# Supplementary material for: Identification of female-enriched and disease-associated microglia (FDAMic) contributes to sexual dimorphism in late-onset Alzheimer’s disease
Source: J Neuroinflammation. 2024 Jan 4;21:1. doi: 10.1186/s12974-023-02987-4 (PMC10765928; doi:10.1186/s12974-023-02987-4)
Supplement: Supplementary file 1 — Additional file 1: Table S1. Sample information from Mathys et al. (2019) (single-nucleus RNA-seq), Lau et al. (single-nucleus RNA-seq), Marabito et al. (2021) (single-nucleus RNA-seq), Green et al. (2023) (single-nucleus RNA-seq), Sun et al. (2023) (single-nucleus RNA-seq) and ROSMAP (both transcriptomic and DNA methylomic data) studies. [file 12974_2023_2987_MOESM1_ESM.xlsx]

## Sheet: Mathys et al. (2019)
ProjectID	Gender	Statues	Pathology.group	Age	Gpath	Amyloid	Plaq	Cogdx	Ceradsc	NFT	APOEGenotype
20956867	Female	Control	no-pathology	79	0.0898611	0	0	1	4	0.118918	33
20254740	Female	Control	no-pathology	82	0.0784421	0.24375	0	3	4	0.235443	33
20179164	Female	Control	no-pathology	84	0.201508	0	0	6	4	0.604049	33
20249897	Female	Control	no-pathology	87	0.113413	0	0	2	4	0.316731	33
20275399	Female	Control	no-pathology	88	0.0553307	0	0	5	4	0.165892	33
21142003	Female	Control	no-pathology	89	0.0208088	0	0	1	4	0.0625218	23
20207013	Female	Control	no-pathology	90	0.0171823	0	0	1	4	0.0297584	23
21412626	Female	Control	no-pathology	90	0.0305527	0	0	1	4	0.0916686	23
20104101	Female	Control	no-pathology	90	0.0398551	0	0.0309878	4	3	0.0891872	23
20977678	Female	Control	no-pathology	90	0.165961	0.11625	0	2	4	0.498252	23
20149910	Female	Control	no-pathology	90	0.390215	0	0.186619	1	4	0.983763	23
21126823	Female	Control	no-pathology	90	0.0758705	0	0	2	4	0.019839	33
10288185	Male	Control	no-pathology	77	0.0720007	0	0	2	4	0.216216	33
11409232	Male	Control	no-pathology	80	0.0421207	0	0	2	4	0.126214	33
10514454	Male	Control	no-pathology	80	0.0173427	0	0	1	4	0.0519907	33
10102206	Male	Control	no-pathology	80	0.0857838	0	0	4	4	0.0619102	33
10261026	Male	Control	no-pathology	81	0.157721	0	0	1	4	0.473164	33
10101291	Male	Control	no-pathology	83	0.0883434	0	0	2	4	0.265317	23
10536568	Male	Control	no-pathology	85	0.0876174	0	0.0813644	1	3	0.0396779	33
11399871	Male	Control	no-pathology	86	0.0445991	0	0	4	4	0.133624	23
11399321	Male	Control	no-pathology	87	0.00825932	0.32625	0	3	4	0.024741	23
11072071	Male	Control	no-pathology	88	0.0322009	0	0	1	4	0.096686	33
10260309	Male	Control	no-pathology	88	0.0553246	0	0	1	4	0.166007	34
11342432	Male	Control	no-pathology	90	0.0214693	0	0	1	4	0.0644189	33
21172121	Female	Alzheimer	early-pathology	76	1.23581	5.42357	1.48715	3	1	1.37704	34
76647134	Female	Alzheimer	early-pathology	81	1.49623	3.92406	1.78282	4	1	1.38691	33
20282398	Female	Alzheimer	early-pathology	87	0.550346	5.69125	0.969165	2	1	0.188355	34
20978133	Female	Alzheimer	early-pathology	88	0.934499	4.42619	1.0792	4	1	1.15113	33
20170043	Female	Alzheimer	early-pathology	90	1.33578	7.70688	2.38005	4	1	1.34917	33
20261901	Female	Alzheimer	early-pathology	90	1.54286	7.94219	1.07667	4	2	1.70394	33
21135554	Female	Alzheimer	early-pathology	90	1.20191	13.0356	0.474038	4	2	0.462579	33
20173942	Female	Alzheimer	early-pathology	90	0.820799	4.3475	1.32143	4	1	0.991571	34
20112377	Female	Alzheimer	late-pathology	75	2.88238	8.06531	4.22456	4	1	4.02352	34
21159840	Female	Alzheimer	late-pathology	83	2.30784	7.3675	2.10764	4	1	2.65184	44
20963866	Female	Alzheimer	late-pathology	84	2.58886	8.90344	3.10388	4	1	4.35379	44
21189544	Female	Alzheimer	late-pathology	90	1.98304	4.25625	1.27271	4	1	2.6784	23
11310718	Male	Alzheimer	early-pathology	81	0.95491	7.185	0.712859	2	2	0.729529	33
11200645	Male	Alzheimer	early-pathology	84	1.06089	6.92156	0.620189	1	2	0.658436	33
10290265	Male	Alzheimer	early-pathology	86	0.938248	2.87833	1.13636	1	1	1.49299	33
11609672	Male	Alzheimer	early-pathology	86	0.794918	8.58948	0.592455	1	2	1.08826	34
11302830	Male	Alzheimer	early-pathology	86	0.655382	4.5065	0.61407	4	2	0.131231	34
11345331	Male	Alzheimer	early-pathology	87	0.888934	6.62354	1.57443	4	1	0.380707	33
10248033	Male	Alzheimer	early-pathology	88	0.945599	3.53875	0.442596	4	2	0.423567	44
11630705	Male	Alzheimer	late-pathology	83	3.17719	7.84083	5.24993	4	1	4.05559	44
10222853	Male	Alzheimer	late-pathology	86	1.7589	6.38375	2.34266	4	1	2.09443	34
11159965	Male	Alzheimer	late-pathology	87	2.01164	8.5324	2.12807	4	1	2.44205	23
11336574	Male	Alzheimer	late-pathology	89	1.72976	7.36571	1.34605	4	1	3.3124	34
10101327	Male	Alzheimer	late-pathology	90	2.41814	3.70083	4.91397	4	1	1.84433	33

## Sheet: Lau et al. (2021)
Sample	Statues	Gender	APOE	BraakStage	PlaqueScore	Age
NC15	Control	Female	33	2	0	79
NC18	Control	Female	34	2	0	94
NC17	Control	Male	33	2	0	78
NC12	Control	Male	33	2	1	85
NC11	Control	Male	33	2	0	87
NC7	Control	Male	23	2	0	90
NC3	Control	Male	23	2	0	93
AD9	Alzheimer	Female	33	6	3	60
AD4	Alzheimer	Female	44	6	3	72
AD19	Alzheimer	Female	33	4	2	87
AD21	Alzheimer	Male	33	6	3	63
AD1	Alzheimer	Male	33	6	3	69
AD2	Alzheimer	Male	44	6	3	71
AD20	Alzheimer	Male	34	5	3	84
AD10	Alzheimer	Male	34	4	2	95

## Sheet: Morabito et al. (2021)
Sample	Statues	Gender	Age	BraakStage
GSM5292855	Control	Female	79	Stage 1
GSM5292853	Control	Female	90	Stage 2
GSM5292856	Control	Male	79	Stage 1
GSM5292854	Control	Male	79	Stage 1
GSM5292852	Control	Male	90	Stage 2
GSM5292851	Control	Male	83	Stage 2
GSM5292838	Control	Male	79	Stage 2
GSM5292850	Alzheimer	Female	89	Stage 6
GSM5292847	Alzheimer	Female	89	Stage 6
GSM5292846	Alzheimer	Female	90	Stage 6
GSM5292845	Alzheimer	Female	87	Stage 6
GSM5292841	Alzheimer	Female	90	Stage 6
GSM5292840	Alzheimer	Female	90	Stage 6
GSM5292849	Alzheimer	Male	90	Stage 5
GSM5292848	Alzheimer	Male	90	Stage 5
GSM5292844	Alzheimer	Male	80	Stage 5
GSM5292843	Alzheimer	Male	81	Stage 6
GSM5292842	Alzheimer	Male	86	Stage 6

## Sheet: ROSMAP Bulk RNA seq
SampleID	Gender	APOE	Age	BraakScore	CeradScore	CogdxScore	Dcfdx_lv
11631558	Male	23	66.9596	1	4	1	1
24039289	Male	23	68.4408	2	4	2	2
11413170	Male	23	69.7331	3	4	5	5
11615242	Male	33	70.5106	0	4	1	1
20656964	Female	33	71.2279	3	2	1	2
10850171	Male	33	71.4825	1	4	1	1
15712086	Male	33	71.603	2	4	1	1
20254164	Female	33	71.7207	3	4	1	1
21406920	Female	33	72.0438	5	1	4	4
51668135	Male	33	72.0931	1	3	1	1
20270920	Female	23	72.5585	3	4	1	1
20177982	Female	34	72.5859	4	2	1	1
86712535	Female	34	72.6489	4	4	1	1
11616707	Male	34	72.9336	2	3	5	4
20646778	Female	34	73.5606	1	4	2	2
10589255	Male	33	73.6181	0	4	1	1
92113025	Female	33	74.078	3	3	2	2
11349119	Male	33	74.1492	1	2	1	1
10249336	Male	34	74.2724	3	2	2	2
10246987	Male	33	74.5572	3	2	1	1
20798913	Female	33	74.8501	1	4	6	6
76755449	Female	33	74.8501	4	2	4	4
11455530	Male	33	75.1513	2	4	6	6
21274866	Female	33	75.2936	1	4	1	1
80790863	Female	33	75.321	3	4	1	1
78452313	Male	34	75.4935	5	1	4	4
21413181	Female	34	75.6879	1	2	4	4
10478041	Male	33	75.729	3	4	1	1
31509843	Male	33	75.77	0	4	1	1
50500136	Female	33	75.7782	0	4	1	1
10288185	Male	33	75.9535	2	4	2	2
36492755	Female	33	75.9726	1	3	1	1
10271474	Male	33	76.1232	3	2	1	1
77891596	Male	33	76.3997	2	4	2	2
15844425	Male	23	76.4025	3	4	1	1
21407511	Female	23	76.4654	1	4	1	1
10291856	Male	33	76.5996	1	4	1	1
21001771	Female	23	76.6735	1	4	1	1
37065652	Female	33	76.7556	3	2	1	1
15115927	Male	33	76.7995	1	4	1	1
44671043	Male	33	77.0459	2	1	2	3
20942767	Female	33	77.0787	4	4	1	1
11440263	Male	34	77.1116	1	4	1	1
10300914	Male	33	77.3032	4	2	1	1
20147026	Female	33	77.3854	4	1	2	2
67185070	Female	23	77.4702	3	4	1	1
68745332	Male	33	77.525	1	4	1	1
56432243	Female	33	77.6071	5	1	4	4
20906079	Female	23	77.6071	3	2	4	5
11697592	Male	34	77.6975	2	3	1	1
90942860	Male	34	77.7358	4	1	2	1
20521752	Female	33	77.7933	3	3	1	1
83034844	Female	34	78.1437	3	2	1	1
65652206	Male	33	78.2122	1	4	1	1
21236608	Female	34	78.2204	4	1	5	4
10424475	Male	44	78.3765	3	2	5	5
20205705	Female	33	78.6995	3	2	1	1
20956867	Female	33	78.7734	3	4	1	1
20834164	Female	33	78.8063	2	2	1	1
28363718	Male	33	78.8556	4	1	4	4
10516762	Male	33	78.8611	3	3	2	2
14184286	Female	23	78.9076	3	2	1	1
50103255	Female	33	78.935	5	1	2	2
21193068	Female	33	79.1348	2	2	3	2
31726180	Female	33	79.165	5	1	1	1
20431359	Female	34	79.1677	1	2	2	2
98953007	Female	34	79.1951	4	2	4	4
62483327	Male	34	79.217	2	2	4	4
10929637	Male	34	79.3511	4	4	2	2
31756046	Female	33	79.4853	3	4	2	2
50105437	Female	33	79.5893	3	4	1	1
11409232	Male	33	79.9206	3	4	2	2
20674902	Female	34	79.9617	5	1	4	4
51520126	Male	33	80.0575	3	4	1	1
11453772	Male	23	80.1971	2	3	4	4
11331231	Male	33	80.3176	0	4	1	1
33411712	Male	33	80.3559	3	4	2	2
86071821	Female	34	80.4052	3	4	2	2
10435090	Male	33	80.4572	3	3	5	4
21411297	Female	33	80.4709	4	2	1	1
21001519	Female	34	80.5366	2	1	1	1
21293107	Female	34	80.5585	3	1	4	4
20152393	Female	33	80.5777	5	1	4	4
50409370	Female	34	80.6434	4	1	2	2
57978756	Female	33	80.668	2	4	1	1
99746564	Female	34	80.6954	2	2	1	1
21001933	Female	33	80.7392	2	3	1	1
10208143	Male	33	80.8433	1	4	3	2
21001807	Female	33	81.0513	4	2	1	1
60747316	Female	34	81.1444	3	1	4	4
20963578	Female	34	81.2047	4	4	1	1
20254740	Female	33	81.2621	3	4	3	3
20779834	Female	34	81.3388	2	1	1	1
92023910	Female	33	81.3799	3	2	4	4
10202345	Male	34	81.4264	4	1	1	1
10405008	Male	33	81.4483	3	2	6	4
20917568	Female	33	81.5031	4	2	5	5
50302266	Male	33	81.5414	2	4	1	1
20236838	Female	33	81.5578	3	2	1	1
21187074	Female	33	81.5989	4	1	2	2
37178462	Male	33	81.6181	2	4	1	1
20365116	Female	24	81.6181	1	4	2	2
15218541	Male	34	81.6181	4	2	1	1
10298957	Male	33	81.6482	3	2	4	4
20998065	Female	33	81.7276	1	4	1	1
20178447	Female	34	81.8919	4	4	2	2
21101658	Female	33	81.9548	2	2	1	1
20907534	Female	34	82.0479	5	1	4	4
50402017	Female	33	82.2724	4	2	2	2
10203224	Male	33	82.2779	0	2	1	1
50400709	Female	33	82.3546	5	1	4	4
20983400	Female	33	82.3682	4	2	1	2
20487369	Female	23	82.3819	4	2	2	2
21002524	Female	33	82.3874	1	4	4	4
94828877	Male	33	82.3984	5	1	4	4
21000504	Female	33	82.4504	3	3	1	1
10885370	Male	34	82.4531	1	3	1	1
20232474	Female	34	82.5517	5	1	4	4
94092977	Male	24	82.6366	3	1	4	4
10669174	Male	33	82.642	3	4	2	2
20569910	Female	33	82.7132	2	4	2	2
50406057	Male	33	82.7515	3	4	2	2
10100574	Male	33	82.7543	4	4	1	1
87410220	Female	33	82.7844	2	2	1	2
10205244	Male	33	82.8036	3	1	1	1
11466579	Male	33	82.82	4	2	2	2
21411459	Female	34	82.8665	3	1	1	1
20399274	Female	33	82.8884	4	1	1	1
10684501	Male	34	82.9651	5	1	4	5
62404688	Male	33	82.9788	3	2	1	1
20151388	Female	33	83.0308	5	1	4	4
10438999	Male	33	83.0308	4	4	1	1
11200645	Male	33	83.0719	4	2	1	1
10551157	Male	33	83.1266	3	1	2	2
20416210	Female	33	83.1348	2	4	2	2
20993308	Female	33	83.1978	1	4	1	1
50102952	Male	33	83.3292	3	2	3	2
10447620	Male	33	83.3429	3	3	5	5
66754397	Male	34	83.3758	5	2	4	4
10460587	Male	33	83.4086	3	2	2	2
21157370	Female	34	83.4661	4	2	1	1
20179164	Female	33	83.4743	3	4	6	5
10577337	Male	33	83.4771	3	4	1	1
11464261	Male	23	83.5072	1	4	4	4
20996621	Female	33	83.5099	4	3	1	1
11624423	Male	33	83.5318	3	4	5	5
17219510	Female	34	83.551	4	1	2	2
52509923	Female	33	83.5948	3	3	1	1
10267798	Male	33	83.7016	4	1	4	4
10473384	Male	33	83.7618	3	4	1	1
20252720	Female	34	83.7892	3	2	4	4
20800682	Female	33	83.8084	3	4	1	1
94722642	Female	33	83.8713	3	4	2	2
15176592	Male	33	83.9124	4	1	1	1
20187042	Female	33	83.9316	3	2	4	5
54104440	Male	33	83.937	4	2	2	2
11652071	Male	33	83.9973	3	1	5	5
20214850	Female	34	84.1369	5	1	4	4
50404163	Female	23	84.1478	4	4	1	1
43485807	Male	33	84.167	3	1	4	4
20455807	Female	33	84.1725	2	3	2	2
20115276	Female	34	84.2053	4	1	4	4
20730959	Female	23	84.2081	3	2	1	1
82317494	Male	33	84.219	5	2	4	4
68914513	Female	33	84.23	3	3	1	1
20774339	Female	33	84.2902	2	3	2	2
50302428	Female	33	84.3121	5	1	4	4
20683921	Female	44	84.3176	3	3	1	1
61344957	Female	33	84.3477	4	3	1	1
77239958	Male	33	84.4572	2	3	1	1
15113169	Male	33	84.4654	4	2	1	1
50109189	Female	23	84.4764	3	4	1	1
86408244	Male	23	84.4846	3	2	2	2
24310553	Female	33	84.5448	3	4	1	1
50410319	Male	34	84.627	5	1	4	4
10536568	Male	33	84.6407	1	3	1	1
52311825	Male	33	84.6708	3	4	2	2
66406040	Male	22	84.679	3	4	1	1
38967303	Female	33	84.679	3	4	1	1
50403860	Male	33	84.7173	1	2	1	1
70883578	Male	33	84.7173	3	2	1	1
20964295	Female	34	84.7556	5	1	4	2
11609672	Male	34	84.7967	4	2	1	1
21140119	Female	33	84.8542	4	1	1	1
91804757	Female	33	84.8569	5	1	4	4
11467746	Male	33	84.8706	2	4	2	2
15138884	Male	23	84.9008	1	4	1	1
15738428	Male	33	84.9008	1	3	1	1
20767628	Female	23	84.9309	1	4	2	2
15420223	Male	33	84.9363	1	4	4	4
11399321	Male	23	84.9774	1	4	3	2
11681508	Male	34	84.9829	4	2	1	1
89546375	Male	33	85.065	5	2	2	2
24747976	Female	33	85.0842	5	2	2	2
50104684	Male	33	85.0869	5	2	2	2
11165535	Male	33	85.1088	3	2	1	1
10557081	Male	33	85.1773	3	2	2	2
20254588	Female	33	85.2019	5	1	1	1
10901987	Male	34	85.2156	4	2	2	2
85666580	Female	33	85.2238	5	1	4	4
24680888	Male	34	85.2813	5	1	4	4
10277308	Male	34	85.2923	4	2	1	1
39484737	Male	33	85.306	1	3	3	1
10222853	Male	34	85.3196	5	1	4	5
95919181	Male	33	85.3525	3	2	2	2
10395197	Male	23	85.3689	3	2	1	1
50106992	Female	34	85.4237	5	1	4	4
94430339	Female	34	85.4319	2	4	2	2
50500550	Female	34	85.4702	5	1	2	2
68015667	Male	34	85.514	3	2	6	6
11302830	Male	34	85.5277	3	2	4	4
10490993	Male	33	85.5688	5	2	1	1
95491648	Male	33	85.588	3	4	1	1
59217750	Male	33	85.588	4	2	4	4
50402567	Female	33	85.6181	1	4	1	1
20904509	Female	33	85.629	2	4	2	2
15144878	Male	33	85.6537	5	1	4	4
20260734	Female	34	85.6728	3	1	1	1
21138877	Female	33	85.6975	3	4	2	2
21181988	Female	23	85.7112	4	2	1	1
52940446	Female	33	85.7358	5	1	2	2
20882194	Female	34	85.7577	5	1	4	4
50401264	Female	33	85.7878	4	1	2	2
21362537	Male	34	85.9001	5	2	4	4
20221273	Female	33	85.9083	4	2	1	1
21174303	Female	33	85.9138	4	4	1	1
11430815	Male	34	85.9192	1	1	4	4
53772202	Female	33	85.974	1	4	1	1
34962204	Male	33	85.974	3	3	1	1
50410283	Female	34	86.0698	4	1	4	4
50405042	Male	34	86.0753	5	2	1	1
20124321	Female	23	86.1081	4	1	3	2
12365619	Male	33	86.1218	6	1	4	4
93787649	Male	33	86.1328	1	2	5	5
70421820	Female	33	86.1684	5	1	2	2
50401002	Female	33	86.1739	4	2	1	1
20139850	Female	33	86.2615	4	4	2	2
20390027	Female	34	86.2724	5	1	4	4
21126085	Female	33	86.2724	4	2	1	1
75169847	Female	23	86.3655	5	1	2	2
50400835	Male	23	86.3956	1	4	1	1
20249897	Female	33	86.4285	3	4	2	2
50106578	Female	33	86.4394	4	2	1	1
20610726	Female	33	86.4668	3	4	1	1
10502798	Male	34	86.4723	5	1	4	4
20105242	Female	33	86.4832	3	4	1	1
20602974	Female	33	86.5188	4	2	1	1
10394182	Male	33	86.5325	4	1	1	1
10518782	Male	33	86.538	5	1	4	4
89614402	Female	33	86.5462	4	1	1	1
33501827	Male	24	86.5626	5	1	4	4
21272396	Female	23	86.5708	1	4	1	1
50105725	Male	23	86.6174	4	3	2	3
50303145	Female	33	86.642	3	2	2	2
50101659	Male	34	86.6721	4	3	1	1
20147440	Female	34	86.7214	5	1	5	4
10315029	Male	33	86.7625	3	3	1	1
20139562	Female	34	86.7899	5	1	4	4
45115248	Female	33	86.8118	2	4	2	2
50301387	Female	24	86.8446	1	4	1	1
81086436	Female	33	86.8446	5	2	2	2
92996364	Female	33	86.8747	4	1	2	2
89001223	Male	33	86.8884	2	3	2	2
23004922	Male	33	86.9541	4	2	2	2
91444029	Male	33	86.987	3	2	4	4
44749170	Female	33	87.0171	3	3	2	2
50402729	Female	33	87.0363	5	1	4	4
20929774	Female	33	87.0363	4	2	4	4
20204538	Female	33	87.0472	5	2	4	4
35941263	Female	34	87.0746	5	2	4	4
50106442	Female	33	87.0828	5	2	4	4
50300408	Female	33	87.0856	1	3	6	3
11345331	Male	33	87.0992	4	1	4	4
20780035	Female	34	87.102	5	1	4	4
15495024	Male	33	87.1266	3	4	6	4
20275399	Female	33	87.1458	3	4	5	4
60848460	Female	34	87.2033	5	2	2	2
62367972	Female	33	87.2416	4	4	4	4
21411323	Female	33	87.321	4	1	2	2
11395417	Male	33	87.332	1	2	1	1
20242958	Female	33	87.3347	5	2	4	4
89377194	Female	33	87.3511	4	4	4	4
11619606	Male	23	87.3566	4	2	5	6
11319389	Male	33	87.4278	3	1	5	5
75990666	Male	34	87.4634	4	2	5	5
73549281	Female	33	87.4798	3	1	1	1
10383017	Male	33	87.4798	1	4	1	1
54324848	Female	33	87.4935	5	2	2	2
61029627	Female	33	87.5537	3	3	1	1
79590778	Female	33	87.5537	4	3	2	2
20225925	Female	24	87.5838	5	1	4	4
20254876	Female	33	87.614	5	1	4	4
50102240	Male	34	87.6413	4	2	3	1
50100806	Female	33	87.6769	5	1	5	4
20264936	Female	33	87.7016	3	2	2	2
10260309	Male	34	87.7372	3	4	1	1
83173570	Female	33	87.8138	4	3	1	1
50100932	Female	34	87.833	5	1	4	4
83984043	Male	33	87.8522	5	1	4	4
92371267	Female	33	87.8823	5	1	2	2
20956605	Female	33	87.9014	4	2	2	2
25300551	Male	33	87.9425	5	2	2	2
50104008	Female	33	87.9535	5	1	4	2
20726273	Female	34	87.9836	5	1	2	2
11327005	Male	23	88.0082	4	1	4	6
20251553	Female	33	88.0657	4	1	4	4
10248033	Male	44	88.1916	3	2	4	4
46251007	Female	33	88.1971	2	4	1	1
46910335	Female	24	88.1971	4	2	2	2
50302004	Female	33	88.2491	0	4	2	2
11336574	Male	34	88.3285	6	1	4	4
50101785	Male	33	88.3504	4	2	2	2
32383679	Female	23	88.3669	4	1	1	1
11632851	Male	33	88.3888	4	2	2	2
20171508	Female	34	88.3943	4	1	4	4
22776575	Female	34	88.4463	3	3	1	1
20504017	Female	34	88.4545	4	2	1	1
11310844	Male	34	88.4956	4	2	2	2
64358179	Female	34	88.5065	2	4	1	1
50105699	Female	34	88.5092	5	1	4	4
36379623	Female	33	88.5092	3	2	4	4
50100518	Male	33	88.5175	2	2	1	1
20821943	Female	34	88.5448	3	2	2	2
91921829	Female	33	88.5749	3	3	1	1
78353027	Male	34	88.5941	6	1	4	4
50100482	Female	33	88.6516	3	4	2	2
84417209	Female	33	88.6598	5	2	4	4
84653463	Female	33	88.668	4	1	2	2
46000440	Male	34	88.7036	4	1	4	4
63188799	Female	33	88.7036	6	1	4	4
54458919	Female	33	88.7091	3	3	1	1
41265021	Female	34	88.7118	3	4	4	4
32971269	Male	33	88.7255	2	4	2	2
20197364	Female	33	88.7337	3	1	4	4
70816595	Male	33	88.7365	2	4	1	1
39989287	Male	33	88.7775	3	4	1	1
51400993	Female	33	88.7995	3	4	2	2
50405330	Male	24	88.8022	5	1	1	1
39316600	Female	33	88.8214	5	2	4	4
64291829	Male	24	88.8487	1	3	4	4
20611993	Female	33	88.8871	5	2	4	4
26631069	Female	44	88.8953	5	2	4	4
10101327	Male	33	88.909	5	1	4	4
50109477	Male	34	88.9281	4	1	2	2
10866165	Male	33	88.9309	1	4	5	5
20946257	Female	34	88.9391	3	2	1	1
20240514	Female	33	88.9473	3	4	1	1
86177506	Female	34	88.95	4	2	4	4
16621574	Female	23	88.9802	4	1	1	1
11444465	Male	33	88.9884	4	1	4	4
21000630	Female	33	88.9993	4	2	4	4
20154287	Female	23	89.0732	3	4	2	2
21274280	Female	34	89.076	5	1	4	4
20283691	Female	33	89.0897	5	1	5	5
20311676	Female	34	89.1006	5	1	2	2
30819298	Female	33	89.1116	3	3	4	4
11157783	Male	44	89.1143	4	1	4	6
10292311	Male	33	89.1472	3	4	6	1
76431098	Female	33	89.1992	4	1	2	2
46246604	Female	33	89.2786	4	4	1	1
50403446	Female	33	89.3032	5	1	4	4
21183160	Female	33	89.3388	4	4	4	4
20102505	Female	34	89.3771	4	2	1	1
20500815	Female	33	89.3799	3	2	4	4
20201189	Female	24	89.462	5	1	6	5
21155350	Female	34	89.5031	5	1	4	4
20682204	Female	33	89.5031	2	2	1	1
20532115	Female	23	89.5058	2	4	4	2
50103129	Female	34	89.5359	5	2	2	2
87038802	Female	23	89.6044	4	3	1	1
71727427	Female	34	89.6099	5	2	2	2
11342432	Male	33	89.629	2	4	1	1
21406218	Female	33	89.6427	3	4	2	1
56102646	Female	33	89.6427	3	4	4	4
50400259	Male	34	89.7221	4	4	5	6
77330002	Female	23	89.744	4	3	1	1
10253148	Male	33	89.7741	5	2	1	2
91707643	Male	34	89.7851	4	1	2	2
61827429	Female	33	89.8234	5	1	1	1
36830117	Male	33	89.8508	3	2	2	2
65736039	Male	33	89.8535	3	4	2	2
10218339	Male	33	89.8754	5	1	1	1
10459674	Male	23	89.963	4	4	1	1
50305165	Female	33	90	4	1	4	4
17615774	Female	33	90	5	1	2	1
20120255	Female	33	90	5	1	4	4
50302554	Male	33	90	3	1	4	4
20260284	Female	33	90	5	1	4	4
20898476	Female	33	90	5	1	4	4
20380417	Female	34	90	5	1	4	4
20251391	Female	33	90	3	1	1	1
76867532	Female	33	90	3	1	4	4
20501668	Female	34	90	5	1	4	4
21176459	Female	33	90	4	1	4	4
20223617	Female	33	90	5	1	4	4
20594407	Female	33	90	5	1	4	4
20946545	Female	34	90	5	1	4	4
92393245	Female	23	90	5	1	1	1
21156815	Female	33	90	5	1	4	4
60922329	Female	34	90	4	1	1	1
77143621	Male	33	90	2	1	2	2
50108048	Female	33	90	5	1	4	4
16513683	Female	34	90	4	1	5	4
20970441	Female	23	90	5	1	4	4
21135680	Female	33	90	4	1	4	4
20299973	Female	33	90	4	1	4	4
82684406	Female	33	90	5	1	2	2
20376029	Female	34	90	5	1	5	4
85171938	Female	33	90	6	1	4	4
50108912	Male	33	90	3	1	4	2
20160019	Female	34	90	5	1	4	4
72188804	Female	33	90	4	1	4	4
22101842	Female	33	90	4	1	2	2
70153803	Female	34	90	4	1	4	4
50400385	Female	33	90	6	1	4	4
94144536	Female	33	90	5	1	2	2
32705437	Male	33	90	4	1	2	2
37527863	Male	23	90	5	1	6	4
87264456	Female	33	90	5	1	2	2
20109994	Female	33	90	5	1	4	4
20173942	Female	34	90	4	1	4	5
15121461	Male	34	90	5	1	4	4
50102088	Female	33	90	5	1	4	5
20263921	Female	33	90	5	1	4	4
15387421	Female	34	90	5	1	4	4
20920239	Female	24	90	4	1	5	5
20244554	Female	33	90	4	1	2	2
21189544	Female	23	90	5	1	4	4
69982533	Female	33	90	5	1	4	4
53389845	Female	34	90	4	1	4	4
64493027	Female	34	90	3	1	1	1
81852640	Female	23	90	3	1	4	4
50107871	Female	34	90	4	1	4	4
50104846	Female	34	90	4	1	4	5
21402016	Female	34	90	5	1	2	2
44019405	Male	34	90	5	1	4	4
50404749	Female	34	90	5	1	4	4
65292866	Male	33	90	3	1	4	4
50106730	Male	33	90	4	1	4	4
20561642	Female	34	90	5	1	4	4
84642424	Female	44	90	5	1	5	5
51624179	Female	34	90	5	1	4	4
87645445	Female	34	90	5	1	4	4
21112011	Female	33	90	5	1	2	2
20914669	Female	24	90	4	1	4	4
11460357	Male	33	90	4	1	2	2
22100675	Female	33	90	3	1	4	5
11371707	Male	33	90	4	1	4	4
35286551	Female	33	90	4	1	2	2
50409532	Male	34	90	4	1	4	4
60725338	Female	23	90	4	1	1	1
50104134	Male	34	90	4	1	4	4
20630946	Female	33	90	3	4	4	4
46369736	Female	23	90	4	4	5	5
50108750	Female	23	90	4	4	4	4
20280666	Female	33	90	4	4	1	1
20989910	Female	33	90	4	4	4	4
11392518	Male	33	90	3	4	4	4
50107907	Female	34	90	4	4	4	4
90447310	Female	33	90	4	4	4	4
10290427	Male	24	90	1	4	4	4
72650337	Female	33	90	4	4	2	2
20207013	Female	23	90	1	4	1	1
23690880	Female	23	90	2	4	1	1
33646937	Female	33	90	4	4	2	2
50301099	Male	33	90	4	4	1	1
14498577	Female	22	90	3	4	4	4
20494368	Female	23	90	3	4	2	2
50302978	Female	22	90	4	4	2	2
15161351	Male	33	90	3	4	1	1
21405627	Female	33	90	3	4	2	2
11469504	Male	33	90	2	4	2	1
50401426	Female	33	90	3	4	2	2
85065193	Female	33	90	4	4	1	1
30282435	Female	33	90	3	4	2	2
50106280	Female	33	90	2	4	2	2
20977678	Female	23	90	3	4	2	2
93815598	Female	33	90	3	4	6	6
20149910	Female	23	90	4	4	1	1
19785885	Male	33	90	4	4	1	1
93462021	Female	23	90	4	4	4	4
34287534	Female	23	90	4	4	5	5
89903942	Male	33	90	4	4	2	2
10436131	Male	23	90	3	4	2	2
20453625	Female	23	90	4	4	5	5
87779516	Female	33	90	3	4	1	1
21126823	Female	33	90	1	4	2	2
10510090	Male	33	90	3	4	2	2
67429065	Male	33	90	2	4	2	2
92613520	Female	33	90	3	4	2	2
50107583	Male	33	90	3	4	2	1
70917649	Female	33	90	3	4	1	1
41285665	Female	33	90	3	4	1	1
11471260	Male	23	90	2	4	4	4
21117192	Female	33	90	3	4	1	1
20191566	Female	34	90	4	3	4	4
20907246	Female	33	90	3	3	2	2
20104101	Female	23	90	2	3	4	4
20927178	Female	33	90	4	3	1	1
20174533	Female	33	90	3	3	2	2
20559562	Female	23	90	3	3	4	4
43074402	Male	34	90	3	3	2	2
45800230	Female	23	90	4	3	2	2
27313862	Female	22	90	3	3	1	1
50101523	Male	23	90	3	3	1	1
20186901	Female	33	90	2	3	4	4
21402304	Female	33	90	2	3	5	4
21403733	Female	33	90	3	3	2	2
11612505	Male	34	90	4	3	2	2
50107619	Female	33	90	4	3	2	2
20939708	Female	34	90	1	3	1	1
10345561	Male	33	90	3	3	4	4
65001607	Female	33	90	4	3	2	2
18659212	Male	33	90	3	3	2	1
91018909	Male	22	90	3	3	5	5
82624422	Female	23	90	4	3	2	1
50402693	Male	34	90	4	3	4	4
20583594	Female	33	90	3	3	2	2
20143248	Female	33	90	4	3	2	2
20603141	Female	23	90	3	3	4	4
17929065	Female	33	90	2	3	1	1
10101589	Male	34	90	4	2	4	4
10433070	Male	23	90	4	2	5	4
20969088	Female	33	90	4	2	2	2
18920002	Female	23	90	4	2	1	1
50108200	Female	23	90	4	2	4	4
50108462	Female	23	90	3	2	4	4
20865035	Female	23	90	4	2	4	4
84732827	Male	23	90	3	2	1	1
20233939	Female	33	90	4	2	2	3
50301675	Female	23	90	4	2	4	4
50301963	Female	33	90	3	2	2	2
20925996	Female	33	90	5	2	4	4
20366419	Female	33	90	4	2	4	4
22789958	Male	33	90	5	2	4	4
20945666	Female	34	90	4	2	4	4
50197261	Female	33	90	1	2	1	1
20966477	Female	33	90	4	2	4	4
21412752	Female	33	90	4	2	4	4
20922259	Female	33	90	3	2	4	4
39800111	Female	33	90	4	2	4	4
37251992	Female	23	90	4	2	1	1
55897318	Female	33	90	4	2	4	4
20297791	Female	33	90	4	2	2	2
20944237	Female	23	90	4	2	2	2
20906493	Female	33	90	3	2	3	2
11606935	Male	34	90	3	2	4	4
20148879	Female	34	90	3	2	4	2
20706215	Female	33	90	5	2	4	4
18414513	Male	33	90	5	2	4	4
21232244	Female	33	90	4	2	2	2
50109927	Male	23	90	4	2	4	4
20974481	Female	33	90	4	2	2	2
15114174	Male	33	90	4	2	1	1
50108886	Female	33	90	4	2	1	2
66924745	Female	33	90	4	2	1	2
44299049	Male	34	90	4	2	4	4
51815338	Male	33	90	5	2	4	4
20348895	Female	33	90	4	2	2	2
20267709	Female	33	90	4	2	4	4
50108598	Female	33	90	4	2	6	4
20576919	Female	33	90	3	2	5	5
20665307	Female	33	90	3	2	1	1
61709892	Male	33	90	4	2	2	1
50107295	Male	33	90	4	2	1	1
11326252	Male	33	90	4	2	4	4
86903794	Female	33	90	4	2	2	2
22868024	Male	33	90	3	2	2	2
20185860	Female	33	90	4	2	4	4
20156469	Female	23	90	4	2	5	4
10480383	Male	34	90	4	2	4	4
21185180	Female	24	90	4	2	2	2
29933130	Female	33	90	5	2	4	5
20892128	Female	34	90	5	2	4	4
20933324	Female	33	90	4	2	4	4
89164957	Female	33	90	3	2	4	4
20584923	Female	33	90	3	2	1	1
31908032	Female	33	90	4	2	1	1
50100770	Female	23	90	4	2	4	4
20195344	Female	33	90	4	2	4	4
20344143	Female	33	90	5	2	4	5
20254902	Female	33	90	4	2	4	4
71626373	Male	33	90	4	2	4	4
20270768	Female	23	90	4	2	1	1
21131938	Female	34	90	4	2	5	6
11353057	Male	33	90	3	2	1	1
45566083	Male	33	90	4	2	2	2
33477756	Female	33	90	3	2	1	1
14452889	Female	34	90	4	2	1	1
54122640	Female	33	90	5	2	4	4
11259716	Male	33	90	3	2	1	1
20271359	Female	33	90	4	2	4	2
20201927	Female	33	90	2	2	2	2
68525196	Male	33	90	4	2	2	2
20506587	Female	33	90	3	2	4	4
20261901	Female	33	90	5	2	4	5
37744074	Male	NA	90	4	2	2	2
90267190	Male	33	90	3	2	4	4
74753465	Female	33	90	4	2	4	4
50101073	Female	34	90	5	2	5	5
50301125	Female	33	90	4	2	1	1
25580771	Female	33	90	3	2	4	4
61142759	Female	33	90	1	2	1	1
21000180	Female	33	90	3	2	4	4
21191200	Female	34	90	5	2	2	2
36773029	Female	23	90	4	2	1	1
50300822	Female	34	90	5	2	4	4
50404299	Female	24	90	3	2	4	4
10262905	Male	24	90	5	2	4	4
50102376	Male	33	90	4	2	4	4
50107745	Male	34	90	5	2	4	4
20358955	Female	33	90	4	2	4	4
50105987	Female	23	90	4	2	2	2

## Sheet: ROSMAP DNA Methylome
SampleID	Gender	APOE	Braaksc	Ceradsc	Cogdx	Dcfdx_lv	Age
30755009	Female	22	3	4	1	1	87.9425
27313862	Female	22	3	3	1	1	90
482428	Female	23	4	4	1	1	82.3217
9032080	Female	23	2	4	1	1	78.9979
20149910	Female	23	4	4	1	1	90
20207013	Female	23	1	4	1	1	90
20232186	Female	23	3	4	1	1	88.8569
20270920	Female	23	3	4	1	1	72.5585
21142003	Female	23	4	4	1	1	88.2574
21272396	Female	23	1	4	1	1	86.5708
21407511	Female	23	1	4	1	1	76.4654
21412626	Female	23	3	4	1	1	90
23690880	Female	23	2	4	1	1	90
27560777	Female	23	3	4	1	1	86.6995
50109189	Female	23	3	4	1	1	84.4764
50404163	Female	23	4	4	1	1	84.1478
51826377	Female	23	2	4	1	1	86.3737
67185070	Female	23	3	4	1	1	77.4702
77330002	Female	23	4	3	1	1	89.744
80592317	Female	23	4	4	1	1	85.1636
87038802	Female	23	4	3	1	1	89.6044
95442315	Female	23	2	3	1	1	74.82
8109170	Female	23	3	2	1	1	87.6194
14184286	Female	23	3	2	1	1	78.9076
20270768	Female	23	4	2	1	1	90
20730959	Female	23	3	2	1	1	84.2081
21181988	Female	23	4	2	1	1	85.7112
50102664	Female	23	3	2	1	1	90
60725338	Female	23	4	1	1	1	90
86600442	Female	23	3	2	1	1	79.4387
92393245	Female	23	5	1	1	1	90
50301387	Female	24	1	4	1	1	86.8446
50409406	Female	24	2	1	1	1	79.4661
74718818	Female	24	3	1	1	1	87.9398
2525608	Female	33	3	4	1	1	90
17929065	Female	33	2	3	1	1	90
20105242	Female	33	3	4	1	1	86.4832
20240514	Female	33	3	4	1	1	88.9473
20254164	Female	33	3	4	1	1	71.7207
20280666	Female	33	4	4	1	1	90
20610726	Female	33	3	4	1	1	86.4668
20656964	Female	33	3	2	1	2	71.2279
20800682	Female	33	3	4	1	1	83.8084
20834164	Female	33	2	2	1	1	78.8063
20875195	Female	33	2	4	1	1	72.4216
20942767	Female	33	4	4	1	1	77.0787
20956867	Female	33	3	4	1	1	78.7734
20974517	Female	33	3	4	1	2	83.6742
20993308	Female	33	1	4	1	1	83.1978
20996621	Female	33	4	3	1	1	83.5099
20998065	Female	33	1	4	1	1	81.7276
21001933	Female	33	2	3	1	1	80.7392
21101658	Female	33	2	2	1	1	81.9548
21117192	Female	33	3	4	1	1	90
21162197	Female	33	1	2	1	1	89.6372
21174303	Female	33	4	4	1	1	85.9138
21274866	Female	33	1	4	1	1	75.2936
22203299	Female	33	1	4	1	1	68.7639
24310553	Female	33	3	4	1	1	84.5448
36492755	Female	33	1	3	1	1	75.9726
38967303	Female	33	3	4	1	1	84.679
40756151	Female	33	1	4	1	1	80.3751
46246604	Female	33	4	4	1	1	89.2786
46251007	Female	33	2	4	1	1	88.1971
50101811	Female	33	2	3	1	1	88.6872
50104422	Female	33	2	4	1	1	85.3607
50105437	Female	33	3	4	1	1	79.5893
50197261	Female	33	1	2	1	1	90
50300084	Female	33	2	4	1	1	90
50402567	Female	33	1	4	1	1	85.6181
50500136	Female	33	0	4	1	1	75.7782
53682197	Female	33	3	4	1	1	81.7659
53772202	Female	33	1	4	1	1	85.974
57978756	Female	33	2	4	1	1	80.668
61142759	Female	33	1	2	1	1	90
61344957	Female	33	4	3	1	1	84.3477
70917649	Female	33	3	4	1	1	90
85065193	Female	33	4	4	1	1	90
87410220	Female	33	2	2	1	2	82.7844
87779516	Female	33	3	4	1	1	90
95330358	Female	33	3	4	1	1	81.9849
6073025	Female	33	3	1	1	1	84.9555
20205705	Female	33	3	2	1	1	78.6995
20221273	Female	33	4	2	1	1	85.9083
20236838	Female	33	3	2	1	1	81.5578
20251391	Female	33	3	1	1	1	90
20339740	Female	33	4	1	1	1	89.7029
20399274	Female	33	4	1	1	1	82.8884
20521752	Female	33	3	3	1	1	77.7933
20584923	Female	33	3	2	1	1	90
20602974	Female	33	4	2	1	1	86.5188
20665307	Female	33	3	2	1	1	90
20939834	Female	33	3	1	1	1	81.065
20966891	Female	33	3	2	1	1	90
20983400	Female	33	4	2	1	2	82.3682
21000504	Female	33	3	3	1	1	82.4504
21001807	Female	33	4	2	1	1	81.0513
21120287	Female	33	3	2	1	1	86.6667
21126085	Female	33	4	2	1	1	86.2724
21140119	Female	33	4	1	1	1	84.8542
21145876	Female	33	4	2	1	1	79.05
21180423	Female	33	3	3	1	1	79.1786
21403157	Female	33	3	3	1	1	90
21411297	Female	33	4	2	1	1	80.4709
31908032	Female	33	4	2	1	1	90
33477756	Female	33	3	2	1	1	90
34999847	Female	33	5	1	1	1	87.0746
37065652	Female	33	3	2	1	1	76.7556
50100220	Female	33	4	2	1	1	90
50106578	Female	33	4	2	1	1	86.4394
50107169	Female	33	4	2	1	1	86.1383
50108886	Female	33	4	2	1	2	90
50301125	Female	33	4	2	1	1	90
50401002	Female	33	4	2	1	1	86.1739
52509923	Female	33	3	3	1	1	83.5948
54458919	Female	33	3	3	1	1	88.7091
61029627	Female	33	3	3	1	1	87.5537
66924745	Female	33	4	2	1	2	90
73549281	Female	33	3	1	1	1	87.4798
82527318	Female	33	4	2	1	1	88.23
89614402	Female	33	4	1	1	1	86.5462
91921829	Female	33	3	3	1	1	88.5749
95453354	Female	33	3	1	1	1	84.4189
20288196	Female	34	2	2	1	1	71.5373
20779834	Female	34	2	1	1	1	81.3388
20939708	Female	34	1	3	1	1	90
20963578	Female	34	4	4	1	1	81.2047
21001519	Female	34	2	1	1	1	80.5366
50104710	Female	34	1	1	1	1	82.6667
64358179	Female	34	2	4	1	1	88.5065
70625336	Female	34	2	4	1	1	80.7365
20102505	Female	34	4	2	1	1	89.3771
20177982	Female	34	4	2	1	1	72.5859
20225051	Female	34	4	2	1	1	90
20260734	Female	34	3	1	1	1	85.6728
20504017	Female	34	4	2	1	1	88.4545
20557128	Female	34	5	2	1	1	82.4668
20946257	Female	34	3	2	1	1	88.9391
21157370	Female	34	4	2	1	1	83.4661
21401399	Female	34	3	1	1	1	81.9877
21411459	Female	34	3	1	1	1	82.8665
22776575	Female	34	3	3	1	1	88.4463
50301549	Female	34	5	1	1	1	86.7132
64493027	Female	34	3	1	1	1	90
83034844	Female	34	3	2	1	1	78.1437
20683921	Female	44	3	3	1	1	84.3176
50108174	Female	44	3	1	1	1	81.2895
50302978	Female	22	4	4	2	2	90
20154287	Female	23	3	4	2	2	89.0732
20494368	Female	23	3	4	2	2	90
20767628	Female	23	1	4	2	2	84.9309
20977678	Female	23	3	4	2	2	90
45800230	Female	23	4	3	2	2	90
62176713	Female	23	2	2	2	2	78.3956
82624422	Female	23	4	3	2	1	90
8132197	Female	23	3	2	2	2	90
20487369	Female	23	4	2	2	2	82.3819
20944237	Female	23	4	2	2	2	90
50105987	Female	23	4	2	2	2	90
54559063	Female	23	4	1	2	2	87.2279
20365116	Female	24	1	4	2	2	81.6181
21185180	Female	24	4	2	2	2	90
4879843	Female	33	3	4	2	2	90
20139850	Female	33	4	4	2	2	86.2615
20143248	Female	33	4	3	2	2	90
20174533	Female	33	3	3	2	2	90
20201927	Female	33	2	2	2	2	90
20233939	Female	33	4	2	2	3	90
20249897	Female	33	3	4	2	2	86.4285
20416210	Female	33	2	4	2	2	83.1348
20455807	Female	33	2	3	2	2	84.1725
20569910	Female	33	2	4	2	2	82.7132
20583594	Female	33	3	3	2	2	90
20774339	Female	33	2	3	2	2	84.2902
20904509	Female	33	2	4	2	2	85.629
20907246	Female	33	3	3	2	2	90
21125818	Female	33	2	3	2	2	86.1602
21126823	Female	33	1	4	2	2	90
21138877	Female	33	3	4	2	2	85.6975
21403733	Female	33	3	3	2	2	90
21405627	Female	33	3	4	2	2	90
31756046	Female	33	3	4	2	2	79.4853
44749170	Female	33	3	3	2	2	87.0171
45115248	Female	33	2	4	2	2	86.8118
50100482	Female	33	3	4	2	2	88.6516
50102826	Female	33	2	3	2	2	88.8186
50106280	Female	33	2	4	2	2	90
50107619	Female	33	4	3	2	2	90
50301413	Female	33	1	4	2	2	90
50302004	Female	33	0	4	2	2	88.2491
50502606	Female	33	4	3	2	2	84.23
51400993	Female	33	3	4	2	2	88.7995
65001607	Female	33	4	3	2	2	90
72650337	Female	33	4	4	2	2	90
77970662	Female	33	0	4	2	2	80.5722
92113025	Female	33	3	3	2	2	74.078
92613520	Female	33	3	4	2	2	90
94722642	Female	33	3	4	2	2	83.8713
20147026	Female	33	4	1	2	2	77.3854
20244554	Female	33	4	1	2	2	90
20264936	Female	33	3	2	2	2	87.7016
20297791	Female	33	4	2	2	2	90
20613887	Female	33	5	1	2	2	87.5236
20956605	Female	33	4	2	2	2	87.9014
20969088	Female	33	4	2	2	2	90
20974481	Female	33	4	2	2	2	90
20984415	Female	33	4	2	2	1	90
21112011	Female	33	5	1	2	2	90
21113576	Female	33	4	2	2	2	83.8467
21187074	Female	33	4	1	2	2	81.5989
21232244	Female	33	4	2	2	2	90
21411323	Female	33	4	1	2	2	87.321
22101842	Female	33	4	1	2	2	90
35286551	Female	33	4	1	2	2	90
46291609	Female	33	4	2	2	2	85.7988
50101497	Female	33	5	1	2	2	90
50101947	Female	33	3	1	2	2	81.4428
50301963	Female	33	3	2	2	2	90
50303145	Female	33	3	2	2	2	86.642
50401264	Female	33	4	1	2	2	85.7878
50402017	Female	33	4	2	2	2	82.2724
82684406	Female	33	5	1	2	2	90
84653463	Female	33	4	1	2	2	88.668
86903794	Female	33	4	2	2	2	90
87264456	Female	33	5	1	2	2	90
92996364	Female	33	4	1	2	2	86.8747
9391376	Female	34	2	2	2	2	83.4223
20178447	Female	34	4	4	2	2	81.8919
20431359	Female	34	1	2	2	2	79.1677
20646778	Female	34	1	4	2	2	73.5606
41773404	Female	34	2	3	2	2	89.755
50105149	Female	34	4	3	2	2	87.5318
86071821	Female	34	3	4	2	2	80.4052
94430339	Female	34	2	4	2	2	85.4319
5689621	Female	34	5	1	2	2	87.9507
17219510	Female	34	4	1	2	2	83.551
20311676	Female	34	5	1	2	2	89.1006
20726273	Female	34	5	1	2	2	87.9836
20821943	Female	34	3	2	2	2	88.5448
21191200	Female	34	5	2	2	2	90
21402016	Female	34	5	1	2	2	90
50103129	Female	34	5	2	2	2	89.5359
50409370	Female	34	4	1	2	2	80.6434
60848460	Female	34	5	2	2	2	87.2033
60871487	Female	34	5	2	2	2	84.1561
71727427	Female	34	5	2	2	2	89.6099
93024957	Female	34	3	1	2	2	80.4928
97006937	Female	44	3	3	2	2	83.8741
20124321	Female	23	4	1	3	2	86.1081
20906493	Female	33	3	2	3	2	90
21193068	Female	33	2	2	3	2	79.1348
21172121	Female	34	5	1	3	2	75.447
14498577	Female	22	3	4	4	4	90
20532115	Female	23	2	4	4	2	89.5058
4576591	Female	23	3	2	4	4	90
5779736	Female	23	4	2	4	4	88.5886
9650662	Female	23	3	2	4	4	90
20865035	Female	23	4	2	4	4	90
20906079	Female	23	3	2	4	5	77.6071
20970441	Female	23	5	1	4	4	90
21123474	Female	23	4	1	4	4	90
21189544	Female	23	5	1	4	4	90
50100770	Female	23	4	2	4	4	90
50108200	Female	23	4	2	4	4	90
50108462	Female	23	3	2	4	4	90
50301675	Female	23	4	2	4	4	90
51442191	Female	23	5	1	4	4	90
81852640	Female	23	3	1	4	4	90
20104101	Female	23	2	3	4	4	90
20559562	Female	23	3	3	4	4	90
20603141	Female	23	3	3	4	4	90
20953832	Female	23	2	3	4	4	81.5359
21002812	Female	23	3	4	4	4	90
93462021	Female	23	4	4	4	4	90
20225925	Female	24	5	1	4	4	87.5838
21176585	Female	24	3	2	4	4	88.5147
50404299	Female	24	3	2	4	4	90
1243685	Female	33	4	1	4	4	89.7221
7287209	Female	33	4	1	4	4	90
7883803	Female	33	3	1	4	4	86.7652
20109994	Female	33	5	1	4	4	90
20120255	Female	33	5	1	4	4	90
20151388	Female	33	5	1	4	4	83.0308
20152393	Female	33	5	1	4	4	80.5777
20170043	Female	33	5	1	4	4	90
20185860	Female	33	4	2	4	4	90
20187042	Female	33	3	2	4	5	83.9316
20194465	Female	33	5	1	4	4	89.6975
20195344	Female	33	4	2	4	4	90
20197364	Female	33	3	1	4	4	88.7337
20204538	Female	33	5	2	4	4	87.0472
20219931	Female	33	5	2	4	4	90
20242958	Female	33	5	2	4	4	87.3347
20251553	Female	33	4	1	4	4	88.0657
20254876	Female	33	5	1	4	4	87.614
20254902	Female	33	4	2	4	4	90
20260284	Female	33	5	1	4	4	90
20261901	Female	33	5	2	4	5	90
20263921	Female	33	5	1	4	4	90
20267709	Female	33	4	2	4	4	90
20299973	Female	33	4	1	4	4	90
20344143	Female	33	5	2	4	5	90
20358955	Female	33	4	2	4	4	90
20366419	Female	33	4	2	4	4	90
20474724	Female	33	5	1	4	4	90
20500815	Female	33	3	2	4	4	89.3799
20506325	Female	33	5	1	4	4	89.8125
20506587	Female	33	3	2	4	4	90
20530195	Female	33	5	1	4	4	90
20594407	Female	33	5	1	4	4	90
20611993	Female	33	5	2	4	4	88.8871
20706215	Female	33	5	2	4	4	90
20898476	Female	33	5	1	4	4	90
20922259	Female	33	3	2	4	4	90
20925446	Female	33	4	2	4	4	87.5017
20925996	Female	33	5	2	4	4	90
20929774	Female	33	4	2	4	4	87.0363
20933324	Female	33	4	2	4	4	90
20965598	Female	33	3	2	4	4	89.8097
20966477	Female	33	4	2	4	4	90
20978133	Female	33	5	1	4	4	86.935
20994313	Female	33	5	1	4	4	89.7659
21000180	Female	33	3	2	4	4	90
21000630	Female	33	4	2	4	4	88.9993
21144735	Female	33	5	1	4	5	90
21156815	Female	33	5	1	4	4	90
21176459	Female	33	4	1	4	4	90
21246218	Female	33	5	1	4	4	90
21401001	Female	33	5	1	4	4	87.7645
21403995	Female	33	3	1	4	4	85.6016
21406920	Female	33	5	1	4	4	72.0438
21412752	Female	33	4	2	4	4	90
22100675	Female	33	3	1	4	5	90
25580771	Female	33	3	2	4	4	90
29933130	Female	33	5	2	4	5	90
36379623	Female	33	3	2	4	4	88.5092
39316600	Female	33	5	2	4	4	88.8214
49429845	Female	33	3	2	4	4	84.8186
50102088	Female	33	5	1	4	5	90
50106866	Female	33	3	1	4	4	90
50108048	Female	33	5	1	4	4	90
50302392	Female	33	5	1	4	4	90
50302428	Female	33	5	1	4	4	84.3121
50302716	Female	33	6	1	4	4	90
50305165	Female	33	4	1	4	4	90
50400385	Female	33	6	1	4	4	90
50402431	Female	33	5	2	4	4	90
50402729	Female	33	5	1	4	4	87.0363
50403446	Female	33	5	1	4	4	89.3032
50406633	Female	33	4	1	4	4	84.9172
50409956	Female	33	5	1	4	5	88.668
54122640	Female	33	5	2	4	4	90
62985554	Female	33	5	1	4	4	85.5907
63188799	Female	33	6	1	4	4	88.7036
69982533	Female	33	5	1	4	4	90
71648351	Female	33	3	1	4	4	90
72188804	Female	33	4	1	4	4	90
74078795	Female	33	4	2	4	4	90
74753465	Female	33	4	2	4	4	90
76867532	Female	33	3	1	4	4	90
77743003	Female	33	3	2	4	4	90
80333458	Female	33	5	1	4	4	90
84417209	Female	33	5	2	4	4	88.6598
85171938	Female	33	6	1	4	4	90
85666580	Female	33	5	1	4	4	85.2238
89164957	Female	33	3	2	4	4	90
20271359	Female	33	4	2	4	2	90
50104008	Female	33	5	1	4	2	87.9535
67216828	Female	33	5	2	4	2	90
20108141	Female	33	3	4	4	4	90
20186901	Female	33	2	3	4	4	90
20630946	Female	33	3	4	4	4	90
20989910	Female	33	4	4	4	4	90
21001357	Female	33	1	2	4	4	87.781
21002524	Female	33	1	4	4	4	82.3874
21183160	Female	33	4	4	4	4	89.3388
30819298	Female	33	3	3	4	4	89.1116
56102646	Female	33	3	4	4	4	89.6427
62367972	Female	33	4	4	4	4	87.2416
89377194	Female	33	4	4	4	4	87.3511
90447310	Female	33	4	4	4	4	90
7253015	Female	34	5	2	4	4	87.6496
15387421	Female	34	5	1	4	4	90
20112377	Female	34	5	1	4	4	73.9247
20115276	Female	34	4	1	4	4	84.2053
20139562	Female	34	5	1	4	4	86.7899
20171508	Female	34	4	1	4	4	88.3943
20173942	Female	34	4	1	4	5	90
20214850	Female	34	5	1	4	4	84.1369
20232474	Female	34	5	1	4	4	82.5517
20252720	Female	34	3	2	4	4	83.7892
20261037	Female	34	5	1	4	5	90
20331760	Female	34	5	1	4	4	90
20380417	Female	34	5	1	4	4	90
20390027	Female	34	5	1	4	4	86.2724
20474300	Female	34	5	1	4	4	85.1362
20492186	Female	34	4	2	4	4	90
20501668	Female	34	5	1	4	4	90
20561642	Female	34	5	1	4	4	90
20674902	Female	34	5	1	4	4	79.9617
20780035	Female	34	5	1	4	4	87.102
20904347	Female	34	4	1	4	4	82.141
20945666	Female	34	4	2	4	4	90
20946545	Female	34	5	1	4	4	90
20947550	Female	34	4	1	4	4	82.8583
20948277	Female	34	5	1	4	4	90
21155350	Female	34	5	1	4	4	89.5031
21197684	Female	34	4	2	4	4	90
21274280	Female	34	5	1	4	4	89.076
21293107	Female	34	3	1	4	4	80.5585
22101004	Female	34	5	1	4	4	84.7529
27481601	Female	34	5	1	4	4	88.2409
35941263	Female	34	5	2	4	4	87.0746
50100932	Female	34	5	1	4	4	87.833
50104846	Female	34	4	1	4	5	90
50104972	Female	34	5	1	4	4	86.423
50105699	Female	34	5	1	4	4	88.5092
50106992	Female	34	5	1	4	4	85.4237
50107871	Female	34	4	1	4	4	90
50300110	Female	34	5	1	4	4	90
50300822	Female	34	5	2	4	4	90
50404749	Female	34	5	1	4	4	90
50410283	Female	34	4	1	4	4	86.0698
51624179	Female	34	5	1	4	4	90
53389845	Female	34	4	1	4	4	90
60747316	Female	34	3	1	4	4	81.1444
76008327	Female	34	5	1	4	4	90
86177506	Female	34	4	2	4	4	88.95
98953007	Female	34	4	2	4	4	79.1951
20148879	Female	34	3	2	4	2	90
21413181	Female	34	1	2	4	4	75.6879
50107907	Female	34	4	4	4	4	90
20106383	Female	44	5	1	4	4	81.7687
21159840	Female	44	5	1	4	4	82.0205
20156469	Female	23	4	2	5	4	90
20594669	Female	23	3	2	5	5	89.306
20660226	Female	23	4	2	5	5	81.9138
20453625	Female	23	4	4	5	5	90
46369736	Female	23	4	4	5	5	90
95329283	Female	23	3	4	5	6	89.9001
20266118	Female	33	5	1	5	5	90
20576919	Female	33	3	2	5	5	90
20917568	Female	33	4	2	5	5	81.5031
21117516	Female	33	3	1	5	5	88.1615
50100806	Female	33	5	1	5	4	87.6769
50105563	Female	33	5	1	5	5	82.8693
20275399	Female	33	3	4	5	4	87.1458
20439591	Female	33	2	2	5	5	90
21402304	Female	33	2	3	5	4	90
50106316	Female	33	4	4	5	6	89.0869
70726480	Female	33	3	3	5	5	78.4832
16513683	Female	34	4	1	5	4	90
20147440	Female	34	5	1	5	4	86.7214
20376029	Female	34	5	1	5	4	90
20969114	Female	34	5	2	5	5	89.6016
21236608	Female	34	4	1	5	4	78.2204
50101073	Female	34	5	2	5	5	90
68725248	Female	34	5	2	5	4	90
84642424	Female	44	5	1	5	5	90
3430444	Female	23	3	1	6	6	84.5175
20951100	Female	23	2	4	6	5	90
20201189	Female	24	5	1	6	5	89.462
50108598	Female	33	4	2	6	4	90
20179164	Female	33	3	4	6	5	83.4743
20798913	Female	33	1	4	6	6	74.8501
50300408	Female	33	1	3	6	3	87.0856
93815598	Female	33	3	4	6	6	90
20654818	Female	34	3	2	6	5	76.6598
21198987	Female	34	5	1	6	4	74.026
22209673	Female	34	3	2	6	6	68.668
66406040	Male	22	3	4	1	1	84.679
11631558	Male	23	1	4	1	1	66.9596
15138884	Male	23	1	4	1	1	84.9008
15844425	Male	23	3	4	1	1	76.4025
34726040	Male	23	1	4	1	1	72.3039
50102114	Male	23	2	4	1	1	87.5127
50400835	Male	23	1	4	1	1	86.3956
10395197	Male	23	3	2	1	1	85.3689
15797073	Male	23	3	2	1	1	90
50101109	Male	23	4	2	1	1	89.2731
50101523	Male	23	3	3	1	1	90
30711043	Male	24	4	1	1	1	85.4784
50405330	Male	24	5	1	1	1	88.8022
5498462	Male	33	3	4	1	1	90
10203224	Male	33	0	2	1	1	82.2779
10261026	Male	33	3	4	1	1	80.334
10291856	Male	33	1	4	1	1	76.5996
10383017	Male	33	1	4	1	1	87.4798
10417638	Male	33	2	4	1	1	66.0068
10473384	Male	33	3	4	1	1	83.7618
10478041	Male	33	3	4	1	1	75.729
10514454	Male	33	2	4	1	1	77.7002
10536568	Male	33	1	3	1	1	84.6407
10577337	Male	33	3	4	1	1	83.4771
10589255	Male	33	0	4	1	1	73.6181
10850171	Male	33	1	4	1	1	71.4825
11072071	Male	33	2	4	1	1	86.9788
11188366	Male	33	2	4	1	1	72.1369
11190734	Male	33	2	4	1	1	76.5175
11216503	Male	33	2	1	1	1	77.2211
11331231	Male	33	0	4	1	1	80.3176
11342432	Male	33	2	4	1	1	89.629
11349119	Male	33	1	2	1	1	74.1492
11395417	Male	33	1	2	1	1	87.332
11615242	Male	33	0	4	1	1	70.5106
15115927	Male	33	1	4	1	1	76.7995
15161351	Male	33	3	4	1	1	90
15196262	Male	33	1	4	1	1	80.6899
15712086	Male	33	2	4	1	1	71.603
15738428	Male	33	1	3	1	1	84.9008
31037310	Male	33	1	2	1	1	87.666
31509843	Male	33	0	4	1	1	75.77
37178462	Male	33	2	4	1	1	81.6181
39989287	Male	33	3	4	1	1	88.7775
50301099	Male	33	4	4	1	1	90
50302266	Male	33	2	4	1	1	81.5414
50401976	Male	33	3	4	1	4	90
50403860	Male	33	1	2	1	1	84.7173
51668135	Male	33	1	3	1	1	72.0931
65652206	Male	33	1	4	1	1	78.2122
68745332	Male	33	1	4	1	1	77.525
70816595	Male	33	2	4	1	1	88.7365
77239958	Male	33	2	3	1	1	84.4572
95491648	Male	33	3	4	1	1	85.588
3713990	Male	33	4	2	1	1	87.6687
10205244	Male	33	3	1	1	1	82.8036
10218339	Male	33	5	1	1	1	89.8754
10246987	Male	33	3	2	1	1	74.5572
10253148	Male	33	5	2	1	2	89.7741
10271474	Male	33	3	2	1	1	76.1232
10300914	Male	33	4	2	1	1	77.3032
10315029	Male	33	3	3	1	1	86.7625
10394182	Male	33	4	1	1	1	86.5325
10490993	Male	33	5	2	1	1	85.5688
10537609	Male	33	3	2	1	1	79.8001
11165535	Male	33	3	2	1	1	85.1088
11198390	Male	33	3	2	1	1	81.514
11200645	Male	33	4	2	1	1	83.0719
11259716	Male	33	3	2	1	1	90
11353057	Male	33	3	2	1	1	90
15113169	Male	33	4	2	1	1	84.4654
15114174	Male	33	4	2	1	1	90
15176592	Male	33	4	1	1	1	83.9124
15413198	Male	33	5	2	1	1	87.2909
34962204	Male	33	3	3	1	1	85.974
62404688	Male	33	3	2	1	1	82.9788
70883578	Male	33	3	2	1	1	84.7173
10260309	Male	34	3	4	1	1	87.7372
10885370	Male	34	1	3	1	1	82.4531
11440263	Male	34	1	4	1	1	77.1116
11697592	Male	34	2	3	1	1	77.6975
50101659	Male	34	4	3	1	1	86.6721
10202345	Male	34	4	1	1	1	81.4264
10277308	Male	34	4	2	1	1	85.2923
11681508	Male	34	4	2	1	1	84.9829
15146050	Male	34	5	1	1	1	83.8631
15218541	Male	34	4	2	1	1	81.6181
50405042	Male	34	5	2	1	1	86.0753
10101291	Male	23	3	4	2	2	82.4805
10436131	Male	23	3	4	2	2	90
15483818	Male	23	3	3	2	2	85.8891
24039289	Male	23	2	4	2	2	68.4408
50105725	Male	23	4	3	2	3	86.6174
86408244	Male	23	3	2	2	2	84.4846
86471999	Male	23	3	1	2	2	82.809
10288185	Male	33	2	4	2	2	75.9535
10359111	Male	33	2	4	2	2	90
10419072	Male	33	1	4	2	2	87.5072
10510090	Male	33	3	4	2	2	90
10516762	Male	33	3	3	2	2	78.8611
10669174	Male	33	3	4	2	2	82.642
11409232	Male	33	3	4	2	2	79.9206
11467746	Male	33	2	4	2	2	84.8706
11469504	Male	33	2	4	2	1	90
11478361	Male	33	3	4	2	2	87.0801
32971269	Male	33	2	4	2	2	88.7255
33411712	Male	33	3	4	2	2	80.3559
50103967	Male	33	2	4	2	2	82.1739
50106028	Male	33	0	4	2	2	65.7112
50107583	Male	33	3	4	2	1	90
50406057	Male	33	3	4	2	2	82.7515
52311825	Male	33	3	4	2	2	84.6708
65736039	Male	33	3	4	2	2	89.8535
67429065	Male	33	2	4	2	2	90
77143621	Male	33	2	1	2	2	90
77891596	Male	33	2	4	2	2	76.3997
84955962	Male	33	1	1	2	2	79.3676
89001223	Male	33	2	3	2	2	86.8884
89903942	Male	33	4	4	2	2	90
3283241	Male	33	4	2	2	2	76.4463
7311370	Male	33	3	2	2	2	88.6899
10460587	Male	33	3	2	2	2	83.4086
10551157	Male	33	3	1	2	2	83.1266
10557081	Male	33	3	2	2	2	85.1773
11460357	Male	33	4	1	2	2	90
11466579	Male	33	4	2	2	2	82.82
11632851	Male	33	4	2	2	2	88.3888
22868024	Male	33	3	2	2	2	90
23004922	Male	33	4	2	2	2	86.9541
32705437	Male	33	4	1	2	2	90
36830117	Male	33	3	2	2	2	89.8508
45566083	Male	33	4	2	2	2	90
46909396	Male	33	4	2	2	2	87.7645
50101785	Male	33	4	2	2	2	88.3504
50104684	Male	33	5	2	2	2	85.0869
58501637	Male	33	4	2	2	2	87.6112
95919181	Male	33	3	2	2	2	85.3525
10929637	Male	34	4	4	2	2	79.3511
10986136	Male	34	4	4	2	2	78.6831
43074402	Male	34	3	3	2	2	90
10249336	Male	34	3	2	2	2	74.2724
10524640	Male	34	4	2	2	2	82.3956
10901987	Male	34	4	2	2	2	85.2156
11310844	Male	34	4	2	2	2	88.4956
50103381	Male	34	4	2	2	2	89.64
50109477	Male	34	4	1	2	2	88.9281
90942860	Male	34	4	1	2	1	77.7358
91707643	Male	34	4	1	2	2	89.7851
95116046	Male	34	4	2	2	2	89.2512
11399321	Male	23	1	4	3	2	84.9774
10572120	Male	24	5	3	3	1	85.7604
10208143	Male	33	1	4	3	2	80.8433
11344452	Male	33	2	4	3	2	71.9617
39484737	Male	33	1	3	3	1	85.306
2899847	Male	33	2	2	3	3	73.4894
50102952	Male	33	3	2	3	2	83.3292
50102240	Male	34	4	2	3	1	87.6413
11159965	Male	23	5	1	4	4	86.3162
11327005	Male	23	4	1	4	6	88.0082
50107033	Male	23	5	2	4	4	90
50109927	Male	23	4	2	4	4	90
56696733	Male	23	4	2	4	4	83.1348
11453772	Male	23	2	3	4	4	80.1971
11464261	Male	23	1	4	4	4	83.5072
11471260	Male	23	2	4	4	4	90
50301251	Male	23	3	3	4	2	90
10262905	Male	24	5	2	4	4	90
50107457	Male	24	5	2	4	4	84.5476
94092977	Male	24	3	1	4	4	82.6366
10290427	Male	24	1	4	4	4	90
64291829	Male	24	1	3	4	4	88.8487
668310	Male	33	5	2	4	4	90
2817047	Male	33	5	1	4	4	90
6107196	Male	33	5	1	4	4	90
10101327	Male	33	5	1	4	4	88.909
10267798	Male	33	4	1	4	4	83.7016
10425642	Male	33	5	1	4	4	85.9576
10518782	Male	33	5	1	4	4	86.538
11326252	Male	33	4	2	4	4	90
11345331	Male	33	4	1	4	4	87.0992
11444465	Male	33	4	1	4	4	88.9884
12365619	Male	33	6	1	4	4	86.1218
15144878	Male	33	5	1	4	4	85.6537
15147641	Male	33	5	1	4	4	90
18414513	Male	33	5	2	4	4	90
43485807	Male	33	3	1	4	4	84.167
50102376	Male	33	4	2	4	4	90
50104558	Male	33	5	1	4	4	90
50106730	Male	33	4	1	4	4	90
50302554	Male	33	3	1	4	4	90
50402305	Male	33	3	2	4	4	85.963
51815338	Male	33	5	2	4	4	90
59217750	Male	33	4	2	4	4	85.588
65292866	Male	33	3	1	4	4	90
71626373	Male	33	4	2	4	4	90
82317494	Male	33	5	2	4	4	84.219
83984043	Male	33	5	1	4	4	87.8522
90267190	Male	33	3	2	4	4	90
94828877	Male	33	5	1	4	4	82.3984
50108912	Male	33	3	1	4	2	90
10102206	Male	33	2	4	4	6	79.7317
10345561	Male	33	3	3	4	4	90
10442701	Male	33	3	4	4	4	86.2149
10494519	Male	33	2	3	4	4	80.1424
11478659	Male	33	2	1	4	4	90
15141429	Male	33	3	3	4	4	86.7461
15420223	Male	33	1	4	4	4	84.9363
22813029	Male	33	3	4	4	2	82.8638
92629514	Male	33	1	4	4	4	90
9841821	Male	34	6	1	4	4	81.9411
10101589	Male	34	4	2	4	4	90
10222853	Male	34	5	1	4	5	85.3196
10235948	Male	34	5	1	4	4	81.1636
10401770	Male	34	5	1	4	4	79.3484
10415168	Male	34	5	1	4	5	89.7687
10480383	Male	34	4	2	4	4	90
10502798	Male	34	5	1	4	4	86.4723
10684501	Male	34	5	1	4	5	82.9651
11302830	Male	34	3	2	4	4	85.5277
11336574	Male	34	6	1	4	4	88.3285
11606935	Male	34	3	2	4	4	90
15121461	Male	34	5	1	4	4	90
15179365	Male	34	3	1	4	4	83.4661
21362537	Male	34	5	2	4	4	85.9001
23870000	Male	34	5	1	4	4	78.8966
44019405	Male	34	5	1	4	4	90
44299049	Male	34	4	2	4	4	90
46000440	Male	34	4	1	4	4	88.7036
50104134	Male	34	4	1	4	4	90
50105275	Male	34	5	1	4	4	82.987
50107745	Male	34	5	2	4	4	90
50109215	Male	34	4	1	4	4	88.9966
50409532	Male	34	4	1	4	4	90
50410319	Male	34	5	1	4	4	84.627
66754397	Male	34	5	2	4	4	83.3758
78072753	Male	34	4	2	4	4	90
78452313	Male	34	5	1	4	4	75.4935
11430815	Male	34	1	1	4	4	85.9192
50402693	Male	34	4	3	4	4	90
62483327	Male	34	2	2	4	4	79.217
10248033	Male	44	3	2	4	4	88.1916
11157783	Male	44	4	1	4	6	89.1143
91018909	Male	22	3	3	5	5	90
10433070	Male	23	4	2	5	4	90
11619606	Male	23	4	2	5	6	87.3566
11413170	Male	23	3	4	5	5	69.7331
11275158	Male	24	3	3	5	5	85.7796
11319389	Male	33	3	1	5	5	87.4278
11652071	Male	33	3	1	5	5	83.9973
10435090	Male	33	3	3	5	4	80.4572
10447620	Male	33	3	3	5	5	83.3429
10866165	Male	33	1	4	5	5	88.9309
11624423	Male	33	3	4	5	5	83.5318
93787649	Male	33	1	2	5	5	86.1328
10479920	Male	34	3	2	5	5	80.5804
11229148	Male	34	4	2	5	5	81.2621
50108624	Male	34	4	2	5	5	85.6099
75990666	Male	34	4	2	5	5	87.4634
11459282	Male	34	1	2	5	5	78.694
11616707	Male	34	2	3	5	4	72.9336
10424475	Male	44	3	2	5	5	78.3765
37527863	Male	23	5	1	6	4	90
10405008	Male	33	3	2	6	4	81.4483
10292311	Male	33	3	4	6	1	89.1472
11455530	Male	33	2	4	6	6	75.1513
15495024	Male	33	3	4	6	4	87.1266
15139925	Male	34	3	2	6	4	76.3094
50408077	Male	34	4	2	6	4	90
68015667	Male	34	3	2	6	6	85.514

## Sheet: Green et al. (2023)
SampleID	Gender	Age	pmi	Cogdx	Ceradsc	Braaksc
2	Male	82.9788	7.33333	2	4	3
3	Male	84.3203	5.75	4	2	5
4	Female	91.4059	2.75	2	2	5
5	Female	95.3977	3.91667	2	4	3
6	Female	81.2156	5.75	1	4	2
7	Female	80.0329	6	4	2	4
9	Male	80.3149	1.11667	4	3	2
10	Female	82.1437	7.96667	1	2	3
11	Male	85.3224	5	2	2	3
13	Female	91.7344	1.75	2	1	5
14	Female	83.9754	7.91667	2	4	2
15	Female	76.3587	2.58333	4	2	1
16	Male	81.5797	6.75	1	1	4
17	Female	76.2847	2.91667	1	3	1
18	Female	97.2895	6	2	4	4
19	Male	97.8809	3.91667	2	4	3
20	Male	96.9637	5.5	4	2	4
21	Female	90.7132	7.53333	1	1	4
22	Female	89.4182	5.91667	2	1	4
23	Male	96.0164	5.18333	2	1	2
24	Male	90.037	5.33333	4	1	4
25	Female	80.9254	5.66667	2	1	4
26	Male	89.0869	7.75	1	4	3
27	Female	84.8077	4.41667	4	1	5
28	Male	96.0274	5.08333	1	2	4
29	Male	77.3196	8.03333	2	4	2
30	Female	89.7276	5.26667	4	4	2
31	Female	81.911	3.91667	1	4	4
32	Male	91.1595	1.5	2	1	4
33	Male	95.6277	9.83333	1	4	4
35	Male	92.5448	6	1	2	3
36	Female	82.6913	6.58333	2	2	4
37	Female	91.1266	5.83333	4	2	5
38	Female	97.7714	5	4	3	3
39	Male	88.95	6.75	2	2	5
40	Female	74.8255	5.93333	2	3	3
41	Male	91.3648	8.6	4	3	4
42	Male	94.3436	6.1	4	1	3
43	Male	89.3224	4.98333	2	2	4
44	Female	86.1903	5.83333	2	1	4
45	Female	89.7303	11.25	2	4	0
46	Female	85.7851	3.83333	2	4	2
47	Male	93.0979	6.33333	2	4	4
48	Male	92.8296	11.0333	1	2	3
49	Male	90.2943	2.83333	1	1	5
50	Male	85.9795	2.16667	1	2	4
51	Male	72.4298	7	1	4	2
52	Male	81.1116	16	1	4	0
53	Male	67.3703	5	1	4	1
54	Female	81.859	8.5	1	4	1
55	Male	82.9651	15.6167	1	1	3
56	Female	89.7358	2.75	1	4	3
57	Male	70.2697	8.25	5	4	3
58	Female	86.2478	4.08333	1	2	4
59	Female	83.1622	7.5	4	1	5
60	Female	84.4709	4.08333	4	2	3
61	Female	83.729	5.33333	6	4	3
62	Male	97.7796	3.91667	4	2	3
63	Female	97.5414	3	2	2	4
64	Female	87.5099	3.58333	5	4	3
65	Female	84.1615	3.5	1	3	4
66	Female	88.6434	11.5	4	1	4
67	Female	94.2861	13	5	2	4
68	Female	86.319	3.83333	2	4	4
69	Female	87.2416	5	4	1	5
70	Female	79.8494	5.81667	1	2	4
71	Male	84.9062	4.25	5	1	3
72	Female	90.9322	2.58333	1	4	3
73	Female	86.6749	1.58333	3	1	4
75	Female	100.17	4.5	2	2	3
76	Male	95.1184	3.28333	4	2	4
78	Female	88.0329	4.41667	4	1	5
79	Male	88.4928	8.83333	2	2	4
80	Male	88.2026	2.33333	5	1	3
81	Male	83.1321	7.33333	4	1	5
82	Female	95.8576	12.3833	4	1	4
83	Female	86.9678	4.08333	5	1	5
84	Female	87.9918	2.91667	4	2	5
85	Female	90.423	4	6	1	5
86	Female	80.9062	1.75	4	1	5
87	Male	73.7906	3	5	3	2
88	Female	86.9788	3.5	1	4	3
89	Female	90.4339	5.66667	4	2	4
90	Male	87.4661	21.6333	2	4	4
91	Female	97.796	4.45	4	2	5
92	Female	85.1636	3.25	1	2	3
93	Female	87.2115	14.5	2	2	3
94	Female	90.0315	2.75	2	4	3
95	Male	76.6954	13.75	1	4	3
96	Female	76.9008	3.75	1	4	1
97	Male	77.1773	2.5	1	4	1
98	Female	94.5435	8.08333	4	2	4
99	Female	80.0575	7.83333	1	4	3
100	Female	86.9103	5	1	2	4
101	Female	75.8522	4.21667	1	2	4
102	Male	91.0965	4.86667	2	4	3
103	Female	98.8611	10.25	4	4	4
104	Male	89.3525	6.91667	1	2	4
105	Female	87.8604	3.55	4	1	5
106	Female	91.7837	4.5	5	4	4
107	Male	80.7721	9.03333	2	4	3
108	Female	91.9042	4	4	1	4
109	Female	101.999	6.41667	4	1	4
111	Female	90.2971	5	4	2	3
112	Female	75.0363	7.5	6	4	1
113	Male	84.3641	3.66667	2	2	3
114	Female	91.2799	8.16667	4	1	4
115	Female	87.3018	16.7167	2	4	3
116	Female	97.3552	18.5	4	1	5
117	Male	88.7064	4.5	2	2	4
118	Male	84.2081	6.25	1	1	4
119	Female	84.3477	12.9167	4	2	3
120	Female	93.6099	5.25	4	2	3
121	Male	89.4401	1.5	4	1	4
122	Female	82.935	3.16667	1	2	4
123	Female	98.8528	19	4	1	5
124	Female	89.5387	4.08333	4	2	3
125	Male	85.358	4.5	1	2	3
126	Male	90.0698	21.4167	4	1	4
127	Male	91.9014	4	4	1	4
128	Female	98.7379	3.91667	1	2	1
129	Female	87.655	14.75	1	4	1
130	Female	93.1362	4.76667	1	2	3
131	Female	79.0144	11	5	1	4
132	Female	80.8542	4.83333	1	3	2
133	Female	86.5489	4.83333	2	4	3
134	Male	81.9384	8.83333	1	2	4
135	Female	92.8515	3.5	6	4	3
136	Male	89.6318	7.25	6	4	3
137	Female	98.4257	4.66667	4	2	3
138	Male	84.8049	20.5	2	2	3
139	Female	80.1478	8	3	2	2
140	Female	97.5524	10	2	2	4
141	Female	83.6906	3.93333	1	4	4
142	Female	104.26	2.9	4	4	3
143	Male	77.3196	10.0833	1	4	1
144	Female	79.1157	18.2167	1	4	3
145	Female	87.3812	5.16667	6	3	1
146	Male	84.0301	3.25	4	2	5
147	Female	94.319	11.9167	4	1	6
148	Female	91.9179	5.33333	1	4	3
149	Female	93.243	6.41667	4	2	4
150	Female	86.8364	17	2	4	1
151	Female	94.935	3.33333	5	3	2
152	Female	74.7734	5.08333	4	1	5
153	Female	89.6674	2.91667	2	2	5
154	Male	74.4504	7.01667	3	2	2
155	Male	89.7139	13.25	4	1	5
156	Female	91.5099	4.25	2	4	3
157	Female	92.7775	3.33333	1	1	3
158	Male	88.961	2.58333	4	1	4
159	Male	91.6523	13.5833	4	2	3
160	Female	92.4791	4.25	4	1	5
161	Male	87.5702	19.3667	2	4	2
162	Female	91.8001	8.25	4	1	5
163	Female	95.1841	5	5	1	5
164	Female	91.8193	5	4	1	4
165	Female	98.0315	12.75	4	1	4
166	Female	77.7988	9	4	2	3
167	Male	89.6427	6.91667	4	1	4
169	Male	76.8186	8	1	4	3
170	Male	79.3758	4.85	2	3	3
171	Female	71.3101	7.8	1	2	3
172	Male	85.7769	4.5	4	1	5
173	Male	94.7023	5.25	2	2	3
174	Female	95.3101	5.16667	4	2	4
175	Female	75.9945	5.91667	1	4	0
176	Male	89.3717	4.41667	2	1	4
177	Female	93.5496	3.66667	1	4	4
178	Male	91.0938	9.5	4	2	4
179	Male	80.8734	8	5	3	3
180	Male	85.8508	10.6333	2	2	4
181	Female	93.7002	5	4	2	4
182	Female	83.1102		1	1	3
183	Female	90.1602	4.58333	2	1	5
184	Male	71.6605	5.43333	1	4	0
185	Male	84.7009	4.08333	4	1	3
186	Female	92.6105	4.08333	2	2	3
187	Female	89.18	4.08333	4	2	4
188	Female	84.6489	13.0333	2	4	3
189	Male	72.7201	12.4333	1	3	1
190	Male	90.5325	6.75	2	2	3
191	Female	83.5756	13.2	4	1	0
192	Male	87.332	6.21667	6	4	3
193	Male	85.8973	6	6	2	3
194	Female	87.9918	4.83333	2	1	5
195	Female	90.4613	26	1	4	2
196	Female	100.821	3.83333	2	2	4
197	Female	83.2909	5.58333	1	2	2
198	Female	85.4839	3.41667	1	1	4
199	Female	84.1588	4.4	1	3	3
200	Female	83.7454	6.75	2	4	2
201	Male	83.729	4.25	1	2	4
202	Male	85.8344	7.66667	1	4	1
203	Female	98.0315	17.5833	3	2	3
204	Female	93.1499	5.48333	4	2	5
205	Male	87.2389	4.5	4	1	4
206	Female	84.4408	10.5833	4	4	1
207	Female	93.796	18.75	4	2	4
208	Male	72.1478	5.83333	2	4	2
209	Female	91.05	3.33333	2	3	4
210	Male	96.7146	4	1	4	3
211	Female	88.7502	21.2	2	1	5
212	Female	87.4524	15.4	2	1	4
213	Female	92.6242	6.65	2	3	4
214	Female	93.1472	4.33333	1	2	4
215	Female	92.4545	4.33333	4	1	3
216	Female	89.013	11.15	1	4	4
217	Female	91.6468	5.58333	5	1	5
218	Female	91.3758	8.58333	1	3	2
219	Female	87.8467	4.21667	4	2	5
220	Male	86.2313	10.8333	1	2	3
221	Female	87.8357	3.5	4	2	5
222	Female	89.1034	5.08333	1	3	3
223	Female	95.5756	19.6667	2	1	5
224	Female	91.9507	4.85	4	2	3
233	Female	92.7502	18.3333	4	2	4
234	Female	85.0951	4.83333	1	2	4
235	Female	93.7112	4.58333	4	2	4
236	Female	106.5	3.85	4	2	3
237	Female	95.614	7.28333	1	2	4
238	Female	86.6475	28.25	1	2	4
240	Female	77.796	9.83333	1	4	3
241	Female	102.092	4.41667	5	4	4
242	Male	76.271	14.5	6	4	2
243	Male	93.0431	3.5	2	2	4
244	Male	92.5969	4.46667	2	4	3
245	Female	84.8761	5.25	2	1	4
246	Female	101.09	4.4	1	4	4
247	Female	95.0691	32.5833	2	2	4
248	Female	96.4408	4.8	2	3	3
249	Male	91.8795	5.01667	2	4	3
250	Female	90.3847	3.78333	4	1	4
251	Female	75.8467	3	1	4	1
252	Female	89.3936	4.71667	4	2	4
253	Female	86.204	6.58333	1	4	1
254	Female	88.5065	9.03333	1	4	3
255	Female	91.7919	6.58333	4	1	5
256	Male	97.6016	3.08333	4	2	5
257	Female	89.9576	3.53333	2	2	5
258	Male	85.8261	3.25	2	2	3
259	Female	95.5373	8.91667	4	4	3
260	Female	90.7707	9.08333	2	2	4
261	Female	88.5394	6.5	2	1	4
262	Female	87.2854	7.5	1	4	3
263	Female	93.0048	4.41667	4	1	5
264	Female	88.5284	4.16667	4	2	5
265	Female	89.4784	4.33333	4	4	4
266	Female	100.75	5.48333	4	2	4
267	Female	100.862	8.66667	4	2	4
268	Female	98.8446	3.8	4	1	5
269	Female	92.5503	4.76667	2	3	4
270	Female	84.3066	7.08333	1	2	2
271	Female	88.0876	5.45	1	2	3
272	Female	90.9076	11.75	2	1	4
273	Male	89.1198	10.8333	5	4	1
274	Female	84.5585	4.5	2	3	2
275	Female	88.7912	5.41667	4	1	3
276	Female	97.2074	4.83333	1	3	3
277	Female	89.2211	4	2	2	3
278	Male	108.282	9.91667	4	2	4
279	Female	101.473	5.2	4	1	4
280	Female	79.6824	11.4167	1	2	3
281	Male	94.6639	9	1	2	5
282	Female	89.4483	3.75	1	4	4
283	Male	90.4394	6.23333	2	1	4
284	Male	92.3258	6.16667	4	1	5
285	Female	93.6427	12.4167	1	3	1
286	Female	79.6304	29.5833	1	2	3
287	Female	94.4367	4.91667	4	2	3
288	Male	74.9843	5	1	2	3
289	Female	97.7139	3.83333	4	1	5
290	Female	93.2841	15.25	1	2	4
291	Male	87.9918	7.58333	5	2	4
292	Male	85.0185	5.66667	1	3	2
293	Male	87.7536	6.41667	1	3	3
294	Male	81.6427	4.33333	6	2	3
295	Female	96.0164	4.16667	1	4	1
296	Female	91.3155	4.41667	2	3	3
297	Female	91.9452	7.75	4	2	4
298	Female	99.6961	17.8333	4	1	5
299	Female	71.9589	18.6667	1	4	3
300	Female	80.7365	6	4	1	5
301	Female	101.415	5.66667	4	2	3
302	Female	92.4025	8.83333	4	1	5
303	Female	87.2225	8.25	4	1	5
305	Female	93.2375	18.1667	4	1	4
306	Female	98.6913	7.08333	4	1	5
307	Male	90.6886	7.75	2	4	3
308	Female	100.334	3.91667	4	2	5
309	Male	86.193	5.08333	4	2	5
310	Male	85.4319	7.58333	2	4	3
311	Female	87.6687	17.4167	4	1	5
312	Male	87.8494	4.58333	5	2	4
313	Female	98.0287	6.86667	4	1	5
314	Female	89.7276	6.55	2	4	3
315	Female	98.1492	8.16667	4	1	3
316	Female	101.191	4.83333	1	4	3
317	Male	87.1567	6	2	2	4
318	Male	88.9446	19.5	4	1	5
319	Female	95.9097	7	4	1	5
320	Male	93.5277	5.33333	1	1	5
321	Female	95.8823	8.16667	6	2	4
322	Male	88.4682	17.9167	4	2	3
323	Female	101.845	5.75	2	4	3
324	Female	91.5537	6.25	1	4	3
325	Female	89.8782	7.25	4	1	5
326	Female	88.4463	6.5	4	1	5
327	Female	94.4257	19.5	2	3	4
328	Male	83.8713	5.08333	1	4	3
329	Female	98.4914	7.58333	1	1	3
330	Male	86.8966	6.66667	1	1	4
331	Female	90.141	7.75	2	1	5
332	Female	82.0342	7.95	1	1	2
333	Female	97.3142	8.28333	1	1	5
334	Female	80.6872	6.75	4	1	3
335	Male	93.1718	40.8	6	1	5
336	Female	94.5873	5.18333	4	1	6
337	Female	87.4196	5.58333	1	1	4
338	Female	90.7132	5.66667	1	3	4
340	Female	77.3142	5.25	4	2	4
341	Male	95.2334	5.66667	2	3	4
342	Female	98.5298	7.35	4	2	4
343	Female	90.1218	8.25	1	1	4
344	Female	91.8686	6.68333	4	1	5
345	Female	88.2902	19.0833	2	3	4
346	Female	93.2621	5	4	1	4
347	Female	93.2813	10.1167	5	1	4
349	Female	86.0616	19.4167	4	1	5
350	Female	86.0862	12.9167	1	1	5
351	Female	90.8036	14.5	2	1	5
352	Female	86.872	5.41667	2	1	5
353	Female	91.8522	21.75	2	2	5
354	Female	88.1971	9.41667	2	2	5
355	Female	90.6721	4.55	2	4	3
356	Female	101.216	3.08333	1	3	4
357	Male	100.676	6.75	1	2	3
358	Male	83.3046	5.58333	1	4	4
359	Male	85.6947	5.83333	2	2	5
360	Female	92.3066	6.08333	1	2	4
361	Female	93.41	7.83333	2	4	3
362	Female	84.4764	10.2833	1	3	3
363	Male	98.2204	3.83333	4	4	3
364	Female	90.5435	5.08333	1	2	2
365	Male	90.5133	6.58333	5	4	4
366	Female	102.653	6.76667	1	2	4
367	Male	84.8816	6.25	2	2	4
368	Female	94.4586	4.4	4	2	5
369	Female	93.1526	9	1	2	4
370	Female	93.6181	13.5333	5	1	5
371	Female	100.862	8.33333	4	4	4
372	Female	88.1643	4.76667	2	1	5
373	Female	98.3436	7.56667	1	2	4
374	Female	77.9493	7.45	4	1	5
376	Female	88.8323	8.08333	2	2	4
377	Female	96.1697	4.5	1	1	4
378	Male	92.961	8.75	2	2	4
379	Female	95.9535	7.83333	2	2	4
380	Female	86.037	10.3333	1	1	5
381	Male	83.5373	22.25	1	4	4
382	Female	87.948	7.21667	4	2	5
383	Female	98.5982	5.25	4	2	4
384	Female	101.607	5.75	4	1	4
385	Male	89.0459	7.73333	4	1	6
386	Female	81.3279	12.75	1	2	2
387	Female	89.3744	6.75	4	2	5
388	Male	80.8898	10.9	1	4	3
389	Female	93.4456	8.21667	2	1	5
390	Female	91.3402	5.91667	1	4	3
391	Female	95.4853	13.4167	1	2	3
392	Female	81.4675	3.25	4	1	5
393	Female	98.1465	11.75	1	2	0
394	Female	100.479	19.3	2	1	3
395	Female	93.5524	3.91667	1	4	4
397	Male	79.5346	16.75	1	4	2
398	Female	80.8569	6.75	1	4	2
399	Female	84.7502	3.83333	1	4	3
400	Male	91.1677	8.75	5	3	3
401	Male	83.3977	7.58333	2	4	3
402	Male	86.5051	7	1	2	5
403	Female	94.319	3.5	2	4	4
406	Female	85.4073	8.5	1	1	3
409	Male	92.167	4.91667	1	4	3
410	Male	82.6913	7.26667	1	4	2
412	Male	85.911	6	1	4	3
413	Female	75.4333	7.5	2	4	1
416	Female	88.7912	5.5	1	2	4
417	Female	84.9117	14.75	6	1	3
418	Male	86.2916	8.73333	3	4	1
419	Female	78.5517	24.0833	1	1	4
420	Female	101.262	8	4	1	5
421	Female	94.1766	6.65	1	1	4
422	Female	86.0589	19.8333	4	2	5
423	Male	87.0116	8.75	2	2	3
424	Female	90.1355	20.3667	1	4	3
425	Male	89.5387	5.91667	1	4	3
426	Female	83.1786	5.9	6	1	4
427	Male	82.4339	6	1	4	3
428	Female	90.0972	4.96667	4	1	5
429	Female	102.631	5	1	2	5
430	Female	90.1054	4.6	1	1	5
431	Female	92.3285	7.41667	4	2	5
432	Female	91.5209	5.75	1	1	5
435	Female	88.2793	10.1667	4	1	5
437	Male	99.165	5.78333	4	2	5
438	Male	92.0657	8.13333	1	4	1
439	Male	90.9021	6.91667	1	4	3
440	Female	96.1533	7.61667	4	1	5
441	Female	78.7296	13.5833	2	4	0
442	Male	84.2163	10.7333	1	4	2
443	Male	91.6906	6.41667	4	2	4
444	Female	96.6297	16	2	1	5
445	Male	91.7974	6.86667	1	4	2
446	Female	99.373	6.26667	4	1	5
447	Female	92.0849	6.63333	1	1	4
448	Female	88.3696	8.16667	4	2	4
449	Female	100.767	7.83333	2	2	4
453	Female	92.3285	5.66667	1	2	4
455	Male	97.1116	6.9	1	3	1
456	Female	92.8022	6.78333	1	2	4
457	Female	96.9966	13.25	1	4	4
458	Male	88.9227	16.8167	4	2	2
460	Female	95.0828	5.05	2	1	4
461	Female	97.4511	5.03333	2	2	3

## Sheet: Sun et al. (2023)
SampleID	BrainRegion	Batch	Age	Gender	Statues
ROSMAP-34449	PFC	PFC	92	Female	Control
ROSMAP-96129	PFC	PFC	87	Female	Control
ROSMAP-20815	PFC	PFC	86	Female	Control
ROSMAP-18705	PFC	PFC	77	Female	Control
ROSMAP-66658	PFC	PFC	90	Female	Control
ROSMAP-77461	PFC	PFC	95	Female	Control
ROSMAP-21157	PFC	PFC	81	Female	Control
ROSMAP-32550	PFC	PFC	77	Female	Control
ROSMAP-97522	PFC	PFC	92	Female	Control
ROSMAP-23823	PFC	PFC	94	Female	Control
ROSMAP-99419	PFC	PFC	75	Female	Control
ROSMAP-42444	PFC	PFC	87	Female	Control
ROSMAP-32826	PFC	PFC	84	Male	Control
ROSMAP-33422	PFC	PFC	78	Male	Control
ROSMAP-74690	PFC	PFC	91	Male	Control
ROSMAP-41333	PFC	PFC	76	Male	Control
ROSMAP-20769	PFC	PFC	77	Male	Control
ROSMAP-62539	PFC	PFC	81	Male	Control
ROSMAP-67634	PFC	PFC	92	Male	Control
ROSMAP-52212	PFC	PFC	88	Male	Control
ROSMAP-43150	PFC	PFC	79	Male	Control
ROSMAP-21853	PFC	PFC	83	Male	Control
ROSMAP-32462	PFC	PFC	93	Male	Control
ROSMAP-44788	PFC	PFC	88	Male	Control
ROSMAP-78104	PFC	PFC	86	Male	Control
ROSMAP-51356	PFC	PFC	94	Male	Control
ROSMAP-19412	PFC	PFC	90	Female	Alzheimer
ROSMAP-83589	PFC	PFC	88	Female	Alzheimer
ROSMAP-40301	PFC	PFC	94	Female	Alzheimer
ROSMAP-20005	PFC	PFC	83	Female	Alzheimer
ROSMAP-77502	PFC	PFC	83	Female	Alzheimer
ROSMAP-50941	PFC	PFC	89	Female	Alzheimer
ROSMAP-32686	PFC	PFC	80	Female	Alzheimer
ROSMAP-42915	PFC	PFC	84	Female	Alzheimer
ROSMAP-40248	PFC	PFC	87	Female	Alzheimer
ROSMAP-40612	PFC	PFC	78	Female	Alzheimer
ROSMAP-87836	PFC	PFC	83	Female	Alzheimer
ROSMAP-17199	PFC	PFC	78	Female	Alzheimer
ROSMAP-84918	PFC	PFC	84	Male	Alzheimer
ROSMAP-31670	PFC	PFC	88	Male	Alzheimer
ROSMAP-83352	PFC	PFC	89	Male	Alzheimer
ROSMAP-73538	PFC	PFC	84	Male	Alzheimer
ROSMAP-85806	PFC	PFC	85	Male	Alzheimer
ROSMAP-57111	PFC	PFC	88	Male	Alzheimer
ROSMAP-86126	PFC	PFC	86	Male	Alzheimer
ROSMAP-79151	PFC	PFC	76	Male	Alzheimer
ROSMAP-51380	PFC	PFC	95	Male	Alzheimer
ROSMAP-53808	PFC	PFC	87	Male	Alzheimer
ROSMAP-38740	PFC	SM_171013Tsa	96	Female	Control
ROSMAP-61943	PFC	SM_171013Tsa	91	Female	Control
ROSMAP-93570	PFC	SM_171013Tsa	79	Female	Control
ROSMAP-30449	PFC	SM_171013Tsa	102	Female	Control
ROSMAP-66282	PFC	SM_171013Tsa	89	Female	Control
ROSMAP-62503	PFC	SM_171013Tsa	84	Female	Control
ROSMAP-28519	PFC	SM_171013Tsa	93	Female	Control
ROSMAP-12562	PFC	SM_171013Tsa	82	Female	Control
ROSMAP-92734	PFC	SM_171013Tsa	93	Female	Control
ROSMAP-65252	PFC	SM_171013Tsa	88	Female	Control
ROSMAP-27402	PFC	SM_171013Tsa	87	Female	Control
ROSMAP-54119	PFC	SM_171013Tsa	93	Female	Control
ROSMAP-52226	PFC	SM_171013Tsa	80	Male	Control
ROSMAP-66835	PFC	SM_171013Tsa	88	Male	Control
ROSMAP-54289	PFC	SM_171013Tsa	80	Male	Control
ROSMAP-88138	PFC	SM_171013Tsa	85	Male	Control
ROSMAP-44543	PFC	SM_171013Tsa	77	Male	Control
ROSMAP-45804	PFC	SM_171013Tsa	90	Male	Control
ROSMAP-62351	PFC	SM_171013Tsa	81	Male	Control
ROSMAP-38507	PFC	SM_171013Tsa	86	Male	Control
ROSMAP-23935	PFC	SM_171013Tsa	83	Male	Control
ROSMAP-59370	PFC	SM_171013Tsa	88	Male	Control
ROSMAP-84351	PFC	SM_171013Tsa	87	Male	Control
ROSMAP-70347	PFC	SM_171013Tsa	75	Female	Alzheimer
ROSMAP-25704	PFC	SM_171013Tsa	96	Female	Alzheimer
ROSMAP-16437	PFC	SM_171013Tsa	76	Female	Alzheimer
ROSMAP-94966	PFC	SM_171013Tsa	93	Female	Alzheimer
ROSMAP-21964	PFC	SM_171013Tsa	81	Female	Alzheimer
ROSMAP-78083	PFC	SM_171013Tsa	83	Female	Alzheimer
ROSMAP-63641	PFC	SM_171013Tsa	92	Female	Alzheimer
ROSMAP-80730	PFC	SM_171013Tsa	84	Female	Alzheimer
ROSMAP-65549	PFC	SM_171013Tsa	92	Female	Alzheimer
ROSMAP-93406	PFC	SM_171013Tsa	87	Female	Alzheimer
ROSMAP-97067	PFC	SM_171013Tsa	88	Female	Alzheimer
ROSMAP-14357	PFC	SM_171013Tsa	93	Female	Alzheimer
ROSMAP-72912	PFC	SM_171013Tsa	89	Male	Alzheimer
ROSMAP-90257	PFC	SM_171013Tsa	88	Male	Alzheimer
ROSMAP-29771	PFC	SM_171013Tsa	86	Male	Alzheimer
ROSMAP-79332	PFC	SM_171013Tsa	84	Male	Alzheimer
ROSMAP-18944	PFC	SM_171013Tsa	90	Male	Alzheimer
ROSMAP-98359	PFC	SM_171013Tsa	81	Male	Alzheimer
ROSMAP-76279	PFC	SM_171013Tsa	86	Male	Alzheimer
ROSMAP-46325	PFC	SM_171013Tsa	87	Male	Alzheimer
ROSMAP-10859	PFC	SM_171013Tsa	83	Male	Alzheimer
ROSMAP-86376	PFC	SM_171013Tsa	87	Male	Alzheimer
ROSMAP-50976	PFC	SM_171013Tsa	86	Male	Alzheimer
ROSMAP-96129	PFC	SM_190312Tsa	87	Female	Control
ROSMAP-23823	PFC	SM_190312Tsa	94	Female	Control
ROSMAP-99419	PFC	SM_190312Tsa	75	Female	Control
ROSMAP-82525	PFC	SM_190312Tsa	82	Female	Control
ROSMAP-32550	PFC	SM_190312Tsa	77	Female	Control
ROSMAP-18705	PFC	SM_190312Tsa	77	Female	Control
ROSMAP-70868	PFC	SM_190312Tsa	78	Female	Control
ROSMAP-66658	PFC	SM_190312Tsa	90	Female	Control
ROSMAP-89865	PFC	SM_190312Tsa	88	Female	Control
ROSMAP-77461	PFC	SM_190312Tsa	95	Female	Control
ROSMAP-95781	PFC	SM_190312Tsa	83	Female	Control
ROSMAP-27907	PFC	SM_190312Tsa	83	Female	Control
ROSMAP-67634	PFC	SM_190312Tsa	92	Male	Control
ROSMAP-52212	PFC	SM_190312Tsa	88	Male	Control
ROSMAP-62539	PFC	SM_190312Tsa	81	Male	Control
ROSMAP-21366	PFC	SM_190312Tsa	73	Male	Control
ROSMAP-32826	PFC	SM_190312Tsa	84	Male	Control
ROSMAP-34387	PFC	SM_190312Tsa	74	Male	Control
ROSMAP-12311	PFC	SM_190312Tsa	93	Male	Control
ROSMAP-43150	PFC	SM_190312Tsa	79	Male	Control
ROSMAP-21853	PFC	SM_190312Tsa	83	Male	Control
ROSMAP-74952	PFC	SM_190312Tsa	87	Male	Control
ROSMAP-18100	PFC	SM_190312Tsa	86	Male	Control
ROSMAP-45310	PFC	SM_190312Tsa	86	Male	Control
ROSMAP-19412	PFC	SM_190312Tsa	90	Female	Alzheimer
ROSMAP-87836	PFC	SM_190312Tsa	83	Female	Alzheimer
ROSMAP-23972	PFC	SM_190312Tsa	94	Female	Alzheimer
ROSMAP-17199	PFC	SM_190312Tsa	78	Female	Alzheimer
ROSMAP-50941	PFC	SM_190312Tsa	89	Female	Alzheimer
ROSMAP-40248	PFC	SM_190312Tsa	87	Female	Alzheimer
ROSMAP-32686	PFC	SM_190312Tsa	80	Female	Alzheimer
ROSMAP-40301	PFC	SM_190312Tsa	94	Female	Alzheimer
ROSMAP-77502	PFC	SM_190312Tsa	83	Female	Alzheimer
ROSMAP-79151	PFC	SM_190312Tsa	76	Male	Alzheimer
ROSMAP-21570	PFC	SM_190312Tsa	87	Male	Alzheimer
ROSMAP-20806	PFC	SM_190312Tsa	83	Male	Alzheimer
ROSMAP-55398	PFC	SM_190312Tsa	82	Male	Alzheimer
ROSMAP-84918	PFC	SM_190312Tsa	84	Male	Alzheimer
ROSMAP-85806	PFC	SM_190312Tsa	85	Male	Alzheimer
ROSMAP-86126	PFC	SM_190312Tsa	86	Male	Alzheimer
ROSMAP-57111	PFC	SM_190312Tsa	88	Male	Alzheimer
ROSMAP-35304	PFC	SM_GZQRZ	93	Female	Control
ROSMAP-86217	PFC	SM_GZQRZ	84	Female	Control
ROSMAP-14332	PFC	SM_GZQRZ	84	Female	Control
ROSMAP-87195	PFC	SM_GZQRZ	91	Female	Control
ROSMAP-71255	PFC	SM_GZQRZ	97	Female	Control
ROSMAP-57427	PFC	SM_GZQRZ	93	Female	Control
ROSMAP-72955	PFC	SM_GZQRZ	89	Female	Control
ROSMAP-22398	PFC	SM_GZQRZ	87	Female	Control
ROSMAP-65090	PFC	SM_GZQRZ	85	Male	Control
ROSMAP-28934	PFC	SM_GZQRZ	87	Male	Control
ROSMAP-14748	PFC	SM_GZQRZ	86	Male	Control
ROSMAP-49216	PFC	SM_GZQRZ	78	Male	Control
ROSMAP-32125	PFC	SM_GZQRZ	98	Male	Control
ROSMAP-13862	PFC	SM_GZQRZ	72	Male	Control
ROSMAP-16562	PFC	SM_GZQRZ	97	Male	Control
ROSMAP-29158	PFC	SM_GZQRZ	86	Male	Control
ROSMAP-33835	PFC	SM_GZQRZ	83	Male	Control
ROSMAP-36592	PFC	SM_GZQRZ	96	Female	Alzheimer
ROSMAP-37539	PFC	SM_GZQRZ	84	Female	Alzheimer
ROSMAP-37088	PFC	SM_GZQRZ	88	Female	Alzheimer
ROSMAP-56463	PFC	SM_GZQRZ	92	Female	Alzheimer
ROSMAP-73428	PFC	SM_GZQRZ	93	Female	Alzheimer
ROSMAP-65676	PFC	SM_GZQRZ	96	Female	Alzheimer
ROSMAP-83589	PFC	SM_GZQRZ	88	Female	Alzheimer
ROSMAP-18464	PFC	SM_GZQRZ	91	Female	Alzheimer
ROSMAP-52889	PFC	SM_GZQRZ	88	Female	Alzheimer
ROSMAP-14800	PFC	SM_GZQRZ	92	Male	Alzheimer
ROSMAP-30432	PFC	SM_GZQRZ	79	Male	Alzheimer
ROSMAP-39659	PFC	SM_GZQRZ	91	Male	Alzheimer
ROSMAP-77808	PFC	SM_GZQRZ	91	Male	Alzheimer
ROSMAP-54659	PFC	SM_GZQRZ	101	Male	Alzheimer
ROSMAP-30479	PFC	SM_GZQS1	91	Female	Control
ROSMAP-86649	PFC	SM_GZQS1	99	Female	Control
ROSMAP-53224	PFC	SM_GZQS1	77	Female	Control
ROSMAP-86234	PFC	SM_GZQS1	78	Female	Control
ROSMAP-57180	PFC	SM_GZQS1	86	Female	Control
ROSMAP-84621	PFC	SM_GZQS1	88	Female	Control
ROSMAP-21404	PFC	SM_GZQS1	81	Female	Control
ROSMAP-38080	PFC	SM_GZQS1	81	Male	Control
ROSMAP-73627	PFC	SM_GZQS1	85	Male	Control
ROSMAP-90931	PFC	SM_GZQS1	80	Male	Control
ROSMAP-55625	PFC	SM_GZQS1	91	Male	Control
ROSMAP-89045	PFC	SM_GZQS1	83	Male	Control
ROSMAP-58587	PFC	SM_GZQS1	91	Female	Alzheimer
ROSMAP-66663	PFC	SM_GZQS1	96	Female	Alzheimer
ROSMAP-28402	PFC	SM_GZQS1	96	Female	Alzheimer
ROSMAP-42330	PFC	SM_GZQS1	87	Female	Alzheimer
ROSMAP-72479	PFC	SM_GZQS1	92	Female	Alzheimer
ROSMAP-43153	PFC	SM_GZQS1	90	Female	Alzheimer
ROSMAP-26326	PFC	SM_GZQS1	97	Female	Alzheimer
ROSMAP-55195	PFC	SM_GZQS1	89	Female	Alzheimer
ROSMAP-71797	PFC	SM_GZQS1	92	Male	Alzheimer
ROSMAP-18614	PFC	SM_GZQS1	90	Male	Alzheimer
ROSMAP-78346	PFC	SM_GZQS1	93	Male	Alzheimer
ROSMAP-81771	PFC	SM_GZQS1	90	Male	Alzheimer
ROSMAP-25922	PFC	SM_GZQS1	83	Male	Alzheimer
ROSMAP-71499	PFC	SM_GZQS1	93	Male	Alzheimer
ROSMAP-69520	PFC	SM_GZQS1	88	Male	Alzheimer
ROSMAP-12795	PFC	SM_GZQS1	87	Male	Alzheimer
ROSMAP-17130	PFC	SM_GZQS1	91	Male	Alzheimer
ROSMAP-57931	PFC	SM_GZQS1	78	Male	Alzheimer
ROSMAP-65254	PFC	SM_GZQS1	75	Male	Alzheimer
ROSMAP-77908	PFC	SM_GZQS1	89	Male	Alzheimer
ROSMAP-82353	PFC	SM_IHLAS	82	Female	Control
ROSMAP-18977	PFC	SM_IHLAS	84	Female	Control
ROSMAP-10643	PFC	SM_IHLAS	94	Female	Control
ROSMAP-36945	PFC	SM_IHLAS	87	Female	Control
ROSMAP-18612	PFC	SM_IHLAS	90	Female	Control
ROSMAP-51950	PFC	SM_IHLAS	75	Female	Control
ROSMAP-97080	PFC	SM_IHLAS	94	Female	Control
ROSMAP-35370	PFC	SM_IHLAS	81	Male	Control
ROSMAP-53781	PFC	SM_IHLAS	83	Male	Control
ROSMAP-98582	PFC	SM_IHLAS	70	Male	Control
ROSMAP-90200	PFC	SM_IHLAS	98	Male	Control
ROSMAP-88606	PFC	SM_IHLAS	76	Male	Control
ROSMAP-54374	PFC	SM_IHLAS	95	Male	Control
ROSMAP-14312	PFC	SM_IHLAS	84	Male	Control
ROSMAP-19345	PFC	SM_IHLAS	87	Male	Control
ROSMAP-85245	PFC	SM_IHLAS	96	Male	Control
ROSMAP-71139	PFC	SM_IHLAS	91	Male	Control
ROSMAP-76393	PFC	SM_IHLAS	81	Male	Control
ROSMAP-39388	PFC	SM_IHLAS	85	Male	Control
ROSMAP-27625	PFC	SM_IHLAS	88	Female	Alzheimer
ROSMAP-20764	PFC	SM_IHLAS	89	Female	Alzheimer
ROSMAP-96237	PFC	SM_IHLAS	82	Male	Alzheimer
ROSMAP-77981	PFC	SM_IHLAS	85	Male	Alzheimer
ROSMAP-30204	PFC	SM_IHLAS	88	Male	Alzheimer
ROSMAP-61441	PFC	SM_IHLAS	74	Male	Alzheimer
ROSMAP-79597	PFC	SM_IHLAS	85	Male	Alzheimer
ROSMAP-72125	PFC	SM_IHLAS	89	Male	Alzheimer
ROSMAP-45924	PFC	SM_IHLAS	84	Male	Alzheimer
ROSMAP-22331	PFC	SM_IHLAS	78	Male	Alzheimer
ROSMAP-12256	PFC	SM_IHLAS	89	Male	Alzheimer
ROSMAP-14256	PFC	SM_IHLAS	85	Male	Alzheimer
ROSMAP-40964	PFC	SM_IHLAS	90	Male	Alzheimer
ROSMAP-20537	PFC	SM_IT6MD	91	Female	Control
ROSMAP-54966	PFC	SM_IT6MD	79	Female	Control
ROSMAP-38931	PFC	SM_IT6MD	92	Female	Control
ROSMAP-49556	PFC	SM_IT6MD	94	Female	Control
ROSMAP-20369	PFC	SM_IT6MD	84	Male	Control
ROSMAP-61117	PFC	SM_IT6MD	89	Male	Control
ROSMAP-95724	PFC	SM_IT6MD	91	Male	Control
ROSMAP-15389	PFC	SM_IT6MD	85	Male	Control
ROSMAP-17975	PFC	SM_IT6MD	87	Male	Control
ROSMAP-13327	PFC	SM_IT6MD	84	Male	Control
ROSMAP-19689	PFC	SM_IT6MD	89	Female	Alzheimer
ROSMAP-55346	PFC	SM_IT6MD	92	Female	Alzheimer
ROSMAP-77693	PFC	SM_IT6MD	81	Female	Alzheimer
ROSMAP-90639	PFC	SM_IT6MD	91	Female	Alzheimer
ROSMAP-33192	PFC	SM_IT6MD	87	Female	Alzheimer
ROSMAP-78219	PFC	SM_IT6MD	81	Female	Alzheimer
ROSMAP-69123	PFC	SM_IT6MD	99	Female	Alzheimer
ROSMAP-37253	PFC	SM_IT6MD	88	Female	Alzheimer
ROSMAP-39696	PFC	SM_IT6MD	77	Female	Alzheimer
ROSMAP-10132	PFC	SM_IT6MD	98	Female	Alzheimer
ROSMAP-75656	PFC	SM_IT6MD	98	Female	Alzheimer
ROSMAP-95064	PFC	SM_IT6MD	72	Female	Alzheimer
ROSMAP-92962	PFC	SM_IT6MD	93	Female	Alzheimer
ROSMAP-23902	PFC	SM_IT6MD	89	Male	Alzheimer
ROSMAP-90290	PFC	SM_IT6MD	85	Male	Alzheimer
ROSMAP-42440	PFC	SM_IT6MD	91	Male	Alzheimer
ROSMAP-68471	PFC	SM_IT6MD	86	Male	Alzheimer
ROSMAP-31670	PFC	SM_IT6MD	88	Male	Alzheimer
ROSMAP-22283	PFC	SM_IT6MD	89	Male	Alzheimer
ROSMAP-99981	PFC	SM_IT6MD	94	Male	Alzheimer
ROSMAP-96320	PFC	SM_IT6MD	94	Male	Alzheimer
ROSMAP-40810	PFC	SM_IT6MD	87	Male	Alzheimer
ROSMAP-32305	PFC	SM_IT6ME	106	Female	Control
ROSMAP-71117	PFC	SM_IT6ME	78	Female	Control
ROSMAP-28143	PFC	SM_IT6ME	86	Female	Control
ROSMAP-74130	PFC	SM_IT6ME	89	Female	Control
ROSMAP-46243	PFC	SM_IT6ME	96	Female	Control
ROSMAP-87135	PFC	SM_IT6ME	94	Female	Control
ROSMAP-31506	PFC	SM_IT6ME	80	Female	Control
ROSMAP-18228	PFC	SM_IT6ME	88	Female	Control
ROSMAP-55238	PFC	SM_IT6ME	89	Female	Control
ROSMAP-82610	PFC	SM_IT6ME	80	Female	Control
ROSMAP-92878	PFC	SM_IT6ME	76	Male	Control
ROSMAP-58019	PFC	SM_IT6ME	93	Male	Control
ROSMAP-49557	PFC	SM_IT6ME	93	Male	Control
ROSMAP-35010	PFC	SM_IT6ME	92	Male	Control
ROSMAP-73883	PFC	SM_IT6ME	86	Male	Control
ROSMAP-63922	PFC	SM_IT6ME	86	Male	Control
ROSMAP-23237	PFC	SM_IT6ME	75	Male	Control
ROSMAP-20991	PFC	SM_IT6ME	88	Male	Control
ROSMAP-50702	PFC	SM_IT6ME	108	Male	Control
ROSMAP-86231	PFC	SM_IT6ME	92	Female	Alzheimer
ROSMAP-94803	PFC	SM_IT6ME	93	Female	Alzheimer
ROSMAP-35172	PFC	SM_IT6ME	89	Female	Alzheimer
ROSMAP-85683	PFC	SM_IT6ME	101	Female	Alzheimer
ROSMAP-79859	PFC	SM_IT6ME	93	Female	Alzheimer
ROSMAP-43621	PFC	SM_IT6ME	99	Female	Alzheimer
ROSMAP-93732	PFC	SM_IT6ME	84	Female	Alzheimer
ROSMAP-29241	PFC	SM_IT6ME	98	Male	Alzheimer
ROSMAP-37416	PFC	SM_IT6ME	90	Male	Alzheimer
ROSMAP-68683	PFC	SM_IT6ME	92	Male	Alzheimer
ROSMAP-61321	PFC	SM_IT6ME	82	Male	Alzheimer
ROSMAP-88070	PFC	SM_IT6ME	96	Male	Alzheimer
ROSMAP-72491	PFC	SM_IT6ME	95	Male	Alzheimer
ROSMAP-37218	PFC	SM_IVA6E	93	Female	Control
ROSMAP-77337	PFC	SM_IVA6E	104	Female	Control
ROSMAP-21095	PFC	SM_IVA6E	87	Female	Control
ROSMAP-32077	PFC	SM_IVA6E	92	Female	Control
ROSMAP-95173	PFC	SM_IVA6E	87	Female	Control
ROSMAP-26919	PFC	SM_IVA6E	76	Female	Control
ROSMAP-68841	PFC	SM_IVA6E	93	Female	Control
ROSMAP-20687	PFC	SM_IVA6E	97	Female	Control
ROSMAP-18410	PFC	SM_IVA6E	94	Female	Control
ROSMAP-87413	PFC	SM_IVA6E	96	Male	Control
ROSMAP-70249	PFC	SM_IVA6E	90	Male	Control
ROSMAP-59460	PFC	SM_IVA6E	97	Male	Control
ROSMAP-36064	PFC	SM_IVA6E	85	Male	Control
ROSMAP-69129	PFC	SM_IVA6E	79	Male	Control
ROSMAP-23283	PFC	SM_IVA6E	95	Male	Control
ROSMAP-86379	PFC	SM_IVA6E	91	Male	Control
ROSMAP-19605	PFC	SM_IVA6E	81	Male	Control
ROSMAP-71624	PFC	SM_IVA6E	92	Male	Control
ROSMAP-68935	PFC	SM_IVA6E	72	Male	Control
ROSMAP-32966	PFC	SM_IVA6E	80	Female	Alzheimer
ROSMAP-16216	PFC	SM_IVA6E	94	Female	Alzheimer
ROSMAP-78580	PFC	SM_IVA6E	90	Female	Alzheimer
ROSMAP-88400	PFC	SM_IVA6E	95	Female	Alzheimer
ROSMAP-20471	PFC	SM_IVA6E	94	Female	Alzheimer
ROSMAP-40761	PFC	SM_IVA6E	90	Female	Alzheimer
ROSMAP-75137	PFC	SM_IVA6E	85	Male	Alzheimer
ROSMAP-78790	PFC	SM_IVA6E	92	Male	Alzheimer
ROSMAP-70771	PFC	SM_IVA6E	90	Male	Alzheimer
ROSMAP-18789	PFC	SM_IVA6E	96	Male	Alzheimer
ROSMAP-22203	PFC	SM_IVA6E	83	Male	Alzheimer
ROSMAP-61612	PFC	SM_IVA6E	89	Male	Alzheimer
ROSMAP-75281	PFC	SM_IVA6E	86	Male	Alzheimer
ROSMAP-82353	PFC	SM_IXFTQ	82	Female	Control
ROSMAP-56207	PFC	SM_IXFTQ	72	Female	Control
ROSMAP-14875	PFC	SM_IXFTQ	82	Female	Control
ROSMAP-31621	PFC	SM_IXFTQ	86	Female	Control
ROSMAP-19391	PFC	SM_IXFTQ	96	Female	Control
ROSMAP-73131	PFC	SM_IXFTQ	85	Female	Control
ROSMAP-25781	PFC	SM_IXFTQ	92	Female	Control
ROSMAP-28539	PFC	SM_IXFTQ	87	Female	Control
ROSMAP-54001	PFC	SM_IXFTQ	86	Male	Control
ROSMAP-78527	PFC	SM_IXFTQ	74	Male	Control
ROSMAP-13759	PFC	SM_IXFTQ	84	Male	Control
ROSMAP-77886	PFC	SM_IXFTQ	75	Male	Control
ROSMAP-48530	PFC	SM_IXFTQ	84	Male	Control
ROSMAP-80566	PFC	SM_IXFTQ	90	Male	Control
ROSMAP-70693	PFC	SM_IXFTQ	85	Male	Control
ROSMAP-38977	PFC	SM_IXFTQ	84	Male	Control
ROSMAP-67211	PFC	SM_IXFTQ	88	Male	Control
ROSMAP-79789	PFC	SM_IXFTQ	83	Male	Control
ROSMAP-50748	PFC	SM_IXFTQ	88	Male	Control
ROSMAP-36612	PFC	SM_IXFTQ	88	Female	Alzheimer
ROSMAP-87836	PFC	SM_IXFTQ	83	Female	Alzheimer
ROSMAP-65967	PFC	SM_IXFTQ	88	Female	Alzheimer
ROSMAP-67297	PFC	SM_IXFTQ	87	Female	Alzheimer
ROSMAP-36125	PFC	SM_IXFTQ	90	Female	Alzheimer
ROSMAP-60910	PFC	SM_IXFTQ	88	Female	Alzheimer
ROSMAP-78532	PFC	SM_IXFTQ	83	Female	Alzheimer
ROSMAP-42915	PFC	SM_IXFTQ	84	Female	Alzheimer
ROSMAP-93320	PFC	SM_IXFTQ	87	Male	Alzheimer
ROSMAP-61723	PFC	SM_IXFTQ	86	Male	Alzheimer
ROSMAP-74249	PFC	SM_IXFTQ	87	Male	Alzheimer
ROSMAP-79585	PFC	SM_IXFTQ	94	Male	Alzheimer
ROSMAP-12078	PFC	SM_IXFTQ	89	Male	Alzheimer
ROSMAP-70934	PFC	SM_IXFTR	84	Female	Control
ROSMAP-16518	PFC	SM_IXFTR	91	Female	Control
ROSMAP-41308	PFC	SM_IXFTR	94	Female	Control
ROSMAP-15253	PFC	SM_IXFTR	90	Female	Control
ROSMAP-46842	PFC	SM_IXFTR	81	Female	Control
ROSMAP-60572	PFC	SM_IXFTR	85	Female	Control
ROSMAP-65083	PFC	SM_IXFTR	89	Female	Control
ROSMAP-28132	PFC	SM_IXFTR	97	Male	Control
ROSMAP-35487	PFC	SM_IXFTR	93	Male	Control
ROSMAP-56427	PFC	SM_IXFTR	89	Male	Control
ROSMAP-71547	PFC	SM_IXFTR	85	Male	Control
ROSMAP-79899	PFC	SM_IXFTR	94	Male	Control
ROSMAP-51356	PFC	SM_IXFTR	94	Male	Control
ROSMAP-71282	PFC	SM_IXFTR	87	Female	Alzheimer
ROSMAP-15050	PFC	SM_IXFTR	88	Female	Alzheimer
ROSMAP-43531	PFC	SM_IXFTR	94	Female	Alzheimer
ROSMAP-45519	PFC	SM_IXFTR	89	Female	Alzheimer
ROSMAP-22668	PFC	SM_IXFTR	86	Female	Alzheimer
ROSMAP-59721	PFC	SM_IXFTR	95	Female	Alzheimer
ROSMAP-53306	PFC	SM_IXFTR	96	Female	Alzheimer
ROSMAP-14589	PFC	SM_IXFTR	93	Female	Alzheimer
ROSMAP-17378	PFC	SM_IXFTR	91	Female	Alzheimer
ROSMAP-18695	PFC	SM_IXFTR	88	Female	Alzheimer
ROSMAP-98683	PFC	SM_IXFTR	89	Female	Alzheimer
ROSMAP-22128	PFC	SM_IXFTR	89	Male	Alzheimer
ROSMAP-37415	PFC	SM_IXFTR	96	Male	Alzheimer
ROSMAP-72050	PFC	SM_IXFTR	88	Male	Alzheimer
ROSMAP-38277	PFC	SM_IXFTR	96	Male	Alzheimer
ROSMAP-17559	PFC	SM_IXFTR	86	Male	Alzheimer
ROSMAP-42986	PFC	SM_IXFTR	78	Male	Alzheimer
ROSMAP-43882	PFC	SM_IXFTR	89	Male	Alzheimer
ROSMAP-10859	PFC	SM_IXFTR	83	Male	Alzheimer
ROSMAP-59604	PFC	SM_IXFTU	86	Female	Control
ROSMAP-34449	PFC	SM_IXFTU	92	Female	Control
ROSMAP-76751	PFC	SM_IXFTU	82	Female	Control
ROSMAP-58313	PFC	SM_IXFTU	74	Female	Control
ROSMAP-87099	PFC	SM_IXFTU	76	Female	Control
ROSMAP-61304	PFC	SM_IXFTU	89	Female	Control
ROSMAP-21157	PFC	SM_IXFTU	81	Female	Control
ROSMAP-82681	PFC	SM_IXFTU	95	Female	Control
ROSMAP-97522	PFC	SM_IXFTU	92	Female	Control
ROSMAP-40928	PFC	SM_IXFTU	83	Female	Control
ROSMAP-90149	PFC	SM_IXFTU	94	Female	Control
ROSMAP-20815	PFC	SM_IXFTU	86	Female	Control
ROSMAP-96967	PFC	SM_IXFTU	82	Male	Control
ROSMAP-32462	PFC	SM_IXFTU	93	Male	Control
ROSMAP-44788	PFC	SM_IXFTU	88	Male	Control
ROSMAP-78953	PFC	SM_IXFTU	79	Male	Control
ROSMAP-78104	PFC	SM_IXFTU	86	Male	Control
ROSMAP-27818	PFC	SM_IXFTU	77	Male	Control
ROSMAP-23601	PFC	SM_IXFTU	87	Male	Control
ROSMAP-41333	PFC	SM_IXFTU	76	Male	Control
ROSMAP-20769	PFC	SM_IXFTU	77	Male	Control
ROSMAP-74690	PFC	SM_IXFTU	91	Male	Control
ROSMAP-29509	PFC	SM_IXFTU	88	Male	Control
ROSMAP-91579	PFC	SM_IXFTU	92	Male	Control
ROSMAP-80469	PFC	SM_IXFTU	89	Male	Control
ROSMAP-25736	PFC	SM_IXFTU	92	Male	Control
ROSMAP-94450	PFC	SM_IXFTU	83	Female	Alzheimer
ROSMAP-83961	PFC	SM_IXFTU	88	Male	Alzheimer
ROSMAP-83352	PFC	SM_IXFTU	89	Male	Alzheimer
ROSMAP-53808	PFC	SM_IXFTU	87	Male	Alzheimer
ROSMAP-51380	PFC	SM_IXFTU	95	Male	Alzheimer
ROSMAP-38572	PFC	SM_IXFTU	82	Male	Alzheimer
ROSMAP-92166	PFC	SM_J2CJI	82	Female	Control
ROSMAP-36720	PFC	SM_J2CJI	85	Female	Control
ROSMAP-57694	PFC	SM_J2CJI	88	Female	Control
ROSMAP-68660	PFC	SM_J2CJI	86	Male	Control
ROSMAP-74923	PFC	SM_J2CJI	95	Male	Control
ROSMAP-99585	PFC	SM_J2CJI	91	Male	Control
ROSMAP-69399	PFC	SM_J2CJI	89	Female	Alzheimer
ROSMAP-69209	PFC	SM_J2CJI	90	Female	Alzheimer
ROSMAP-81721	PFC	SM_J2CJI	97	Female	Alzheimer
ROSMAP-57958	PFC	SM_J2CJI	90	Female	Alzheimer
ROSMAP-12832	PFC	SM_J2CJI	92	Female	Alzheimer
ROSMAP-31841	PFC	SM_J2CJI	87	Female	Alzheimer
ROSMAP-72586	PFC	SM_J2CJI	86	Female	Alzheimer
ROSMAP-85720	PFC	SM_J2CJI	88	Female	Alzheimer
ROSMAP-89475	PFC	SM_J2CJI	93	Male	Alzheimer
ROSMAP-55106	PFC	SM_J2CJJ	80	Female	Control
ROSMAP-92445	PFC	SM_J2CJJ	103	Female	Control
ROSMAP-13381	PFC	SM_J2CJJ	83	Male	Control
ROSMAP-57699	PFC	SM_J2CJJ	98	Male	Control
ROSMAP-83328	PFC	SM_J2CJJ	91	Male	Control
ROSMAP-93184	PFC	SM_J2CJJ	87	Female	Alzheimer
ROSMAP-36875	PFC	SM_J2CJJ	92	Female	Alzheimer
ROSMAP-53472	PFC	SM_J2CJJ	88	Female	Alzheimer
ROSMAP-23298	PFC	SM_J2CJJ	97	Female	Alzheimer
ROSMAP-31874	PFC	SM_J2CJJ	82	Female	Alzheimer
ROSMAP-40406	PFC	SM_J2CJJ	89	Female	Alzheimer
ROSMAP-64586	PFC	SM_J2CJJ	94	Female	Alzheimer
ROSMAP-49240	PFC	SM_J2CJJ	86	Female	Alzheimer
ROSMAP-82298	PFC	SM_J2CJJ	87	Male	Alzheimer
ROSMAP-43251	PFC	SM_J2CJJ	82	Male	Alzheimer
ROSMAP-45249	PFC	SM_J2CJJ	93	Male	Alzheimer
ROSMAP-90039	PFC	SM_Last16	100	Female	Control
ROSMAP-37074	PFC	SM_Last16	91	Female	Control
ROSMAP-97833	PFC	SM_Last16	84	Male	Control
ROSMAP-21259	PFC	SM_Last16	81	Male	Control
ROSMAP-97319	PFC	SM_Last16	92	Male	Control
ROSMAP-94026	PFC	SM_Last16	92	Female	Alzheimer
ROSMAP-18780	PFC	SM_Last16	91	Female	Alzheimer
ROSMAP-22596	PFC	SM_Last16	91	Female	Alzheimer
ROSMAP-56773	PFC	SM_Last16	85	Female	Alzheimer
ROSMAP-71564	PFC	SM_Last16	90	Female	Alzheimer
ROSMAP-67574	PFC	SM_Last16	92	Female	Alzheimer
ROSMAP-14181	PFC	SM_Last16	92	Female	Alzheimer
ROSMAP-42617	PFC	SM_Last16	102	Female	Alzheimer
ROSMAP-52503	PFC	SM_Last16	93	Female	Alzheimer
ROSMAP-62252	PFC	SM_Last16	86	Male	Alzheimer
ROSMAP-31322	PFC	SM_Last16	99	Male	Alzheimer
ROSMAP-34449	Thalamus	Thalamus	92	Female	Control
ROSMAP-96129	Thalamus	Thalamus	87	Female	Control
ROSMAP-20815	Thalamus	Thalamus	86	Female	Control
ROSMAP-18705	Thalamus	Thalamus	77	Female	Control
ROSMAP-66658	Thalamus	Thalamus	90	Female	Control
ROSMAP-77461	Thalamus	Thalamus	95	Female	Control
ROSMAP-21157	Thalamus	Thalamus	81	Female	Control
ROSMAP-32550	Thalamus	Thalamus	77	Female	Control
ROSMAP-97522	Thalamus	Thalamus	92	Female	Control
ROSMAP-23823	Thalamus	Thalamus	94	Female	Control
ROSMAP-99419	Thalamus	Thalamus	75	Female	Control
ROSMAP-42444	Thalamus	Thalamus	87	Female	Control
ROSMAP-32826	Thalamus	Thalamus	84	Male	Control
ROSMAP-33422	Thalamus	Thalamus	78	Male	Control
ROSMAP-74690	Thalamus	Thalamus	91	Male	Control
ROSMAP-78953	Thalamus	Thalamus	79	Male	Control
ROSMAP-41333	Thalamus	Thalamus	76	Male	Control
ROSMAP-20769	Thalamus	Thalamus	77	Male	Control
ROSMAP-62539	Thalamus	Thalamus	81	Male	Control
ROSMAP-67634	Thalamus	Thalamus	92	Male	Control
ROSMAP-52212	Thalamus	Thalamus	88	Male	Control
ROSMAP-43150	Thalamus	Thalamus	79	Male	Control
ROSMAP-21853	Thalamus	Thalamus	83	Male	Control
ROSMAP-32462	Thalamus	Thalamus	93	Male	Control
ROSMAP-44788	Thalamus	Thalamus	88	Male	Control
ROSMAP-78104	Thalamus	Thalamus	86	Male	Control
ROSMAP-19412	Thalamus	Thalamus	90	Female	Alzheimer
ROSMAP-23972	Thalamus	Thalamus	94	Female	Alzheimer
ROSMAP-40301	Thalamus	Thalamus	94	Female	Alzheimer
ROSMAP-20005	Thalamus	Thalamus	83	Female	Alzheimer
ROSMAP-77502	Thalamus	Thalamus	83	Female	Alzheimer
ROSMAP-50941	Thalamus	Thalamus	89	Female	Alzheimer
ROSMAP-32686	Thalamus	Thalamus	80	Female	Alzheimer
ROSMAP-42915	Thalamus	Thalamus	84	Female	Alzheimer
ROSMAP-40248	Thalamus	Thalamus	87	Female	Alzheimer
ROSMAP-40612	Thalamus	Thalamus	78	Female	Alzheimer
ROSMAP-87836	Thalamus	Thalamus	83	Female	Alzheimer
ROSMAP-17199	Thalamus	Thalamus	78	Female	Alzheimer
ROSMAP-84918	Thalamus	Thalamus	84	Male	Alzheimer
ROSMAP-83352	Thalamus	Thalamus	89	Male	Alzheimer
ROSMAP-73538	Thalamus	Thalamus	84	Male	Alzheimer
ROSMAP-85806	Thalamus	Thalamus	85	Male	Alzheimer
ROSMAP-57111	Thalamus	Thalamus	88	Male	Alzheimer
ROSMAP-86126	Thalamus	Thalamus	86	Male	Alzheimer
ROSMAP-79151	Thalamus	Thalamus	76	Male	Alzheimer
ROSMAP-51380	Thalamus	Thalamus	95	Male	Alzheimer
ROSMAP-53808	Thalamus	Thalamus	87	Male	Alzheimer
ROSMAP-21570	Thalamus	Thalamus	87	Male	Alzheimer
ROSMAP-34449	MidtemporalCortex	MidtemporalCortex	92	Female	Control
ROSMAP-21157	MidtemporalCortex	MidtemporalCortex	81	Female	Control
ROSMAP-96129	MidtemporalCortex	MidtemporalCortex	87	Female	Control
ROSMAP-20815	MidtemporalCortex	MidtemporalCortex	86	Female	Control
ROSMAP-18705	MidtemporalCortex	MidtemporalCortex	77	Female	Control
ROSMAP-66658	MidtemporalCortex	MidtemporalCortex	90	Female	Control
ROSMAP-77461	MidtemporalCortex	MidtemporalCortex	95	Female	Control
ROSMAP-32550	MidtemporalCortex	MidtemporalCortex	77	Female	Control
ROSMAP-97522	MidtemporalCortex	MidtemporalCortex	92	Female	Control
ROSMAP-23823	MidtemporalCortex	MidtemporalCortex	94	Female	Control
ROSMAP-99419	MidtemporalCortex	MidtemporalCortex	75	Female	Control
ROSMAP-42444	MidtemporalCortex	MidtemporalCortex	87	Female	Control
ROSMAP-32462	MidtemporalCortex	MidtemporalCortex	93	Male	Control
ROSMAP-32826	MidtemporalCortex	MidtemporalCortex	84	Male	Control
ROSMAP-44788	MidtemporalCortex	MidtemporalCortex	88	Male	Control
ROSMAP-78104	MidtemporalCortex	MidtemporalCortex	86	Male	Control
ROSMAP-20769	MidtemporalCortex	MidtemporalCortex	77	Male	Control
ROSMAP-62539	MidtemporalCortex	MidtemporalCortex	81	Male	Control
ROSMAP-33422	MidtemporalCortex	MidtemporalCortex	78	Male	Control
ROSMAP-74690	MidtemporalCortex	MidtemporalCortex	91	Male	Control
ROSMAP-41333	MidtemporalCortex	MidtemporalCortex	76	Male	Control
ROSMAP-67634	MidtemporalCortex	MidtemporalCortex	92	Male	Control
ROSMAP-52212	MidtemporalCortex	MidtemporalCortex	88	Male	Control
ROSMAP-43150	MidtemporalCortex	MidtemporalCortex	79	Male	Control
ROSMAP-21853	MidtemporalCortex	MidtemporalCortex	83	Male	Control
ROSMAP-51356	MidtemporalCortex	MidtemporalCortex	94	Male	Control
ROSMAP-87836	MidtemporalCortex	MidtemporalCortex	83	Female	Alzheimer
ROSMAP-17199	MidtemporalCortex	MidtemporalCortex	78	Female	Alzheimer
ROSMAP-40301	MidtemporalCortex	MidtemporalCortex	94	Female	Alzheimer
ROSMAP-20005	MidtemporalCortex	MidtemporalCortex	83	Female	Alzheimer
ROSMAP-77502	MidtemporalCortex	MidtemporalCortex	83	Female	Alzheimer
ROSMAP-19412	MidtemporalCortex	MidtemporalCortex	90	Female	Alzheimer
ROSMAP-83589	MidtemporalCortex	MidtemporalCortex	88	Female	Alzheimer
ROSMAP-50941	MidtemporalCortex	MidtemporalCortex	89	Female	Alzheimer
ROSMAP-32686	MidtemporalCortex	MidtemporalCortex	80	Female	Alzheimer
ROSMAP-42915	MidtemporalCortex	MidtemporalCortex	84	Female	Alzheimer
ROSMAP-40248	MidtemporalCortex	MidtemporalCortex	87	Female	Alzheimer
ROSMAP-40612	MidtemporalCortex	MidtemporalCortex	78	Female	Alzheimer
ROSMAP-84918	MidtemporalCortex	MidtemporalCortex	84	Male	Alzheimer
ROSMAP-85806	MidtemporalCortex	MidtemporalCortex	85	Male	Alzheimer
ROSMAP-57111	MidtemporalCortex	MidtemporalCortex	88	Male	Alzheimer
ROSMAP-53808	MidtemporalCortex	MidtemporalCortex	87	Male	Alzheimer
ROSMAP-31670	MidtemporalCortex	MidtemporalCortex	88	Male	Alzheimer
ROSMAP-83352	MidtemporalCortex	MidtemporalCortex	89	Male	Alzheimer
ROSMAP-73538	MidtemporalCortex	MidtemporalCortex	84	Male	Alzheimer
ROSMAP-86126	MidtemporalCortex	MidtemporalCortex	86	Male	Alzheimer
ROSMAP-79151	MidtemporalCortex	MidtemporalCortex	76	Male	Alzheimer
ROSMAP-51380	MidtemporalCortex	MidtemporalCortex	95	Male	Alzheimer
ROSMAP-15253	Hippocampus	Hippocampus	90	Female	Control
NA	Hippocampus	Hippocampus	86	Female	Control
NA	Hippocampus	Hippocampus	89	Female	Control
NA	Hippocampus	Hippocampus	84	Female	Control
ROSMAP-96129	Hippocampus	Hippocampus	87	Female	Control
ROSMAP-34449	Hippocampus	Hippocampus	92	Female	Control
ROSMAP-23823	Hippocampus	Hippocampus	94	Female	Control
ROSMAP-42444	Hippocampus	Hippocampus	87	Female	Control
ROSMAP-99419	Hippocampus	Hippocampus	75	Female	Control
ROSMAP-82525	Hippocampus	Hippocampus	82	Female	Control
ROSMAP-28539	Hippocampus	Hippocampus	87	Female	Control
ROSMAP-61304	Hippocampus	Hippocampus	89	Female	Control
ROSMAP-21157	Hippocampus	Hippocampus	81	Female	Control
ROSMAP-32550	Hippocampus	Hippocampus	77	Female	Control
ROSMAP-18705	Hippocampus	Hippocampus	77	Female	Control
ROSMAP-70868	Hippocampus	Hippocampus	78	Female	Control
ROSMAP-66658	Hippocampus	Hippocampus	90	Female	Control
ROSMAP-97522	Hippocampus	Hippocampus	92	Female	Control
ROSMAP-90149	Hippocampus	Hippocampus	94	Female	Control
ROSMAP-20815	Hippocampus	Hippocampus	86	Female	Control
NA	Hippocampus	Hippocampus	83	Female	Control
ROSMAP-77461	Hippocampus	Hippocampus	95	Female	Control
NA	Hippocampus	Hippocampus	90	Female	Control
NA	Hippocampus	Hippocampus	94	Male	Control
ROSMAP-70249	Hippocampus	Hippocampus	90	Male	Control
ROSMAP-67634	Hippocampus	Hippocampus	92	Male	Control
ROSMAP-52212	Hippocampus	Hippocampus	88	Male	Control
ROSMAP-62539	Hippocampus	Hippocampus	81	Male	Control
ROSMAP-97816	Hippocampus	Hippocampus	88	Male	Control
ROSMAP-32462	Hippocampus	Hippocampus	93	Male	Control
ROSMAP-21366	Hippocampus	Hippocampus	73	Male	Control
ROSMAP-44788	Hippocampus	Hippocampus	88	Male	Control
ROSMAP-78953	Hippocampus	Hippocampus	79	Male	Control
ROSMAP-34387	Hippocampus	Hippocampus	74	Male	Control
ROSMAP-12311	Hippocampus	Hippocampus	93	Male	Control
ROSMAP-32826	Hippocampus	Hippocampus	84	Male	Control
ROSMAP-78104	Hippocampus	Hippocampus	86	Male	Control
ROSMAP-27818	Hippocampus	Hippocampus	77	Male	Control
ROSMAP-43150	Hippocampus	Hippocampus	79	Male	Control
ROSMAP-33422	Hippocampus	Hippocampus	78	Male	Control
ROSMAP-21853	Hippocampus	Hippocampus	83	Male	Control
ROSMAP-41333	Hippocampus	Hippocampus	76	Male	Control
ROSMAP-20769	Hippocampus	Hippocampus	77	Male	Control
ROSMAP-74690	Hippocampus	Hippocampus	91	Male	Control
ROSMAP-73627	Hippocampus	Hippocampus	85	Male	Control
ROSMAP-20369	Hippocampus	Hippocampus	84	Male	Control
ROSMAP-51356	Hippocampus	Hippocampus	94	Male	Control
NA	Hippocampus	Hippocampus	89	Male	Control
NA	Hippocampus	Hippocampus	91	Female	Alzheimer
NA	Hippocampus	Hippocampus	86	Female	Alzheimer
ROSMAP-83589	Hippocampus	Hippocampus	88	Female	Alzheimer
NA	Hippocampus	Hippocampus	85	Female	Alzheimer
ROSMAP-19412	Hippocampus	Hippocampus	90	Female	Alzheimer
ROSMAP-87836	Hippocampus	Hippocampus	83	Female	Alzheimer
ROSMAP-17199	Hippocampus	Hippocampus	78	Female	Alzheimer
ROSMAP-50941	Hippocampus	Hippocampus	89	Female	Alzheimer
ROSMAP-40612	Hippocampus	Hippocampus	78	Female	Alzheimer
ROSMAP-40248	Hippocampus	Hippocampus	87	Female	Alzheimer
ROSMAP-32686	Hippocampus	Hippocampus	80	Female	Alzheimer
ROSMAP-40301	Hippocampus	Hippocampus	94	Female	Alzheimer
ROSMAP-20005	Hippocampus	Hippocampus	83	Female	Alzheimer
ROSMAP-77502	Hippocampus	Hippocampus	83	Female	Alzheimer
ROSMAP-42915	Hippocampus	Hippocampus	84	Female	Alzheimer
NA	Hippocampus	Hippocampus	84	Female	Alzheimer
NA	Hippocampus	Hippocampus	81	Female	Alzheimer
NA	Hippocampus	Hippocampus	90	Female	Alzheimer
ROSMAP-90290	Hippocampus	Hippocampus	85	Male	Alzheimer
ROSMAP-31670	Hippocampus	Hippocampus	88	Male	Alzheimer
ROSMAP-79151	Hippocampus	Hippocampus	76	Male	Alzheimer
ROSMAP-21570	Hippocampus	Hippocampus	87	Male	Alzheimer
ROSMAP-84918	Hippocampus	Hippocampus	84	Male	Alzheimer
ROSMAP-85806	Hippocampus	Hippocampus	85	Male	Alzheimer
ROSMAP-57111	Hippocampus	Hippocampus	88	Male	Alzheimer
ROSMAP-55398	Hippocampus	Hippocampus	82	Male	Alzheimer
ROSMAP-86126	Hippocampus	Hippocampus	86	Male	Alzheimer
ROSMAP-83352	Hippocampus	Hippocampus	89	Male	Alzheimer
ROSMAP-53808	Hippocampus	Hippocampus	87	Male	Alzheimer
ROSMAP-73538	Hippocampus	Hippocampus	84	Male	Alzheimer
ROSMAP-51380	Hippocampus	Hippocampus	95	Male	Alzheimer
NA	Hippocampus	Hippocampus	90	Male	Alzheimer
NA	Hippocampus	Hippocampus	96	Male	Alzheimer
NA	Hippocampus	Hippocampus	85	Male	Alzheimer
NA	Hippocampus	Hippocampus	93	Male	Alzheimer
ROSMAP-21157	EntorhinalCortex	EntorhinalCortex	81	Female	Control
ROSMAP-34449	EntorhinalCortex	EntorhinalCortex	92	Female	Control
ROSMAP-96129	EntorhinalCortex	EntorhinalCortex	87	Female	Control
ROSMAP-20815	EntorhinalCortex	EntorhinalCortex	86	Female	Control
ROSMAP-18705	EntorhinalCortex	EntorhinalCortex	77	Female	Control
ROSMAP-66658	EntorhinalCortex	EntorhinalCortex	90	Female	Control
ROSMAP-77461	EntorhinalCortex	EntorhinalCortex	95	Female	Control
ROSMAP-32550	EntorhinalCortex	EntorhinalCortex	77	Female	Control
ROSMAP-97522	EntorhinalCortex	EntorhinalCortex	92	Female	Control
ROSMAP-23823	EntorhinalCortex	EntorhinalCortex	94	Female	Control
ROSMAP-99419	EntorhinalCortex	EntorhinalCortex	75	Female	Control
ROSMAP-42444	EntorhinalCortex	EntorhinalCortex	87	Female	Control
ROSMAP-20769	EntorhinalCortex	EntorhinalCortex	77	Male	Control
ROSMAP-62539	EntorhinalCortex	EntorhinalCortex	81	Male	Control
ROSMAP-32462	EntorhinalCortex	EntorhinalCortex	93	Male	Control
ROSMAP-33422	EntorhinalCortex	EntorhinalCortex	78	Male	Control
ROSMAP-74690	EntorhinalCortex	EntorhinalCortex	91	Male	Control
ROSMAP-41333	EntorhinalCortex	EntorhinalCortex	76	Male	Control
ROSMAP-67634	EntorhinalCortex	EntorhinalCortex	92	Male	Control
ROSMAP-52212	EntorhinalCortex	EntorhinalCortex	88	Male	Control
ROSMAP-43150	EntorhinalCortex	EntorhinalCortex	79	Male	Control
ROSMAP-21853	EntorhinalCortex	EntorhinalCortex	83	Male	Control
ROSMAP-78104	EntorhinalCortex	EntorhinalCortex	86	Male	Control
ROSMAP-51356	EntorhinalCortex	EntorhinalCortex	94	Male	Control
ROSMAP-44788	EntorhinalCortex	EntorhinalCortex	88	Male	Control
ROSMAP-40301	EntorhinalCortex	EntorhinalCortex	94	Female	Alzheimer
ROSMAP-20005	EntorhinalCortex	EntorhinalCortex	83	Female	Alzheimer
ROSMAP-77502	EntorhinalCortex	EntorhinalCortex	83	Female	Alzheimer
ROSMAP-19412	EntorhinalCortex	EntorhinalCortex	90	Female	Alzheimer
ROSMAP-83589	EntorhinalCortex	EntorhinalCortex	88	Female	Alzheimer
ROSMAP-50941	EntorhinalCortex	EntorhinalCortex	89	Female	Alzheimer
ROSMAP-32686	EntorhinalCortex	EntorhinalCortex	80	Female	Alzheimer
ROSMAP-42915	EntorhinalCortex	EntorhinalCortex	84	Female	Alzheimer
ROSMAP-40248	EntorhinalCortex	EntorhinalCortex	87	Female	Alzheimer
ROSMAP-40612	EntorhinalCortex	EntorhinalCortex	78	Female	Alzheimer
ROSMAP-17199	EntorhinalCortex	EntorhinalCortex	78	Female	Alzheimer
ROSMAP-87836	EntorhinalCortex	EntorhinalCortex	83	Female	Alzheimer
ROSMAP-85806	EntorhinalCortex	EntorhinalCortex	85	Male	Alzheimer
ROSMAP-57111	EntorhinalCortex	EntorhinalCortex	88	Male	Alzheimer
ROSMAP-84918	EntorhinalCortex	EntorhinalCortex	84	Male	Alzheimer
ROSMAP-31670	EntorhinalCortex	EntorhinalCortex	88	Male	Alzheimer
ROSMAP-83352	EntorhinalCortex	EntorhinalCortex	89	Male	Alzheimer
ROSMAP-53808	EntorhinalCortex	EntorhinalCortex	87	Male	Alzheimer
ROSMAP-86126	EntorhinalCortex	EntorhinalCortex	86	Male	Alzheimer
ROSMAP-79151	EntorhinalCortex	EntorhinalCortex	76	Male	Alzheimer
ROSMAP-51380	EntorhinalCortex	EntorhinalCortex	95	Male	Alzheimer
ROSMAP-21157	AngularGyrus	AngularGyrus	81	Female	Control
ROSMAP-34449	AngularGyrus	AngularGyrus	92	Female	Control
ROSMAP-96129	AngularGyrus	AngularGyrus	87	Female	Control
ROSMAP-20815	AngularGyrus	AngularGyrus	86	Female	Control
ROSMAP-18705	AngularGyrus	AngularGyrus	77	Female	Control
ROSMAP-66658	AngularGyrus	AngularGyrus	90	Female	Control
ROSMAP-77461	AngularGyrus	AngularGyrus	95	Female	Control
ROSMAP-32550	AngularGyrus	AngularGyrus	77	Female	Control
ROSMAP-97522	AngularGyrus	AngularGyrus	92	Female	Control
ROSMAP-23823	AngularGyrus	AngularGyrus	94	Female	Control
ROSMAP-99419	AngularGyrus	AngularGyrus	75	Female	Control
ROSMAP-42444	AngularGyrus	AngularGyrus	87	Female	Control
ROSMAP-20769	AngularGyrus	AngularGyrus	77	Male	Control
ROSMAP-62539	AngularGyrus	AngularGyrus	81	Male	Control
ROSMAP-32826	AngularGyrus	AngularGyrus	84	Male	Control
ROSMAP-33422	AngularGyrus	AngularGyrus	78	Male	Control
ROSMAP-74690	AngularGyrus	AngularGyrus	91	Male	Control
ROSMAP-41333	AngularGyrus	AngularGyrus	76	Male	Control
ROSMAP-67634	AngularGyrus	AngularGyrus	92	Male	Control
ROSMAP-52212	AngularGyrus	AngularGyrus	88	Male	Control
ROSMAP-43150	AngularGyrus	AngularGyrus	79	Male	Control
ROSMAP-21853	AngularGyrus	AngularGyrus	83	Male	Control
ROSMAP-32462	AngularGyrus	AngularGyrus	93	Male	Control
ROSMAP-44788	AngularGyrus	AngularGyrus	88	Male	Control
ROSMAP-78104	AngularGyrus	AngularGyrus	86	Male	Control
ROSMAP-51356	AngularGyrus	AngularGyrus	94	Male	Control
ROSMAP-40301	AngularGyrus	AngularGyrus	94	Female	Alzheimer
ROSMAP-20005	AngularGyrus	AngularGyrus	83	Female	Alzheimer
ROSMAP-77502	AngularGyrus	AngularGyrus	83	Female	Alzheimer
ROSMAP-19412	AngularGyrus	AngularGyrus	90	Female	Alzheimer
ROSMAP-83589	AngularGyrus	AngularGyrus	88	Female	Alzheimer
ROSMAP-50941	AngularGyrus	AngularGyrus	89	Female	Alzheimer
ROSMAP-32686	AngularGyrus	AngularGyrus	80	Female	Alzheimer
ROSMAP-42915	AngularGyrus	AngularGyrus	84	Female	Alzheimer
ROSMAP-40248	AngularGyrus	AngularGyrus	87	Female	Alzheimer
ROSMAP-40612	AngularGyrus	AngularGyrus	78	Female	Alzheimer
ROSMAP-87836	AngularGyrus	AngularGyrus	83	Female	Alzheimer
ROSMAP-17199	AngularGyrus	AngularGyrus	78	Female	Alzheimer
ROSMAP-85806	AngularGyrus	AngularGyrus	85	Male	Alzheimer
ROSMAP-57111	AngularGyrus	AngularGyrus	88	Male	Alzheimer
ROSMAP-84918	AngularGyrus	AngularGyrus	84	Male	Alzheimer
ROSMAP-31670	AngularGyrus	AngularGyrus	88	Male	Alzheimer
ROSMAP-83352	AngularGyrus	AngularGyrus	89	Male	Alzheimer
ROSMAP-73538	AngularGyrus	AngularGyrus	84	Male	Alzheimer
ROSMAP-86126	AngularGyrus	AngularGyrus	86	Male	Alzheimer
ROSMAP-79151	AngularGyrus	AngularGyrus	76	Male	Alzheimer
ROSMAP-51380	AngularGyrus	AngularGyrus	95	Male	Alzheimer
ROSMAP-53808	AngularGyrus	AngularGyrus	87	Male	Alzheimer
