# Supplementary material for: Identification of female-enriched and disease-associated microglia (FDAMic) contributes to sexual dimorphism in late-onset Alzheimer’s disease
Source: J Neuroinflammation. 2024 Jan 4;21:1. doi: 10.1186/s12974-023-02987-4 (PMC10765928; doi:10.1186/s12974-023-02987-4)
Supplement: Supplementary file 2 — Additional file 2: Table S2. DEGs from the ROSMAP study identified using the limma method. [file 12974_2023_2987_MOESM2_ESM.xls]

## Sheet: DEGByROSMAPBulk
Table S2—DEGs found from the ROSMAP study using the limma method (all samples)
Female samples										Male samples
DEGs by limma	logFC	AveExpr	t	P.Value	adj.P.Val	B	Pattern			DEGs by limma	logFC	AveExpr	t	P.Value	adj.P.Val	B	Pattern
FREM3	-0.159791	0.270609	-6.45726	3.18855e-10	1.44873e-06	9.39252	DownByLimma_Female			CCDC69	0.189914	2.40633	4.56419	8.38657e-06	0.224378	-0.28941	UpByLimma_Male
RP11-497E19.1	-0.243844	0.693353	-6.35467	5.85766e-10	2.0993e-06	8.79659	DownByLimma_Female			RP11-307B6.3	-0.393448	1.73095	-4.46238	1.3008e-05	0.224378	-0.711444	DownByLimma_Male
LINC01007	-0.59268	2.21797	-6.33148	6.714e-10	2.24579e-06	8.66296	DownByLimma_Female			YBX2P1	0.0561291	0.0716969	4.41599	1.58491e-05	0.224378	-0.901131	UpByLimma_Male
MCHR2	-0.324959	0.880202	-6.29795	8.17234e-10	2.56274e-06	8.47048	DownByLimma_Female			S100A4	0.462667	2.01481	4.35952	2.01152e-05	0.224378	-1.12979	UpByLimma_Male
PPEF1	-0.285853	0.874011	-6.18704	1.55694e-09	4.33989e-06	7.83965	DownByLimma_Female			ADAMTS2	0.365018	1.6361	4.32844	2.29129e-05	0.224378	-1.25461	UpByLimma_Male
CTD-2023N9.3	-0.45379	2.61633	-6.05815	3.25632e-09	7.39161e-06	7.11814	DownByLimma_Female			HMGN2	-0.296309	6.37793	-4.27543	2.85634e-05	0.224378	-1.46571	DownByLimma_Male
LINC01476	-0.295735	0.656207	-5.97695	5.15127e-09	9.57259e-06	6.67003	DownByLimma_Female			S100B	-0.332032	8.01573	-4.25325	3.13039e-05	0.224378	-1.55338	DownByLimma_Male
RP11-416I2.1	-0.38614	2.2196	-5.92706	6.81153e-09	1.13117e-05	6.39723	DownByLimma_Female			RP11-92G12.3	-0.30367	1.06026	-4.14053	4.95893e-05	0.311012	-1.99299	DownByLimma_Male
HTR3B	-0.266037	0.697324	-5.90617	7.65276e-09	1.13117e-05	6.28355	DownByLimma_Female			RP11-488L18.3	0.0678022	0.139017	4.02589	7.84111e-05	0.351638	-2.42973	UpByLimma_Male
PRSS16	-0.325846	1.28075	-5.90587	7.66531e-09	1.13117e-05	6.28195	DownByLimma_Female			NRIP2	0.283166	2.24052	4.00012	8.67997e-05	0.351638	-2.52645	UpByLimma_Male
FFAR4	-0.203294	0.924991	-5.89939	7.94689e-09	1.13922e-05	6.24674	DownByLimma_Female			FANCC	0.144939	0.862215	3.98592	9.17815e-05	0.351638	-2.57953	UpByLimma_Male
RIMS1	-0.330549	3.09479	-5.82678	1.18772e-08	1.52801e-05	5.85464	DownByLimma_Female			RP13-259N13.2	0.165196	0.160583	3.97789	9.47162e-05	0.351638	-2.60946	UpByLimma_Male
SLC16A14	-0.310894	1.78462	-5.7964	1.40352e-08	1.65643e-05	5.69181	DownByLimma_Female			ERICH6-AS1	-0.176154	1.09849	-3.97459	9.59478e-05	0.351638	-2.62174	DownByLimma_Male
IL12RB2	-0.198486	0.698086	-5.78342	1.50702e-08	1.65643e-05	5.62243	DownByLimma_Female			RP11-96B5.3	-0.157466	0.295152	-3.96323	0.000100307	0.351638	-2.66398	DownByLimma_Male
PART1	-0.38788	2.05948	-5.78017	1.53409e-08	1.65643e-05	5.60507	DownByLimma_Female			HBA1	-0.722014	6.948	-3.94021	0.000109724	0.351638	-2.74924	DownByLimma_Male
STXBP5-AS1	-0.300478	1.88935	-5.77777	1.55435e-08	1.65643e-05	5.59228	DownByLimma_Female			LINC01108	0.0489084	0.0435278	3.93462	0.000112134	0.351638	-2.76988	UpByLimma_Male
ZDHHC23	-0.298521	1.8777	-5.71973	2.13253e-08	1.98143e-05	5.28401	DownByLimma_Female			RP11-569G13.2	-0.106959	0.272298	-3.88892	0.000133812	0.355617	-2.93765	DownByLimma_Male
CHML	-0.266756	1.34304	-5.68894	2.51957e-08	2.1796e-05	5.12151	DownByLimma_Female			SERPINB9P1	-0.143995	0.400178	-3.87731	0.000139924	0.355617	-2.98001	DownByLimma_Male
MLIP	-0.367456	1.99176	-5.67653	2.69415e-08	2.29112e-05	5.05624	DownByLimma_Female			ALDH1A1	-0.343434	4.33396	-3.84036	0.00016118	0.355617	-3.11407	DownByLimma_Male
RP11-321E2.3	-0.387966	3.03518	-5.60432	3.96956e-08	3.19612e-05	4.67884	DownByLimma_Female			SLC4A11	0.233858	1.46304	3.84029	0.000161222	0.355617	-3.11432	UpByLimma_Male
LINC00501	-0.0424908	0.100061	-5.59596	4.15071e-08	3.2175e-05	4.6354	DownByLimma_Female			ANKRD30B	-0.20043	1.51797	-3.8373	0.000163071	0.355617	-3.12512	DownByLimma_Male
RP11-13A1.1	-0.166613	0.486712	-5.59517	4.16824e-08	3.2175e-05	4.6313	DownByLimma_Female			RP11-481A20.10	-0.16945	0.112002	-3.83143	0.000166757	0.355617	-3.1463	DownByLimma_Male
C11orf87	-0.426911	2.64702	-5.58574	4.38302e-08	3.33203e-05	4.5824	DownByLimma_Female			AC118754.4	-0.114698	0.1843	-3.8187	0.000175028	0.355617	-3.19214	DownByLimma_Male
NCALD	-0.544197	4.94723	-5.58053	4.50642e-08	3.3747e-05	4.55538	DownByLimma_Female			LGALS4	-0.089221	0.273047	-3.81029	0.0001807	0.355617	-3.22234	DownByLimma_Male
ST6GAL2	-0.197497	1.54032	-5.57066	4.74923e-08	3.46834e-05	4.50431	DownByLimma_Female			HIST2H2AA3	-0.444364	3.86225	-3.8014	0.00018689	0.355617	-3.25422	DownByLimma_Male
TASP1	-0.253837	1.56415	-5.56815	4.81304e-08	3.46834e-05	4.49132	DownByLimma_Female			TTLL6	-0.125028	0.614893	-3.78941	0.00019555	0.355617	-3.29708	DownByLimma_Male
RP11-364P22.1	-0.193774	0.862727	-5.56714	4.83884e-08	3.46834e-05	4.48612	DownByLimma_Female			MYOZ1	-0.121433	0.674219	-3.77956	0.000202947	0.355617	-3.3322	DownByLimma_Male
KRT5	-0.319536	0.773209	-5.5498	5.3051e-08	3.74898e-05	4.39661	DownByLimma_Female			SEPT4	-0.214252	7.69	-3.77672	0.000205126	0.355617	-3.3423	DownByLimma_Male
RP11-66B24.4	-0.273888	1.34044	-5.53662	5.68858e-08	3.96415e-05	4.32871	DownByLimma_Female			SOCS1	-0.172196	0.664095	-3.77619	0.000205543	0.355617	-3.34422	DownByLimma_Male
IL1RL2	-0.162169	0.650371	-5.5339	5.77093e-08	3.96645e-05	4.31473	DownByLimma_Female			AQP6	0.158628	0.815981	3.76008	0.000218363	0.36293	-3.40144	UpByLimma_Male
C17orf102	-0.21324	0.648169	-5.52971	5.90019e-08	4.00049e-05	4.29319	DownByLimma_Female			ADCY4	-0.237057	2.42485	-3.75301	0.000224236	0.36293	-3.42652	DownByLimma_Male
CTD-2292P10.4	-0.160038	0.797958	-5.49171	7.20819e-08	4.69693e-05	4.09846	DownByLimma_Female			FAM19A3	0.109725	0.384464	3.73228	0.000242296	0.372908	-3.49971	UpByLimma_Male
IGSF3	-0.219042	1.26383	-5.46105	8.46525e-08	5.3092e-05	3.94218	DownByLimma_Female			APLN	0.332993	3.11697	3.72565	0.00024836	0.372908	-3.52306	UpByLimma_Male
ADRA1D	-0.295226	0.939667	-5.45477	8.74753e-08	5.4185e-05	3.9103	DownByLimma_Female			TLCD1	-0.311504	2.65798	-3.721	0.000252698	0.372908	-3.53941	DownByLimma_Male
LCLAT1	-0.15014	1.27778	-5.44827	9.04961e-08	5.53726e-05	3.8773	DownByLimma_Female			MEIS3	-0.289062	5.84833	-3.70835	0.000264862	0.379692	-3.5838	DownByLimma_Male
ADCYAP1	-0.498097	2.01665	-5.43332	9.7835e-08	5.84378e-05	3.80153	DownByLimma_Female			PYY	-0.0968653	0.240588	-3.68149	0.000292549	0.403974	-3.67761	DownByLimma_Male
C3orf80	-0.42236	2.30441	-5.42945	9.98269e-08	5.89261e-05	3.78194	DownByLimma_Female			CTC-467M3.3	0.159144	0.541196	3.67657	0.000297904	0.403974	-3.69472	UpByLimma_Male
SVOP	-0.562838	3.88426	-5.40018	1.16224e-07	6.47935e-05	3.63419	DownByLimma_Female			FAM228B	-0.152502	4.23819	-3.66309	0.000313068	0.413238	-3.74153	DownByLimma_Male
CRH	-0.49482	1.25056	-5.38861	1.23403e-07	6.71416e-05	3.57598	DownByLimma_Female			TMCC2	0.174902	5.44118	3.6325	0.000350205	0.413238	-3.84715	UpByLimma_Male
AGBL4	-0.281906	1.61921	-5.38009	1.28961e-07	6.81333e-05	3.53319	DownByLimma_Female			C6orf132	-0.0106012	0.0244346	-3.63141	0.000351613	0.413238	-3.85093	DownByLimma_Male
LINC00507	-0.478701	2.26914	-5.36807	1.3722e-07	7.09782e-05	3.47291	DownByLimma_Female			DRICH1	0.0845258	0.281941	3.6295	0.000354062	0.413238	-3.85746	UpByLimma_Male
TAC3	-0.449091	2.99086	-5.35702	1.45267e-07	7.41054e-05	3.41758	DownByLimma_Female			PRELP	0.22454	2.85763	3.62693	0.000357406	0.413238	-3.86632	UpByLimma_Male
ZNF215	-0.0934948	0.353635	-5.35483	1.46913e-07	7.41054e-05	3.40664	DownByLimma_Female			RNASEH1P2	0.0967282	0.265386	3.62665	0.000357773	0.413238	-3.86728	UpByLimma_Male
SERTM1	-0.357967	1.28884	-5.349	1.51393e-07	7.43315e-05	3.37747	DownByLimma_Female			RPL29	-0.153982	8.22998	-3.61714	0.000370383	0.413238	-3.89989	DownByLimma_Male
C8orf34	-0.15932	0.719423	-5.34392	1.55396e-07	7.46565e-05	3.35214	DownByLimma_Female			CNTF	0.108548	0.270448	3.61508	0.000373179	0.413238	-3.90697	UpByLimma_Male
RP11-847H18.3	-0.0966105	0.176931	-5.33862	1.5969e-07	7.55875e-05	3.32568	DownByLimma_Female			XX-C2158C12.2	-0.217247	0.750347	-3.61092	0.000378861	0.413238	-3.92119	DownByLimma_Male
SDR16C5	-0.316632	1.49357	-5.30901	1.85855e-07	8.25443e-05	3.17842	DownByLimma_Female			CMTM5	-0.324529	4.05992	-3.5878	0.000412004	0.430688	-4.00009	DownByLimma_Male
ZCCHC12	-0.481853	2.53624	-5.30807	1.86755e-07	8.25443e-05	3.17373	DownByLimma_Female			INTU	-0.173218	1.74789	-3.58779	0.000412026	0.430688	-4.00014	DownByLimma_Male
SPON2	-0.462612	2.30346	-5.30336	1.913e-07	8.34635e-05	3.1504	DownByLimma_Female			DOK3	0.202623	2.30166	3.57214	0.000435987	0.441675	-4.05329	UpByLimma_Male
RP11-723O4.6	-0.112564	0.30893	-5.30013	1.94487e-07	8.41225e-05	3.13436	DownByLimma_Female			C1orf27	-0.148692	2.3892	-3.56951	0.000440143	0.441675	-4.0622	DownByLimma_Male
RP11-196E1.3	-0.167664	0.511074	-5.29583	1.98801e-07	8.52532e-05	3.11308	DownByLimma_Female			TIMELESS	0.128962	1.27673	3.55424	0.000465006	0.454388	-4.11384	UpByLimma_Male
PCYOX1L	-0.381876	2.8456	-5.27681	2.19044e-07	8.9352e-05	3.01901	DownByLimma_Female			MDK	-0.362856	3.56342	-3.55071	0.000470925	0.454388	-4.12572	DownByLimma_Male
CBLN4	-0.487753	2.2637	-5.26541	2.32105e-07	9.13063e-05	2.96283	DownByLimma_Female			PFKP	0.325438	6.49547	3.53587	0.00049666	0.470178	-4.17568	UpByLimma_Male
PTPN3	-0.282529	1.35372	-5.26356	2.34304e-07	9.13063e-05	2.95368	DownByLimma_Female			RP11-111F16.2	-0.164604	0.308913	-3.52917	0.000508693	0.472651	-4.19816	DownByLimma_Male
ADCY1	-0.296967	4.15181	-5.2592	2.39546e-07	9.22501e-05	2.93223	DownByLimma_Female			AC034228.3	-0.188842	0.732063	-3.50096	0.000562456	0.513103	-4.29241	DownByLimma_Male
BRWD1	-0.369379	4.18756	-5.25812	2.40857e-07	9.22501e-05	2.92693	DownByLimma_Female			C22orf31	-0.13879	0.362702	-3.48606	0.000592948	0.53126	-4.34191	DownByLimma_Male
RP3-467N11.1	-0.170026	0.813501	-5.24964	2.51447e-07	9.41502e-05	2.8852	DownByLimma_Female			SLC6A12	0.247381	3.77651	3.46739	0.000633377	0.557528	-4.40371	UpByLimma_Male
ROBO2	-0.320348	1.73273	-5.24766	2.53981e-07	9.43946e-05	2.87548	DownByLimma_Female			CLIP2	0.145769	5.51711	3.44978	0.000673841	0.582919	-4.4617	UpByLimma_Male
FAM160A1	-0.0450544	0.12771	-5.24331	2.59637e-07	9.50879e-05	2.85412	DownByLimma_Female			HEXIM1	0.191225	3.87137	3.43444	0.000711037	0.595764	-4.51198	UpByLimma_Male
TRANK1	-0.396378	2.80793	-5.23828	2.66336e-07	9.55837e-05	2.82942	DownByLimma_Female			AC073254.1	0.113509	0.222083	3.42704	0.000729671	0.595764	-4.53618	UpByLimma_Male
RP11-689P11.2	-0.323655	1.38768	-5.23678	2.68366e-07	9.55837e-05	2.82206	DownByLimma_Female			SLC5A3	0.248684	1.84763	3.41457	0.000762107	0.595764	-4.57685	UpByLimma_Male
CCSER1	-0.0969193	0.602526	-5.2366	2.68611e-07	9.55837e-05	2.82118	DownByLimma_Female			CP	-0.502846	2.40115	-3.41371	0.000764385	0.595764	-4.57964	DownByLimma_Male
C2orf80	-0.462344	3.6931	-5.2331	2.73397e-07	9.66015e-05	2.80406	DownByLimma_Female			RP11-218M22.1	-0.143978	1.30132	-3.41302	0.00076622	0.595764	-4.58188	DownByLimma_Male
CDH8	-0.283703	2.24083	-5.22513	2.84641e-07	9.88262e-05	2.76498	DownByLimma_Female			ASIP	-0.0660189	0.111292	-3.41279	0.000766857	0.595764	-4.58266	DownByLimma_Male
HTR7P1	-0.124424	0.602885	-5.22446	2.85602e-07	9.88262e-05	2.76172	DownByLimma_Female			NANOG	-0.0563836	0.222228	-3.40685	0.000782868	0.595764	-4.60197	DownByLimma_Male
ZFP69B	-0.165416	0.991088	-5.222	2.8917e-07	9.93755e-05	2.74968	DownByLimma_Female			CTD-2026K11.6	-0.0868789	0.508027	-3.40655	0.000783681	0.595764	-4.60294	DownByLimma_Male
C1orf74	-0.159631	0.830289	-5.21728	2.96129e-07	0.000101075	2.72663	DownByLimma_Female			RP4-798A10.4	-0.0570365	0.0535585	-3.40191	0.000796414	0.596407	-4.618	DownByLimma_Male
TMEM107	-0.21615	3.12518	-5.21244	3.03445e-07	0.000102426	2.70297	DownByLimma_Female			UBAP2	-0.071039	3.0433	-3.39663	0.000811131	0.598496	-4.63511	DownByLimma_Male
SLC20A1	-0.227099	3.94744	-5.21197	3.04171e-07	0.000102426	2.70066	DownByLimma_Female			NYNRIN	0.114618	1.30443	3.39074	0.000827873	0.601996	-4.6542	UpByLimma_Male
KCNH1	-0.248811	0.718274	-5.20768	3.10816e-07	0.000103966	2.67971	DownByLimma_Female			CHRDL2	-0.057718	0.169454	-3.38521	0.000843861	0.604856	-4.67206	DownByLimma_Male
HSPB3	-0.409409	2.32795	-5.20484	3.15292e-07	0.000104296	2.66585	DownByLimma_Female			OSTM1-AS1	-0.104238	0.582023	-3.37885	0.000862619	0.609592	-4.69259	DownByLimma_Male
TYRP1	-0.149872	0.388881	-5.20442	3.15961e-07	0.000104296	2.6638	DownByLimma_Female			RN7SKP249	0.0228645	0.0091953	3.36171	0.000915109	0.637704	-4.74773	UpByLimma_Male
VIP	-0.379887	2.26303	-5.17552	3.65295e-07	0.000116002	2.5232	DownByLimma_Female			RP11-486A14.2	-0.119004	0.295597	-3.34434	0.000971353	0.658824	-4.80336	DownByLimma_Male
MAL2	-0.491357	3.44082	-5.17282	3.70278e-07	0.000116611	2.51008	DownByLimma_Female			AC093620.5	-0.0687758	0.153433	-3.3407	0.000983542	0.658824	-4.81499	DownByLimma_Male
NEUROD6	-0.47688	3.19582	-5.16828	3.78792e-07	0.000118047	2.48805	DownByLimma_Female			RP11-149I23.3	0.271376	1.99232	3.34033	0.000984808	0.658824	-4.81619	UpByLimma_Male
COL25A1	-0.0742674	0.26964	-5.16463	3.85773e-07	0.000119316	2.47036	DownByLimma_Female			ZNF114	-0.0807012	0.521744	-3.33294	0.00101001	0.666795	-4.83975	DownByLimma_Male
LGI2	-0.190231	0.857387	-5.16367	3.87622e-07	0.000119316	2.46573	DownByLimma_Female			NAV2-AS4	-0.0436077	0.0793509	-3.32363	0.00104262	0.675714	-4.86936	DownByLimma_Male
AP3M2	-0.253891	3.88501	-5.14749	4.20256e-07	0.000126263	2.38744	DownByLimma_Female			CCDC15	-0.0778217	0.379261	-3.32144	0.00105046	0.675714	-4.87633	DownByLimma_Male
CDH9	-0.339979	1.98067	-5.14511	4.25263e-07	0.000127007	2.37597	DownByLimma_Female			LINC01260	-0.221472	2.05786	-3.31627	0.00106909	0.678995	-4.89271	DownByLimma_Male
PLAG1	-0.0961682	0.558916	-5.13858	4.39329e-07	0.000129931	2.34445	DownByLimma_Female			RP11-159D12.5	-0.278604	2.55191	-3.31011	0.00109175	0.679056	-4.91224	DownByLimma_Male
RP11-517B11.7	-0.0959623	0.476704	-5.13339	4.50838e-07	0.000132283	2.31941	DownByLimma_Female			PPIAP14	0.0273992	0.0192343	3.3089	0.00109626	0.679056	-4.91608	UpByLimma_Male
RP11-886D15.1	-0.321688	1.46406	-5.12807	4.62929e-07	0.000135041	2.29378	DownByLimma_Female			GRB7	0.123749	0.623348	3.28795	0.00117694	0.720145	-4.98218	UpByLimma_Male
STAT4	-0.461246	2.79838	-5.12487	4.70353e-07	0.000135788	2.27838	DownByLimma_Female			RP11-649E7.5	0.0229737	0.0620169	3.28355	0.00119457	0.720669	-4.99602	UpByLimma_Male
GPCPD1	-0.319766	2.80342	-5.12445	4.71322e-07	0.000135788	2.27639	DownByLimma_Female			NKIRAS2	-0.0664643	2.87956	-3.2806	0.00120652	0.720669	-5.00527	DownByLimma_Male
PAX7	-0.151402	0.61587	-5.11153	5.02555e-07	0.000141428	2.21427	DownByLimma_Female			ODF3B	-0.289639	1.48231	-3.27427	0.00123258	0.727569	-5.02514	DownByLimma_Male
EPHA5	-0.290116	1.22529	-5.10181	5.27364e-07	0.000144829	2.16762	DownByLimma_Female			AF131216.5	-0.201705	1.39743	-3.26861	0.00125629	0.731139	-5.04286	DownByLimma_Male
OVOL2	-0.165222	0.87638	-5.09565	5.43678e-07	0.000146659	2.13813	DownByLimma_Female			RP11-958J22.1	0.217036	1.04119	3.26591	0.00126777	0.731139	-5.05132	UpByLimma_Male
DCDC2	-0.103305	0.43675	-5.09276	5.51522e-07	0.000147192	2.12427	DownByLimma_Female			HRC	-0.131769	1.01319	-3.25566	0.00131221	0.745473	-5.08334	DownByLimma_Male
ADTRP	-0.234617	0.874391	-5.08917	5.61393e-07	0.000148949	2.1071	DownByLimma_Female			ALMS1-IT1	-0.0617923	0.211358	-3.25337	0.00132234	0.745473	-5.09048	DownByLimma_Male
CORT	-0.419143	2.89381	-5.08822	5.64044e-07	0.000148949	2.10254	DownByLimma_Female			CCDC191	-0.133019	1.91676	-3.24338	0.00136735	0.746082	-5.12157	DownByLimma_Male
CELF6	-0.230462	2.97309	-5.08502	5.73035e-07	0.000150531	2.08723	DownByLimma_Female			BRD9	-0.124377	4.58905	-3.23991	0.00138328	0.746082	-5.13233	DownByLimma_Male
DRGX	-0.141653	0.400593	-5.08379	5.76527e-07	0.00015066	2.08136	DownByLimma_Female			AC084121.17	0.00941812	0.00492777	3.23914	0.00138688	0.746082	-5.13474	UpByLimma_Male
GPRASP1	-0.40839	4.32402	-5.07609	5.98832e-07	0.000154875	2.04462	DownByLimma_Female			ZNF355P	-0.00986834	0.0132814	-3.23798	0.00139227	0.746082	-5.13834	DownByLimma_Male
RP11-531A24.3	-0.214055	1.22119	-5.05856	6.52829e-07	0.000167066	1.96109	DownByLimma_Female			RP11-268P4.5	-0.221672	1.22513	-3.2368	0.00139777	0.746082	-5.142	DownByLimma_Male
SLC32A1	-0.468369	2.08145	-5.05584	6.61636e-07	0.000167505	1.94813	DownByLimma_Female			MSRB1	-0.143779	3.3606	-3.22633	0.00144746	0.764474	-5.17443	DownByLimma_Male
SPHKAP	-0.243853	1.13263	-5.055	6.64357e-07	0.000167505	1.94416	DownByLimma_Female			LINC00310	0.153946	0.507856	3.22177	0.00146958	0.764537	-5.1885	UpByLimma_Male
SH2D5	-0.422358	3.73909	-5.05357	6.69051e-07	0.000167845	1.93735	DownByLimma_Female			AP000302.58	0.105201	0.274744	3.22005	0.00147806	0.764537	-5.19384	UpByLimma_Male
NRSN1	-0.411463	4.85362	-5.05154	6.75753e-07	0.000168227	1.92771	DownByLimma_Female			MRPS6	0.195425	5.01242	3.20456	0.00155607	0.780175	-5.24155	UpByLimma_Male
CEP41	-0.221137	2.09924	-5.05065	6.78709e-07	0.000168227	1.92348	DownByLimma_Female			RP11-46H11.2	0.0268565	0.0134898	3.20349	0.00156161	0.780175	-5.24484	UpByLimma_Male
HDC	-0.0672648	0.14727	-5.05008	6.80634e-07	0.000168227	1.92074	DownByLimma_Female			MAP1LC3B2	-0.118934	0.397139	-3.20043	0.00157752	0.780175	-5.25424	DownByLimma_Male
TMEM200A	-0.142293	0.427234	-5.04237	7.06873e-07	0.000173856	1.88416	DownByLimma_Female			CCDC13-AS1	-0.140522	0.411945	-3.19731	0.00159388	0.780175	-5.26381	DownByLimma_Male
PTPRO	-0.333865	2.07804	-5.04101	7.1162e-07	0.00017417	1.87768	DownByLimma_Female			ENPP7P12	0.0429443	0.0707115	3.19577	0.00160201	0.780175	-5.26852	UpByLimma_Male
OLFM3	-0.461613	2.35949	-5.02587	7.66389e-07	0.000183172	1.80598	DownByLimma_Female			HBA2	-0.618408	7.56932	-3.1949	0.00160668	0.780175	-5.27122	DownByLimma_Male
CCKBR	-0.398293	3.19695	-5.02472	7.70706e-07	0.000183267	1.80054	DownByLimma_Female			RP11-64C12.6	0.11406	0.317861	3.19	0.00163289	0.780175	-5.28621	UpByLimma_Male
PLCL2	-0.256318	2.10956	-5.02154	7.82785e-07	0.00018456	1.78551	DownByLimma_Female			PPDPF	-0.325877	6.93057	-3.1872	0.00164805	0.780175	-5.29478	DownByLimma_Male
PARP11	-0.142254	1.37057	-5.01955	7.90436e-07	0.000184747	1.7761	DownByLimma_Female			ERVH48-1	0.00262743	0.00116219	3.18638	0.00165255	0.780175	-5.2973	UpByLimma_Male
CCDC113	-0.230039	1.97076	-5.01819	7.95723e-07	0.000184836	1.76966	DownByLimma_Female			KEL	-0.108713	0.738775	-3.18379	0.0016667	0.780175	-5.3052	DownByLimma_Male
PTH2R	-0.260215	1.459	-5.01667	8.01632e-07	0.000185351	1.7625	DownByLimma_Female			RP11-290L1.2	-0.0404962	0.0778383	-3.17448	0.00171863	0.780175	-5.33362	DownByLimma_Male
SOWAHB	-0.331108	0.871767	-5.01188	8.20618e-07	0.00018887	1.73987	DownByLimma_Female			RAD23BP1	0.0425596	0.109755	3.17182	0.00173377	0.780175	-5.34174	UpByLimma_Male
CCNYL2	-0.0559307	0.185813	-5.00746	8.3852e-07	0.000191831	1.71901	DownByLimma_Female			GLI1	0.188307	0.962844	3.17037	0.001742	0.780175	-5.34613	UpByLimma_Male
ANKRD18DP	-0.0959612	0.397632	-5.00682	8.4113e-07	0.000191831	1.716	DownByLimma_Female			FTH1P19	0.125188	0.607383	3.16606	0.00176688	0.780175	-5.35925	UpByLimma_Male
ANKRD55	-0.129345	0.549698	-5.00517	8.47944e-07	0.000191975	1.7082	DownByLimma_Female			POGK	0.151361	3.45371	3.16547	0.00177031	0.780175	-5.36105	UpByLimma_Male
DGKB	-0.321216	2.17558	-5.00444	8.50943e-07	0.000191975	1.70479	DownByLimma_Female			AP000223.42	-0.157307	1.91833	-3.16527	0.00177147	0.780175	-5.36166	DownByLimma_Male
ABCC12	-0.218002	0.964713	-4.98878	9.18363e-07	0.000203092	1.63109	DownByLimma_Female			PTN	-0.194044	6.52392	-3.16507	0.00177263	0.780175	-5.36226	DownByLimma_Male
TMEM132D	-0.293772	1.75271	-4.9879	9.22317e-07	0.000203092	1.62693	DownByLimma_Female			HIST1H2BL	-0.0474754	0.0500484	-3.15625	0.00182468	0.793902	-5.38904	DownByLimma_Male
C2orf48	-0.0664046	0.153144	-4.98662	9.28059e-07	0.000203092	1.62094	DownByLimma_Female			RP11-96K19.2	-0.066466	0.2012	-3.15445	0.00183547	0.793902	-5.39449	DownByLimma_Male
LINC00898	-0.048735	0.119101	-4.98598	9.30982e-07	0.000203092	1.6179	DownByLimma_Female			CHN2	0.215923	3.19215	3.14242	0.00190913	0.810932	-5.43089	UpByLimma_Male
LGMN	-0.239352	4.2798	-4.98469	9.36832e-07	0.000203483	1.61184	DownByLimma_Female			RP11-498D10.8	0.0732477	0.104039	3.14026	0.00192263	0.810932	-5.43741	UpByLimma_Male
ARHGAP20	-0.242588	1.09573	-4.98322	9.43547e-07	0.000203536	1.60494	DownByLimma_Female			CNTNAP3B	-0.278975	2.06708	-3.14015	0.00192332	0.810932	-5.43774	DownByLimma_Male
PRMT8	-0.432374	3.01872	-4.98286	9.45187e-07	0.000203536	1.60326	DownByLimma_Female			MAL	-0.233711	5.46417	-3.13732	0.00194116	0.811633	-5.44628	DownByLimma_Male
GCKR	-0.162034	0.779814	-4.979	9.63073e-07	0.000206501	1.58515	DownByLimma_Female			LINC00304	0.113935	0.648123	3.12933	0.00199237	0.826157	-5.47034	UpByLimma_Male
ZNF334	-0.210557	2.0197	-4.97648	9.74948e-07	0.000207999	1.5733	DownByLimma_Female			RP11-295D4.1	0.0945366	0.856334	3.12623	0.00201256	0.827692	-5.47966	UpByLimma_Male
KIRREL2	-0.100191	0.418784	-4.97528	9.80624e-07	0.000207999	1.56769	DownByLimma_Female			FAM155B	0.0996287	1.25205	3.1201	0.00205303	0.832625	-5.49805	UpByLimma_Male
TUSC3	-0.4212	3.88674	-4.97489	9.82498e-07	0.000207999	1.56585	DownByLimma_Female			TOPORS-AS1	-0.160282	3.44922	-3.11616	0.00207948	0.832625	-5.50988	DownByLimma_Male
RGS4	-0.501953	5.60743	-4.97305	9.91317e-07	0.000208985	1.55721	DownByLimma_Female			CPT2	-0.142234	1.92128	-3.1144	0.00209141	0.832625	-5.51516	DownByLimma_Male
GPR61	-0.3083	1.66681	-4.96845	1.01365e-06	0.000211911	1.53569	DownByLimma_Female			ZMAT1	-0.192245	3.44742	-3.1121	0.00210701	0.832625	-5.52202	DownByLimma_Male
DNAJC18	-0.152182	3.38064	-4.96173	1.0472e-06	0.000216223	1.50422	DownByLimma_Female			RP11-255C15.3	0.0896018	0.483633	3.10852	0.00213159	0.832625	-5.53273	UpByLimma_Male
LINC00657	-0.222552	6.71	-4.95347	1.0899e-06	0.000222295	1.46561	DownByLimma_Female			COX20P1	0.080743	0.102454	3.10255	0.00217318	0.832625	-5.55057	UpByLimma_Male
CAMKK2	-0.362483	5.31721	-4.94407	1.14055e-06	0.000228072	1.42173	DownByLimma_Female			AC140542.2	0.268714	1.41181	3.09982	0.00219243	0.832625	-5.55871	UpByLimma_Male
C8orf34-AS1	-0.0912654	0.330428	-4.94329	1.14481e-06	0.000228072	1.41813	DownByLimma_Female			CIB1	-0.144214	4.85106	-3.0909	0.00225648	0.832625	-5.58528	DownByLimma_Male
GJD2	-0.193638	0.806849	-4.94206	1.15166e-06	0.000228072	1.41237	DownByLimma_Female			CICP17	0.00203527	0.00071005	3.08851	0.00227394	0.832625	-5.59239	UpByLimma_Male
WNT8A	-0.0888055	0.215807	-4.94205	1.1517e-06	0.000228072	1.41234	DownByLimma_Female			HIST2H3C	-0.0134891	0.0190401	-3.08846	0.00227431	0.832625	-5.59254	DownByLimma_Male
PRR13	-0.227855	5.81144	-4.94159	1.15425e-06	0.000228072	1.41019	DownByLimma_Female			HIST2H3A	-0.0134891	0.0190401	-3.08846	0.00227431	0.832625	-5.59254	DownByLimma_Male
NDST3	-0.237524	1.31011	-4.94134	1.15566e-06	0.000228072	1.40902	DownByLimma_Female			LINC00467	-0.198931	1.61829	-3.08375	0.00230904	0.832625	-5.60652	DownByLimma_Male
ANKRD19P	-0.299348	3.11425	-4.94054	1.16013e-06	0.000228072	1.40529	DownByLimma_Female			TUBB2B	-0.32522	7.21251	-3.08261	0.00231759	0.832625	-5.60992	DownByLimma_Male
SCN2B	-0.373269	4.53741	-4.93916	1.16787e-06	0.000228072	1.39887	DownByLimma_Female			CYP1A1	0.0731234	0.290969	3.08248	0.0023185	0.832625	-5.61029	UpByLimma_Male
ELP2	-0.179824	4.33446	-4.9391	1.16822e-06	0.000228072	1.39858	DownByLimma_Female			RP11-96D1.7	0.045446	0.0305047	3.08196	0.00232242	0.832625	-5.61185	UpByLimma_Male
PTHLH	-0.217626	1.13285	-4.93364	1.19937e-06	0.000233245	1.37316	DownByLimma_Female			HRSP12	-0.230442	5.23668	-3.08138	0.00232678	0.832625	-5.61357	DownByLimma_Male
MYL7	-0.198977	0.9836	-4.93026	1.21907e-06	0.000235978	1.35743	DownByLimma_Female			HMGB2	-0.191345	4.49493	-3.08102	0.00232943	0.832625	-5.61462	DownByLimma_Male
NRIP3	-0.342014	3.30716	-4.92574	1.24592e-06	0.000238894	1.33639	DownByLimma_Female			RP11-390F4.6	-0.139464	0.723816	-3.0804	0.00233412	0.832625	-5.61648	DownByLimma_Male
DLGAP1-AS4	-0.301855	2.28105	-4.92135	1.27249e-06	0.000239613	1.31601	DownByLimma_Female			CFB	-0.242633	2.57481	-3.07963	0.00233986	0.832625	-5.61874	DownByLimma_Male
ZNF138	-0.231599	1.6945	-4.91962	1.28313e-06	0.000239613	1.30798	DownByLimma_Female			RP11-264B14.1	-0.0732372	0.134688	-3.07403	0.00238235	0.841704	-5.63533	DownByLimma_Male
NRN1	-0.472567	5.88648	-4.91937	1.28465e-06	0.000239613	1.30683	DownByLimma_Female			HSPB2	0.140818	2.87703	3.06873	0.00242318	0.841704	-5.651	UpByLimma_Male
HTR5A	-0.380957	1.91749	-4.918	1.29316e-06	0.000240307	1.30046	DownByLimma_Female			NEK1	-0.0984735	2.46526	-3.06788	0.00242984	0.841704	-5.65353	DownByLimma_Male
FAM73A	-0.264528	2.41503	-4.91579	1.30694e-06	0.000241655	1.29022	DownByLimma_Female			SLC38A2	0.271753	4.14521	3.06754	0.00243248	0.841704	-5.65453	UpByLimma_Male
RTP1	-0.227505	1.1589	-4.89681	1.43154e-06	0.000259701	1.2023	DownByLimma_Female			NEK3	-0.209868	2.78516	-3.06406	0.00245977	0.845317	-5.66481	DownByLimma_Male
NRXN3	-0.342235	4.40226	-4.89584	1.43826e-06	0.000259701	1.19779	DownByLimma_Female			UNC13D	-0.203547	1.93173	-3.05941	0.00249664	0.846684	-5.67852	DownByLimma_Male
CHCHD7	-0.246082	3.83902	-4.89574	1.43893e-06	0.000259701	1.19734	DownByLimma_Female			RP11-285F7.2	-0.255638	2.46779	-3.0593	0.00249749	0.846684	-5.67883	DownByLimma_Male
UNC5D	-0.221623	1.35585	-4.89346	1.45472e-06	0.000261609	1.1868	DownByLimma_Female			RP1-102G20.5	0.0160861	0.0080016	3.05638	0.00252092	0.848891	-5.68743	UpByLimma_Male
CREG2	-0.387281	3.11063	-4.89249	1.46146e-06	0.000261883	1.18234	DownByLimma_Female			DRD4	-0.236261	1.24483	-3.04891	0.0025818	0.852333	-5.7094	DownByLimma_Male
FAM160A2	-0.209385	3.57884	-4.89171	1.46695e-06	0.000261932	1.17872	DownByLimma_Female			RP11-96D1.3	-0.135868	0.480554	-3.04676	0.00259955	0.852333	-5.71571	DownByLimma_Male
CDCA5	-0.198787	0.971614	-4.88776	1.49493e-06	0.000264107	1.16049	DownByLimma_Female			MATN3	-0.208658	1.2372	-3.04554	0.00260966	0.852333	-5.71928	DownByLimma_Male
FRMPD2	-0.373929	2.08468	-4.88103	1.54385e-06	0.000270844	1.1294	DownByLimma_Female			FTH1P2	-0.0367326	0.0306725	-3.0437	0.00262501	0.852333	-5.72468	DownByLimma_Male
RPS6KA6	-0.130533	0.446366	-4.87616	1.58017e-06	0.000274046	1.10697	DownByLimma_Female			RP11-617F23.1	-0.219209	3.98722	-3.04292	0.00263153	0.852333	-5.72697	DownByLimma_Male
LRRC8B	-0.301664	2.71676	-4.87568	1.58377e-06	0.000274046	1.10477	DownByLimma_Female			AGRP	-0.0718003	0.271873	-3.04274	0.00263307	0.852333	-5.7275	DownByLimma_Male
TPBG	-0.346199	2.19459	-4.87402	1.59637e-06	0.000274046	1.09713	DownByLimma_Female			CHRNA5	0.096824	0.403152	3.03983	0.00265761	0.8543	-5.73604	UpByLimma_Male
PTPRR	-0.282844	2.05819	-4.86963	1.63017e-06	0.000274454	1.07691	DownByLimma_Female			KHDC3L	-0.0891703	0.290163	-3.03799	0.0026732	0.8543	-5.74142	DownByLimma_Male
PP12613	-0.0765162	0.234703	-4.86869	1.63747e-06	0.000274454	1.0726	DownByLimma_Female			GIPR	0.271916	0.992808	3.03574	0.00269238	0.854985	-5.748	UpByLimma_Male
AP4B1	-0.222436	3.39041	-4.86717	1.64939e-06	0.000274939	1.06559	DownByLimma_Female			CREB3L4	-0.134393	1.51731	-3.0297	0.00274458	0.857116	-5.76567	DownByLimma_Male
PCSK1	-0.491213	2.18275	-4.86256	1.68598e-06	0.000278559	1.04443	DownByLimma_Female			RP11-6O2.3	0.0982716	0.6886	3.02274	0.00280583	0.857116	-5.78597	UpByLimma_Male
CAMK4	-0.277294	1.89974	-4.85339	1.76121e-06	0.0002867	1.00231	DownByLimma_Female			USP31	0.161335	2.5359	3.02077	0.00282336	0.857116	-5.79169	UpByLimma_Male
C22orf24	-0.160905	0.520977	-4.85212	1.77185e-06	0.0002867	0.996504	DownByLimma_Female			HPYR1	0.0578694	0.214367	3.01838	0.00284485	0.857116	-5.79867	UpByLimma_Male
FNDC5	-0.245558	3.79533	-4.85155	1.77673e-06	0.0002867	0.993847	DownByLimma_Female			RPRM	0.21678	2.90521	3.01632	0.00286347	0.857116	-5.80466	UpByLimma_Male
RAB27B	-0.30441	1.34915	-4.85129	1.77886e-06	0.0002867	0.992692	DownByLimma_Female			BGLAP	-0.274275	2.37157	-3.01594	0.0028669	0.857116	-5.80576	DownByLimma_Male
RAB3B	-0.21662	1.04185	-4.85083	1.7828e-06	0.0002867	0.990557	DownByLimma_Female			GAREM2	0.26539	3.31506	3.01584	0.00286785	0.857116	-5.80607	UpByLimma_Male
PARM1	-0.460915	3.26644	-4.84805	1.80647e-06	0.000288656	0.977833	DownByLimma_Female			PRAP1	-0.120468	0.411328	-3.01346	0.00288948	0.857116	-5.81297	DownByLimma_Male
AKAP5	-0.286561	0.913159	-4.84111	1.86706e-06	0.000294585	0.946012	DownByLimma_Female			RP4-536B24.3	-0.0171085	0.0126509	-3.01254	0.0028979	0.857116	-5.81565	DownByLimma_Male
CYP24A1	-0.0819408	0.184408	-4.84006	1.87633e-06	0.000294654	0.941238	DownByLimma_Female			FCGR1B	-0.290684	1.62366	-3.01158	0.00290672	0.857116	-5.81844	DownByLimma_Male
PLK2	-0.363908	4.1646	-4.83973	1.87924e-06	0.000294654	0.939741	DownByLimma_Female			AC091177.1	0.0156875	0.00840537	3.01129	0.00290932	0.857116	-5.81926	UpByLimma_Male
LNP1	-0.261793	1.99308	-4.83226	1.947e-06	0.000302295	0.905581	DownByLimma_Female			TFDP2	0.111192	2.75389	3.01088	0.0029131	0.857116	-5.82045	UpByLimma_Male
FAM81A	-0.363236	3.66005	-4.83171	1.95208e-06	0.000302295	0.903068	DownByLimma_Female			NTSR2	-0.253094	4.52796	-3.00926	0.00292809	0.857116	-5.82517	DownByLimma_Male
NXPH2	-0.187204	0.362222	-4.82445	2.02043e-06	0.000311916	0.869882	DownByLimma_Female			CYP11A1	-0.132721	1.0485	-3.00816	0.00293825	0.857116	-5.82836	DownByLimma_Male
CTD-2260A17.2	-0.142722	1.01749	-4.81948	2.06846e-06	0.000317379	0.847227	DownByLimma_Female			RP11-80H5.7	0.034163	0.0517659	3.00237	0.00299241	0.865492	-5.84514	UpByLimma_Male
ZBBX	-0.315766	2.41487	-4.81735	2.08935e-06	0.000319607	0.837537	DownByLimma_Female			FCGR1A	-0.397781	3.31444	-3.00141	0.00300147	0.865492	-5.84791	DownByLimma_Male
CTB-51A17.1	-0.0469253	0.0572006	-4.81602	2.10254e-06	0.000320647	0.831469	DownByLimma_Female			ZNF436-AS1	-0.172447	3.40586	-2.99615	0.00305168	0.874943	-5.86315	DownByLimma_Male
PPM1L	-0.256433	2.43056	-4.80774	2.18643e-06	0.000331425	0.793752	DownByLimma_Female			RHCE	-0.128264	0.653121	-2.99407	0.0030717	0.875239	-5.86915	DownByLimma_Male
HECW2	-0.16844	1.10836	-4.80489	2.21597e-06	0.000332483	0.780813	DownByLimma_Female			DYNLL2	0.135826	1.49442	2.99126	0.00309892	0.875239	-5.87725	UpByLimma_Male
NTNG1	-0.266641	2.48481	-4.80459	2.21916e-06	0.000332483	0.779429	DownByLimma_Female			RP11-86A5.1	-0.0351986	0.0419419	-2.99063	0.00310505	0.875239	-5.87907	DownByLimma_Male
ADAMTS3	-0.118646	0.477995	-4.80389	2.22653e-06	0.000332483	0.776229	DownByLimma_Female			ZCCHC17	-0.117651	5.51459	-2.98561	0.00315446	0.876158	-5.89356	DownByLimma_Male
HAPLN1	-0.149056	0.569304	-4.80178	2.24879e-06	0.00033481	0.76664	DownByLimma_Female			WDFY3-AS2	-0.135715	2.37556	-2.98455	0.00316499	0.876158	-5.89662	DownByLimma_Male
LINC01166	-0.153274	0.572571	-4.80051	2.2622e-06	0.00033581	0.760908	DownByLimma_Female			CTD-3076O17.2	0.0242749	0.0636958	2.98274	0.00318298	0.876158	-5.90182	UpByLimma_Male
CALB1	-0.37525	1.88902	-4.7994	2.27417e-06	0.000336042	0.755823	DownByLimma_Female			ZNF442	-0.0887717	0.459435	-2.98171	0.00319325	0.876158	-5.90478	DownByLimma_Male
LRRTM4	-0.23846	2.29998	-4.79912	2.27716e-06	0.000336042	0.754556	DownByLimma_Female			CYCSP23	-0.0807518	0.0893921	-2.98148	0.00319562	0.876158	-5.90546	DownByLimma_Male
BCDIN3D-AS1	-0.149951	0.853103	-4.7967	2.30326e-06	0.000338896	0.743573	DownByLimma_Female			LIMS2	-0.254753	3.89093	-2.97472	0.00326395	0.877215	-5.92487	DownByLimma_Male
NCR3LG1	-0.208093	0.880206	-4.79549	2.31643e-06	0.000339838	0.738075	DownByLimma_Female			RP11-251M1.1	0.109488	0.342758	2.97355	0.00327597	0.877215	-5.92824	UpByLimma_Male
GLRA3	-0.203366	1.13083	-4.79218	2.35278e-06	0.000342647	0.723069	DownByLimma_Female			MRGPRF	0.149054	0.996825	2.97069	0.00330542	0.877215	-5.93645	UpByLimma_Male
CFAP61	-0.110917	0.4738	-4.79171	2.358e-06	0.000342647	0.720934	DownByLimma_Female			APOM	-0.16268	1.31408	-2.97021	0.00331034	0.877215	-5.93781	DownByLimma_Male
NOV	-0.311627	2.12911	-4.79127	2.36289e-06	0.000342647	0.718935	DownByLimma_Female			C12orf71	0.0311458	0.0659865	2.96807	0.00333257	0.877215	-5.94395	UpByLimma_Male
LINC00398	-0.102271	0.221159	-4.79039	2.37272e-06	0.000342793	0.714935	DownByLimma_Female			RP11-4B14.3	-0.119514	0.458201	-2.96678	0.00334609	0.877215	-5.94766	DownByLimma_Male
DNM1P35	-0.06397	0.210313	-4.78995	2.37756e-06	0.000342793	0.712969	DownByLimma_Female			KXD1	-0.0883855	5.26496	-2.96514	0.00336325	0.877215	-5.95235	DownByLimma_Male
PCDH8	-0.528071	2.52318	-4.78867	2.39196e-06	0.000343282	0.70715	DownByLimma_Female			SLC45A2	0.0386309	0.162705	2.96312	0.00338453	0.877215	-5.95814	UpByLimma_Male
OSBPL10	-0.199293	1.25001	-4.7874	2.40623e-06	0.000343961	0.701418	DownByLimma_Female			RP11-452F19.3	-0.151204	1.18288	-2.96289	0.00338694	0.877215	-5.95879	DownByLimma_Male
FBXL2	-0.37779	3.53296	-4.78642	2.41738e-06	0.000344573	0.696963	DownByLimma_Female			FOLH1	-0.256591	2.46547	-2.96279	0.00338798	0.877215	-5.95907	DownByLimma_Male
PAK1	-0.501213	5.1709	-4.78524	2.43089e-06	0.000345518	0.691591	DownByLimma_Female			XXbac-B476C20.14	0.129687	0.354183	2.95841	0.00343459	0.877215	-5.97159	UpByLimma_Male
CTD-2292M16.8	-0.153147	1.03681	-4.78352	2.45062e-06	0.000347197	0.683802	DownByLimma_Female			LINC01137	0.11106	1.02145	2.95522	0.00346892	0.877215	-5.98071	UpByLimma_Male
AC005592.1	-0.0754841	0.214874	-4.783	2.45655e-06	0.000347197	0.681473	DownByLimma_Female			TEKT4	-0.0544932	0.156721	-2.95434	0.00347839	0.877215	-5.98321	DownByLimma_Male
RASGRF1	-0.416658	3.63194	-4.77923	2.50041e-06	0.000352404	0.664418	DownByLimma_Female			RP11-266O8.1	0.0440656	0.131903	2.95339	0.00348874	0.877215	-5.98593	UpByLimma_Male
TMEM196	-0.204221	1.05643	-4.77543	2.54551e-06	0.000357755	0.647192	DownByLimma_Female			UACA	-0.164764	2.55831	-2.95222	0.00350148	0.877215	-5.98927	DownByLimma_Male
PRTN3	-0.257031	1.09167	-4.77437	2.55817e-06	0.000358529	0.642415	DownByLimma_Female			RP11-747D18.1	-0.0268067	0.0533529	-2.95188	0.00350512	0.877215	-5.99022	DownByLimma_Male
FAM217B	-0.183806	3.87032	-4.7736	2.56746e-06	0.00035883	0.638919	DownByLimma_Female			CATSPER4	-0.0132571	0.0241657	-2.95035	0.00352192	0.877215	-5.9946	DownByLimma_Male
TMEM178B	-0.242865	2.02561	-4.77209	2.58568e-06	0.000360313	0.632108	DownByLimma_Female			TAGLN	-0.253991	4.63111	-2.94987	0.00352713	0.877215	-5.99596	DownByLimma_Male
UNC79	-0.245893	2.28111	-4.77153	2.59244e-06	0.000360313	0.629592	DownByLimma_Female			RP11-242F24.1	0.0225126	0.0197602	2.94791	0.0035487	0.877215	-6.00154	UpByLimma_Male
MTMR9	-0.173674	2.66112	-4.77035	2.60684e-06	0.000360672	0.624253	DownByLimma_Female			RP11-946L16.1	-0.0360483	0.0425469	-2.94745	0.00355383	0.877215	-6.00287	DownByLimma_Male
CCR6	-0.0814994	0.326643	-4.77014	2.6094e-06	0.000360672	0.62331	DownByLimma_Female			ARG2	0.267786	2.23961	2.94629	0.00356663	0.877215	-6.00616	UpByLimma_Male
NMNAT2	-0.460728	4.01485	-4.7688	2.62586e-06	0.00036195	0.617252	DownByLimma_Female			RP11-566K11.5	0.0170712	0.0273726	2.94293	0.00360399	0.882081	-6.0157	UpByLimma_Male
PEG3	-0.268027	4.30414	-4.7677	2.63948e-06	0.000362831	0.612265	DownByLimma_Female			TRDV3	-0.0249527	0.0166061	-2.93985	0.00363861	0.886231	-6.02446	DownByLimma_Male
KIAA1715	-0.183157	2.15597	-4.76255	2.70396e-06	0.000368664	0.589014	DownByLimma_Female			ZNF592	0.121649	2.56063	2.93582	0.00368441	0.893051	-6.03591	UpByLimma_Male
PPM1E	-0.205872	0.700411	-4.76028	2.73285e-06	0.000371594	0.578774	DownByLimma_Female			RN7SL336P	0.100796	0.171717	2.93276	0.00371945	0.896845	-6.04457	UpByLimma_Male
HUNK	-0.189509	0.932528	-4.75909	2.74803e-06	0.000371643	0.57344	DownByLimma_Female			CCL19	-0.145082	0.250328	-2.92987	0.00375288	0.896845	-6.05276	DownByLimma_Male
NLK	-0.315887	4.10271	-4.75603	2.78769e-06	0.000375994	0.559634	DownByLimma_Female			HBB	-0.671365	6.13224	-2.92954	0.00375678	0.896845	-6.05371	DownByLimma_Male
PCDHAC2	-0.308893	1.30417	-4.75324	2.82428e-06	0.000378892	0.547074	DownByLimma_Female			RP11-21G15.1	-0.105352	0.631151	-2.92827	0.00377156	0.896845	-6.05731	DownByLimma_Male
RPSAP69	-0.27414	1.7694	-4.75213	2.83897e-06	0.000379847	0.542078	DownByLimma_Female			KLHL17	0.184527	3.05414	2.92509	0.00380877	0.90142	-6.06629	UpByLimma_Male
LRPPRC	-0.2342	3.93611	-4.74713	2.90607e-06	0.000387462	0.519579	DownByLimma_Female			ANKRD62	-0.143652	0.725525	-2.92342	0.00382854	0.901845	-6.07103	DownByLimma_Male
SLITRK1	-0.19959	2.43993	-4.74674	2.91133e-06	0.000387462	0.517836	DownByLimma_Female			LINC01624	0.0245391	0.00830283	2.91981	0.00387135	0.90483	-6.0812	UpByLimma_Male
STAMBPL1	-0.296739	2.38533	-4.74567	2.92604e-06	0.000387514	0.512981	DownByLimma_Female			GPR39	-0.0630328	0.327851	-2.91932	0.00387728	0.90483	-6.0826	DownByLimma_Male
HSP90B1	-0.225579	6.4002	-4.7455	2.92832e-06	0.000387514	0.51223	DownByLimma_Female			SP2-AS1	-0.105649	0.693647	-2.91554	0.00392267	0.905625	-6.09324	DownByLimma_Male
TOX4	-0.144935	3.86988	-4.74466	2.93979e-06	0.000387514	0.508467	DownByLimma_Female			MPV17L2	-0.151779	2.91451	-2.91345	0.00394808	0.905625	-6.09915	DownByLimma_Male
DCTN1-AS1	-0.321954	1.7132	-4.74446	2.94262e-06	0.000387514	0.507541	DownByLimma_Female			PRORSD1P	-0.102362	0.692449	-2.91343	0.00394826	0.905625	-6.09919	DownByLimma_Male
NAP1L5	-0.487091	5.09765	-4.74098	2.99073e-06	0.000391793	0.491922	DownByLimma_Female			GRTP1-AS1	-0.0982136	0.258611	-2.91305	0.00395288	0.905625	-6.10026	DownByLimma_Male
PLEKHB2	-0.257444	4.79856	-4.73995	3.00517e-06	0.00039266	0.487281	DownByLimma_Female			HIST1H1B	-0.015966	0.0104293	-2.90929	0.00399888	0.912	-6.11084	DownByLimma_Male
LINC01234	-0.186502	1.22284	-4.73658	3.05278e-06	0.000396262	0.472144	DownByLimma_Female			ROPN1	-0.0206731	0.0375943	-2.90562	0.00404438	0.91478	-6.12118	DownByLimma_Male
AC062028.1	-0.23091	1.26718	-4.73632	3.05643e-06	0.000396262	0.470995	DownByLimma_Female			SH2D1B	0.118256	0.455071	2.90536	0.00404754	0.91478	-6.12189	UpByLimma_Male
TMEM67	-0.179696	1.84167	-4.73318	3.10147e-06	0.000401065	0.456907	DownByLimma_Female			RBPJL	0.0282908	0.0700592	2.90064	0.00410669	0.922672	-6.13515	UpByLimma_Male
RPH3A	-0.426412	5.32191	-4.73183	3.12104e-06	0.000402558	0.45085	DownByLimma_Female			AC093627.12	0.0243747	0.0197306	2.89864	0.00413195	0.922672	-6.14075	UpByLimma_Male
EID2B	-0.302292	2.8585	-4.7308	3.1361e-06	0.000403217	0.446215	DownByLimma_Female			RP11-727F15.9	-0.0870034	0.283105	-2.89521	0.00417573	0.922672	-6.15038	DownByLimma_Male
PRSS12	-0.141889	0.666317	-4.73036	3.14253e-06	0.000403217	0.444242	DownByLimma_Female			QDPR	0.193784	7.56517	2.89497	0.00417874	0.922672	-6.15104	UpByLimma_Male
AC008132.13	-0.0772154	0.185819	-4.72983	3.15026e-06	0.000403217	0.441878	DownByLimma_Female			ZNF853	0.124485	3.66458	2.89486	0.00418019	0.922672	-6.15136	UpByLimma_Male
ELOVL6	-0.193841	2.28863	-4.72601	3.20674e-06	0.0004082	0.424769	DownByLimma_Female			C20orf195	0.0538458	0.160153	2.89388	0.00419279	0.922672	-6.15411	UpByLimma_Male
KCNQ3	-0.268509	1.77539	-4.72555	3.2136e-06	0.0004082	0.422711	DownByLimma_Female			RND2	0.147074	4.64757	2.88505	0.00430754	0.934913	-6.17876	UpByLimma_Male
GPR158	-0.373334	2.72336	-4.72211	3.26549e-06	0.000412702	0.407288	DownByLimma_Female			IGBP1P3	0.0157312	0.0119892	2.88476	0.00431146	0.934913	-6.17959	UpByLimma_Male
ABI2	-0.186734	4.53736	-4.71962	3.30358e-06	0.000414385	0.396123	DownByLimma_Female			KIF5A	0.189957	8.26808	2.88337	0.00432979	0.934913	-6.18347	UpByLimma_Male
ARSG	-0.223311	1.27715	-4.71701	3.34379e-06	0.000418382	0.384477	DownByLimma_Female			RP11-153M3.1	-0.0659659	0.351111	-2.88331	0.00433063	0.934913	-6.18364	DownByLimma_Male
IL1RAPL2	-0.0897819	0.200318	-4.7147	3.37994e-06	0.000420807	0.374125	DownByLimma_Female			RP1-40E16.11	0.0438894	0.0955382	2.88158	0.00435356	0.934913	-6.18846	UpByLimma_Male
NWD2	-0.178838	0.866304	-4.71111	3.43667e-06	0.000426566	0.358101	DownByLimma_Female			RP11-714L20.1	0.0883678	0.343267	2.87863	0.00439289	0.934913	-6.19667	UpByLimma_Male
KRT222	-0.417516	3.13029	-4.7107	3.44321e-06	0.000426566	0.356273	DownByLimma_Female			RP5-1085F17.3	0.15513	3.69466	2.87743	0.00440904	0.934913	-6.20002	UpByLimma_Male
RAB3C	-0.395708	2.93495	-4.70254	3.57611e-06	0.000440135	0.319819	DownByLimma_Female			HSD17B8	-0.205474	2.37722	-2.87697	0.00441517	0.934913	-6.20129	DownByLimma_Male
EARS2	-0.210613	2.826	-4.70236	3.57905e-06	0.000440135	0.319028	DownByLimma_Female			HMGN2P16	0.0723038	0.071086	2.8769	0.00441612	0.934913	-6.20149	UpByLimma_Male
YIPF5	-0.189159	2.53877	-4.7002	3.61503e-06	0.000442391	0.309401	DownByLimma_Female			CHODL	-0.0550902	0.253292	-2.87506	0.00444107	0.936245	-6.20663	DownByLimma_Male
HECW1	-0.27904	2.35202	-4.69654	3.67687e-06	0.000448864	0.293076	DownByLimma_Female			SPTA1	-0.015935	0.0136567	-2.86432	0.00458871	0.955278	-6.23646	DownByLimma_Male
RP11-33A14.1	-0.0881001	0.212901	-4.69479	3.7068e-06	0.000450581	0.285276	DownByLimma_Female			AC009950.2	0.0097385	0.00310505	2.86239	0.00461567	0.955278	-6.2418	UpByLimma_Male
RP1-228H13.5	-0.204425	1.47206	-4.69463	3.70951e-06	0.000450581	0.284572	DownByLimma_Female			RGMB-AS1	-0.104561	0.401346	-2.86224	0.00461771	0.955278	-6.2422	DownByLimma_Male
PRLHR	-0.0658535	0.167417	-4.69398	3.72071e-06	0.000450581	0.281669	DownByLimma_Female			RP13-395E19.2	0.0487542	0.0708809	2.86198	0.00462138	0.955278	-6.24293	UpByLimma_Male
ZNF860	-0.0798877	0.249014	-4.69027	3.78516e-06	0.000455293	0.265143	DownByLimma_Female			ADM5	-0.203016	1.30282	-2.86161	0.00462655	0.955278	-6.24395	DownByLimma_Male
AC079154.1	-0.0872148	0.151391	-4.68927	3.80257e-06	0.000455293	0.260727	DownByLimma_Female			C10orf71-AS1	0.0100417	0.0047883	2.85738	0.00468644	0.963678	-6.25567	UpByLimma_Male
GRIK1	-0.182831	1.78452	-4.68827	3.82027e-06	0.000455293	0.256258	DownByLimma_Female			TET1	-0.0309918	0.237481	-2.85125	0.00477431	0.973082	-6.2726	DownByLimma_Male
TMEM169	-0.181085	1.15636	-4.68426	3.89177e-06	0.000462549	0.238416	DownByLimma_Female			TEKT2	0.105893	1.04671	2.85051	0.00478513	0.973082	-6.27467	UpByLimma_Male
FGF12	-0.333901	3.76939	-4.68338	3.90762e-06	0.000462549	0.234506	DownByLimma_Female			ZFHX4-AS1	-0.152069	0.98352	-2.84909	0.00480578	0.973082	-6.27859	DownByLimma_Male
UBE2V2	-0.28639	4.99871	-4.68284	3.91728e-06	0.000462549	0.232131	DownByLimma_Female			SLCO2A1	-0.144354	1.08204	-2.84808	0.00482042	0.973082	-6.28136	DownByLimma_Male
KIAA1217	-0.260653	2.18718	-4.68262	3.92131e-06	0.000462549	0.231141	DownByLimma_Female			APOBEC3B	-0.0325335	0.0793803	-2.84748	0.00482915	0.973082	-6.28301	DownByLimma_Male
AL132709.1	-0.18542	0.650111	-4.68229	3.92725e-06	0.000462549	0.229683	DownByLimma_Female			BUB1	-0.0300637	0.0907901	-2.84333	0.00489018	0.980091	-6.29445	DownByLimma_Male
KLHL14	-0.0690624	0.153736	-4.68088	3.953e-06	0.000463617	0.223396	DownByLimma_Female			PIK3CD	0.113925	2.3817	2.84247	0.00490299	0.980091	-6.29683	UpByLimma_Male
GAD1	-0.503855	3.87201	-4.68044	3.96105e-06	0.000463617	0.221438	DownByLimma_Female			HSD17B13	0.0921303	0.543695	2.83772	0.00497383	0.985819	-6.3099	UpByLimma_Male
STXBP5L	-0.285532	2.22445	-4.68027	3.96404e-06	0.000463617	0.220714	DownByLimma_Female			ATP5A1P3	0.0381276	0.124751	2.83607	0.00499862	0.985819	-6.31442	UpByLimma_Male
ANKRD42	-0.240006	2.64315	-4.67904	3.98674e-06	0.000465188	0.215218	DownByLimma_Female			AC098820.3	-0.0770212	0.229154	-2.83587	0.00500166	0.985819	-6.31498	DownByLimma_Male
TLN2	-0.26078	3.31158	-4.67789	4.00786e-06	0.000466566	0.210137	DownByLimma_Female			FOXD4L1	0.0623214	0.244692	2.83132	0.00507075	0.985819	-6.32746	UpByLimma_Male
KIAA1644	-0.273785	2.95852	-4.67603	4.04247e-06	0.000469296	0.201864	DownByLimma_Female			NTM	-0.103584	5.93034	-2.83065	0.00508094	0.985819	-6.32929	DownByLimma_Male
OLFM4	-0.108907	0.484551	-4.67562	4.05001e-06	0.000469296	0.20007	DownByLimma_Female			RP11-247C2.2	0.108965	0.760582	2.83049	0.00508344	0.985819	-6.32974	UpByLimma_Male
SCN5A	-0.0533218	0.177229	-4.67442	4.07248e-06	0.0004706	0.194748	DownByLimma_Female			IGFBP1	-0.0566712	0.224881	-2.82743	0.00513046	0.985819	-6.33812	DownByLimma_Male
OIP5-AS1	-0.273988	5.39592	-4.67402	4.08002e-06	0.0004706	0.192969	DownByLimma_Female			RP11-160H12.2	-0.0136875	0.00900379	-2.82733	0.005132	0.985819	-6.33839	DownByLimma_Male
ZRANB3	-0.132931	0.867487	-4.6714	4.12971e-06	0.000473069	0.181322	DownByLimma_Female			HCG25	-0.108764	0.629744	-2.82586	0.00515487	0.985819	-6.34244	DownByLimma_Male
CA10	-0.348739	4.05616	-4.66918	4.17212e-06	0.000476838	0.171495	DownByLimma_Female			HSPA8P5	-0.0205252	0.0493287	-2.82497	0.00516856	0.985819	-6.34485	DownByLimma_Male
ARL4D	-0.348611	2.9035	-4.66687	4.21675e-06	0.000479754	0.161258	DownByLimma_Female			EMD	-0.14223	4.98335	-2.82416	0.0051813	0.985819	-6.34709	DownByLimma_Male
COL26A1	-0.293245	3.33575	-4.66236	4.30526e-06	0.000488715	0.141277	DownByLimma_Female			RP11-158K1.3	0.0641212	0.438416	2.82333	0.00519423	0.985819	-6.34936	UpByLimma_Male
RNFT2	-0.25769	3.4817	-4.66124	4.32741e-06	0.000490121	0.136341	DownByLimma_Female			TOMM20P3	0.0355524	0.0350729	2.81961	0.00525261	0.985819	-6.35953	UpByLimma_Male
HS6ST2	-0.282098	1.30037	-4.66016	4.34896e-06	0.000490347	0.131565	DownByLimma_Female			C19orf48	-0.172568	2.51629	-2.81906	0.00526135	0.985819	-6.36104	DownByLimma_Male
OCA2	-0.164593	0.822772	-4.65845	4.38344e-06	0.000493127	0.123969	DownByLimma_Female			AP005530.2	-0.164108	0.419244	-2.81899	0.00526235	0.985819	-6.36121	DownByLimma_Male
FAM49A	-0.281735	4.01835	-4.65758	4.40089e-06	0.000493983	0.120147	DownByLimma_Female			FOXN3-AS1	-0.117366	0.838981	-2.81871	0.00526686	0.985819	-6.36199	DownByLimma_Male
SIDT1	-0.327129	2.43811	-4.65561	4.44103e-06	0.000496267	0.111415	DownByLimma_Female			HIST2H2BE	-0.208476	2.84233	-2.81834	0.00527262	0.985819	-6.36298	DownByLimma_Male
RIMS3	-0.330513	5.08177	-4.65472	4.45919e-06	0.000497189	0.107491	DownByLimma_Female			AC096669.2	0.0337156	0.0430715	2.81754	0.00528531	0.985819	-6.36517	UpByLimma_Male
SLC30A3	-0.460668	4.09482	-4.64975	4.56224e-06	0.000506429	0.085518	DownByLimma_Female			ZBBX	-0.227908	2.51752	-2.81559	0.00531644	0.987951	-6.37051	DownByLimma_Male
SCN3B	-0.331692	4.74704	-4.64652	4.63029e-06	0.000509869	0.0712813	DownByLimma_Female			RP11-253D19.1	0.0194365	0.0128073	2.81428	0.00533729	0.988167	-6.37407	UpByLimma_Male
RPGRIP1L	-0.172549	1.56326	-4.64621	4.63699e-06	0.000509869	0.0698896	DownByLimma_Female			LINC01552	-0.0589072	0.180116	-2.81219	0.00537084	0.990147	-6.37977	DownByLimma_Male
KCNH7	-0.0574556	0.229583	-4.64587	4.64404e-06	0.000509869	0.0684288	DownByLimma_Female			PIGF	-0.107741	3.0237	-2.81006	0.0054052	0.990147	-6.38557	DownByLimma_Male
STRIP2	-0.203552	1.75913	-4.64511	4.66047e-06	0.000510169	0.0650341	DownByLimma_Female			RP11-153K16.1	0.0260353	0.057965	2.80886	0.00542474	0.990147	-6.38885	UpByLimma_Male
GTF2H3	-0.226255	2.44216	-4.64479	4.66711e-06	0.000510169	0.0636637	DownByLimma_Female			RP11-333I13.1	0.0822351	0.812185	2.80873	0.00542692	0.990147	-6.38921	UpByLimma_Male
LINC01511	-0.181716	0.791071	-4.64051	4.75975e-06	0.000519165	0.0447646	DownByLimma_Female			KRT18P59	0.0223153	0.0731578	2.80273	0.00552514	1	-6.40551	UpByLimma_Male
CAP2	-0.466982	4.60446	-4.63889	4.79528e-06	0.000520108	0.0376146	DownByLimma_Female			DEC1	-0.0173037	0.0278127	-2.8002	0.00556714	1	-6.41239	DownByLimma_Male
RP11-945C19.4	-0.0683725	0.117439	-4.63869	4.7995e-06	0.000520108	0.0367686	DownByLimma_Female			RP11-1055B8.4	-0.302199	2.92739	-2.79798	0.00560411	1	-6.41841	DownByLimma_Male
IGFBP2	-0.324979	3.45012	-4.63796	4.81573e-06	0.000520743	0.0335226	DownByLimma_Female			GTF2IP7	-0.0389683	0.0852094	-2.79571	0.00564226	1	-6.42457	DownByLimma_Male
MPO	-0.142618	0.621191	-4.63683	4.84079e-06	0.000521237	0.0285323	DownByLimma_Female			NENF	-0.131056	5.91213	-2.79499	0.00565436	1	-6.42652	DownByLimma_Male
NEK2	-0.124981	0.342744	-4.6356	4.86799e-06	0.000523012	0.0231453	DownByLimma_Female			HESX1	-0.105519	0.561655	-2.7934	0.00568138	1	-6.43085	DownByLimma_Male
MRPS30	-0.278669	3.27417	-4.63312	4.92373e-06	0.000527871	0.0121989	DownByLimma_Female			ATF7IP2	-0.169894	2.62481	-2.79287	0.00569034	1	-6.43228	DownByLimma_Male
MARCH4	-0.225581	1.68676	-4.62874	5.02336e-06	0.000534833	-0.00705946	DownByLimma_Female			CKMT2	-0.143214	2.38256	-2.79144	0.0057146	1	-6.43614	DownByLimma_Male
NALCN	-0.207537	2.60523	-4.62867	5.02488e-06	0.000534833	-0.00734875	DownByLimma_Female			SAMD4A	0.175218	2.91766	2.78586	0.00581045	1	-6.45124	UpByLimma_Male
ACTR3B	-0.334529	3.5902	-4.62782	5.04462e-06	0.000534833	-0.0111178	DownByLimma_Female			DDX39B	-0.112086	6.16243	-2.78439	0.00583594	1	-6.45522	DownByLimma_Male
ATF7IP2	-0.240964	2.60267	-4.62708	5.06164e-06	0.000534833	-0.014356	DownByLimma_Female			AC021218.2	0.00614571	0.00811223	2.7842	0.00583923	1	-6.45573	UpByLimma_Male
SRD5A1	-0.282292	2.62884	-4.62701	5.0633e-06	0.000534833	-0.0146713	DownByLimma_Female			RP1-130H16.18	-0.0745435	0.338362	-2.78283	0.005863	1	-6.45942	DownByLimma_Male
GULP1	-0.267101	1.56013	-4.62574	5.0927e-06	0.000536809	-0.0202374	DownByLimma_Female			DBT	-0.105072	2.02374	-2.78244	0.00586978	1	-6.46046	DownByLimma_Male
BCAT1	-0.210745	1.92734	-4.62215	5.17705e-06	0.000543782	-0.036028	DownByLimma_Female			PALM3	0.162091	2.5687	2.77856	0.00593788	1	-6.47093	UpByLimma_Male
TRH	-0.0969165	0.340019	-4.622	5.18053e-06	0.000543782	-0.0366735	DownByLimma_Female			RP11-442P12.2	-0.0269687	0.0199945	-2.77723	0.00596146	1	-6.47453	DownByLimma_Male
KIAA0753	-0.201404	2.21285	-4.6212	5.19944e-06	0.000544628	-0.0401768	DownByLimma_Female			SHE	-0.159335	1.68195	-2.77576	0.00598747	1	-6.47848	DownByLimma_Male
SRSF12	-0.223199	1.87739	-4.62032	5.22046e-06	0.000544717	-0.0440534	DownByLimma_Female			MED29	-0.152976	4.63204	-2.77438	0.00601205	1	-6.4822	DownByLimma_Male
TIMM8A	-0.172095	1.66613	-4.62026	5.222e-06	0.000544717	-0.0443383	DownByLimma_Female			RP11-561O23.5	-0.254484	1.63815	-2.77191	0.00605635	1	-6.48885	DownByLimma_Male
STYK1	-0.268499	1.06682	-4.61698	5.30066e-06	0.000551774	-0.0587079	DownByLimma_Female			SLC2A4RG	-0.205578	4.29975	-2.77079	0.00607634	1	-6.49184	DownByLimma_Male
MET	-0.22141	1.10827	-4.61493	5.35045e-06	0.000554951	-0.0676932	DownByLimma_Female			LTF	0.190805	0.381965	2.76972	0.00609571	1	-6.49473	UpByLimma_Male
FBN3	-0.0419541	0.14891	-4.61428	5.36651e-06	0.000554951	-0.0705752	DownByLimma_Female			RP11-39E3.4	0.00418771	0.00106497	2.76936	0.00610213	1	-6.49569	UpByLimma_Male
CTD-2562J17.4	-0.164997	0.674333	-4.61346	5.38648e-06	0.000554951	-0.074144	DownByLimma_Female			OR2K2	-0.0285611	0.048467	-2.76825	0.00612232	1	-6.49868	DownByLimma_Male
UBLCP1	-0.244003	3.72597	-4.61294	5.39929e-06	0.000555132	-0.0764279	DownByLimma_Female			CFH	-0.248618	2.43843	-2.76737	0.00613834	1	-6.50105	DownByLimma_Male
RBFOX2	-0.247965	4.50418	-4.61175	5.42873e-06	0.000557016	-0.0816524	DownByLimma_Female			CCND2-AS1	-0.187591	1.96945	-2.7646	0.00618879	1	-6.50847	DownByLimma_Male
FRMPD4	-0.241827	1.83207	-4.60951	5.48444e-06	0.00056005	-0.0914643	DownByLimma_Female			LARP1B	-0.120231	3.18477	-2.76394	0.00620097	1	-6.51025	DownByLimma_Male
SGTB	-0.335336	3.42164	-4.60922	5.49178e-06	0.00056005	-0.0927504	DownByLimma_Female			COL11A1	0.159396	2.22882	2.76392	0.00620137	1	-6.51031	UpByLimma_Male
DLGAP1	-0.379195	4.43439	-4.60822	5.51684e-06	0.000560613	-0.0971264	DownByLimma_Female			CAMTA1-IT1	-0.0561575	0.0861589	-2.76258	0.00622596	1	-6.5139	DownByLimma_Male
CALHM1	-0.183712	0.810375	-4.60811	5.51965e-06	0.000560613	-0.0976146	DownByLimma_Female			LINC01502	-0.0125188	0.017014	-2.76178	0.00624069	1	-6.51604	DownByLimma_Male
HS6ST3	-0.184359	0.582456	-4.60627	5.56593e-06	0.000563035	-0.105639	DownByLimma_Female			AC093642.3	-0.147673	1.05409	-2.76039	0.00626633	1	-6.51976	DownByLimma_Male
KHDRBS2	-0.236519	1.44354	-4.6049	5.60089e-06	0.000565218	-0.111655	DownByLimma_Female			RBP1	-0.199416	4.66941	-2.75931	0.00628643	1	-6.52266	DownByLimma_Male
MEST	-0.259422	3.12172	-4.60454	5.61005e-06	0.000565218	-0.113226	DownByLimma_Female			LINC01381	-0.0350674	0.0354184	-2.75883	0.0062953	1	-6.52394	DownByLimma_Male
NEK10	-0.178513	0.999875	-4.60358	5.63459e-06	0.000566553	-0.117419	DownByLimma_Female			BECN1P2	-0.0233341	0.0224076	-2.75778	0.00631483	1	-6.52675	DownByLimma_Male
NDUFA10	-0.176922	5.93968	-4.6023	5.66751e-06	0.000567588	-0.123018	DownByLimma_Female			SOX9-AS1	-0.168378	2.54376	-2.75641	0.00634049	1	-6.53042	DownByLimma_Male
C9orf129	-0.196372	1.52962	-4.60078	5.7071e-06	0.00056783	-0.129708	DownByLimma_Female			FRAT2	0.130386	2.2757	2.75251	0.00641384	1	-6.54084	UpByLimma_Male
SLC25A26	-0.230769	2.97426	-4.60018	5.72265e-06	0.00056783	-0.132321	DownByLimma_Female			RP11-6I2.3	-0.0550303	0.157637	-2.75166	0.00642989	1	-6.54311	DownByLimma_Male
E2F3	-0.180185	1.8499	-4.60003	5.72651e-06	0.00056783	-0.13297	DownByLimma_Female			ACOX1	-0.119616	3.31037	-2.75069	0.00644839	1	-6.54571	DownByLimma_Male
ZNF169	-0.199228	2.1115	-4.59949	5.74068e-06	0.000568112	-0.135344	DownByLimma_Female			RP11-455O6.2	-0.0281434	0.0443374	-2.74951	0.00647078	1	-6.54885	DownByLimma_Male
RBBP5	-0.165466	2.44503	-4.59704	5.8049e-06	0.00057221	-0.146033	DownByLimma_Female			TTYH1	-0.204001	7.83129	-2.74913	0.00647812	1	-6.54988	DownByLimma_Male
EFNB3	-0.334652	3.27896	-4.59505	5.85779e-06	0.000575164	-0.154748	DownByLimma_Female			S100A13	-0.194237	7.02244	-2.74841	0.00649187	1	-6.5518	DownByLimma_Male
GPR158-AS1	-0.132785	0.671938	-4.58889	6.02395e-06	0.000589023	-0.18162	DownByLimma_Female			C1orf61	-0.213485	8.54921	-2.74597	0.00653861	1	-6.55829	DownByLimma_Male
TAC1	-0.441163	2.69788	-4.58852	6.03416e-06	0.000589023	-0.183247	DownByLimma_Female			SOD3	-0.288223	3.61611	-2.74354	0.0065856	1	-6.56478	DownByLimma_Male
HPCAL4	-0.313751	4.97639	-4.58801	6.0482e-06	0.000589239	-0.185479	DownByLimma_Female			SPACA5	-0.0715773	0.200315	-2.74234	0.00660884	1	-6.56797	DownByLimma_Male
CDKL2	-0.176856	1.47457	-4.58759	6.05986e-06	0.000589239	-0.18733	DownByLimma_Female			ANGPT1	0.094699	0.458495	2.74228	0.0066101	1	-6.56814	UpByLimma_Male
AKT3	-0.202053	3.67981	-4.58546	6.11866e-06	0.000593806	-0.196606	DownByLimma_Female			KIAA1524	-0.100878	0.91276	-2.74041	0.00664655	1	-6.57312	DownByLimma_Male
CRYM	-0.59603	5.74864	-4.58044	6.2595e-06	0.000603969	-0.218466	DownByLimma_Female			CA12	-0.216109	0.914427	-2.73956	0.00666304	1	-6.57536	DownByLimma_Male
SMIM10L2B	-0.326741	3.88591	-4.57951	6.28612e-06	0.000605374	-0.222542	DownByLimma_Female			MKRN2OS	0.160883	0.975752	2.73867	0.00668056	1	-6.57774	UpByLimma_Male
SEMA4F	-0.262186	2.61971	-4.57882	6.30586e-06	0.000606112	-0.225554	DownByLimma_Female			FAM21EP	-0.058564	0.473916	-2.73771	0.00669952	1	-6.5803	DownByLimma_Male
DPY19L2P2	-0.190846	0.845335	-4.57593	6.38905e-06	0.000611764	-0.238143	DownByLimma_Female			MAPKBP1	0.128945	3.83267	2.7371	0.00671151	1	-6.58192	UpByLimma_Male
HMP19	-0.378941	5.90941	-4.57326	6.4666e-06	0.00061801	-0.249731	DownByLimma_Female			RP11-295G20.2	0.159223	1.08546	2.73456	0.00676174	1	-6.58867	UpByLimma_Male
ASB2	-0.300994	2.00225	-4.57173	6.51177e-06	0.000619965	-0.256415	DownByLimma_Female			EIF2S2P3	-0.079882	0.297184	-2.73424	0.00676809	1	-6.58952	DownByLimma_Male
TENM3	-0.186667	1.42489	-4.56876	6.5999e-06	0.00062598	-0.269327	DownByLimma_Female			LDLRAD2	0.0331765	0.119255	2.73267	0.0067992	1	-6.59367	UpByLimma_Male
ARNTL2	-0.197983	1.03321	-4.56794	6.62419e-06	0.000626172	-0.272854	DownByLimma_Female			TINAG	-0.0350561	0.131389	-2.73064	0.00683992	1	-6.59907	DownByLimma_Male
FAM161B	-0.234921	2.20929	-4.56786	6.62688e-06	0.000626172	-0.273244	DownByLimma_Female			SCG3	-0.207986	5.79676	-2.73058	0.00684118	1	-6.59924	DownByLimma_Male
PCDHGC5	-0.467829	2.84396	-4.56606	6.681e-06	0.000630099	-0.281055	DownByLimma_Female			PKD1L2	-0.153617	1.15375	-2.72827	0.00688762	1	-6.60536	DownByLimma_Male
ITFG1	-0.351749	4.21782	-4.56482	6.71861e-06	0.000631301	-0.286445	DownByLimma_Female			IFIT1B	-0.0124428	0.0185508	-2.72728	0.00690757	1	-6.60798	DownByLimma_Male
PRKAA2	-0.153872	1.69699	-4.56443	6.73037e-06	0.000631301	-0.288125	DownByLimma_Female			AY269186.2	0.032096	0.0315536	2.72628	0.00692775	1	-6.61061	UpByLimma_Male
LY86-AS1	-0.314446	1.90325	-4.56439	6.73149e-06	0.000631301	-0.288285	DownByLimma_Female			RP11-539G18.3	-0.13131	1.10417	-2.72462	0.00696147	1	-6.61501	DownByLimma_Male
ITGB1BP1	-0.25333	5.55725	-4.5624	6.7924e-06	0.000635824	-0.296934	DownByLimma_Female			AHSP	-0.101549	0.189042	-2.71922	0.0070723	1	-6.62929	DownByLimma_Male
KB-1592A4.15	-0.0391477	0.0928448	-4.5606	6.848e-06	0.000637034	-0.304763	DownByLimma_Female			CCDC122	-0.102431	0.585231	-2.71852	0.0070869	1	-6.63115	DownByLimma_Male
CNTN5	-0.189454	0.841235	-4.55973	6.87496e-06	0.000637034	-0.308536	DownByLimma_Female			HCG27	-0.128233	1.40613	-2.71812	0.00709509	1	-6.6322	DownByLimma_Male
SST	-0.677288	4.12252	-4.55955	6.88052e-06	0.000637034	-0.309312	DownByLimma_Female			LL22NC03-80A10.11	0.0540391	0.177831	2.71752	0.00710757	1	-6.63379	UpByLimma_Male
CTD-2047H16.4	-0.132532	0.867411	-4.55947	6.88306e-06	0.000637034	-0.309666	DownByLimma_Female			APCDD1L-AS1	-0.0271164	0.0635208	-2.71622	0.00713453	1	-6.63721	DownByLimma_Male
CECR6	-0.225829	2.26384	-4.55726	6.95205e-06	0.000640922	-0.319243	DownByLimma_Female			RP1-283E3.4	-0.0533373	0.138773	-2.71615	0.00713605	1	-6.6374	DownByLimma_Male
OTOGL	-0.188206	0.813971	-4.55695	6.96183e-06	0.000640922	-0.320592	DownByLimma_Female			RP11-368I7.4	-0.0438664	0.114115	-2.71529	0.00715394	1	-6.63966	DownByLimma_Male
RHOV	-0.273426	1.60588	-4.55556	7.0057e-06	0.000643156	-0.326623	DownByLimma_Female			LRTOMT	-0.138799	2.9201	-2.71048	0.007255	1	-6.65234	DownByLimma_Male
SSTR1	-0.250517	1.54127	-4.55512	7.01971e-06	0.000643156	-0.328542	DownByLimma_Female			FIZ1	0.114108	3.82038	2.70983	0.00726889	1	-6.65407	UpByLimma_Male
IPCEF1	-0.319654	3.3864	-4.55248	7.10367e-06	0.000648058	-0.339957	DownByLimma_Female			RP11-247I13.3	-0.0733505	0.201972	-2.7095	0.00727582	1	-6.65493	DownByLimma_Male
GDAP1	-0.341411	4.08695	-4.55195	7.12088e-06	0.000648426	-0.34228	DownByLimma_Female			RP11-875O11.1	-0.0705513	0.329299	-2.70874	0.0072919	1	-6.65692	DownByLimma_Male
RASAL2	-0.210578	2.07232	-4.55106	7.14947e-06	0.000649851	-0.346128	DownByLimma_Female			TRIB1	-0.157801	2.01646	-2.70772	0.00731378	1	-6.65963	DownByLimma_Male
CHP1	-0.277465	4.19147	-4.5498	7.19001e-06	0.000652354	-0.351556	DownByLimma_Female			AC106875.1	0.0213996	0.0295046	2.70755	0.00731721	1	-6.66005	UpByLimma_Male
FCRLB	-0.193319	1.01476	-4.54902	7.21563e-06	0.000652657	-0.354971	DownByLimma_Female			YIF1A	-0.151564	4.44001	-2.70749	0.00731862	1	-6.66023	DownByLimma_Male
IPO5	-0.229648	4.0952	-4.54438	7.36802e-06	0.000663686	-0.375033	DownByLimma_Female			RP11-544M22.1	0.00350358	0.00283958	2.70708	0.00732722	1	-6.66129	UpByLimma_Male
KLHL42	-0.177151	3.10565	-4.54241	7.43363e-06	0.000664632	-0.383544	DownByLimma_Female			JADE2	0.162082	3.38161	2.70675	0.00733427	1	-6.66216	UpByLimma_Male
DCBLD1	-0.194211	2.08928	-4.54228	7.43809e-06	0.000664632	-0.38412	DownByLimma_Female			NUP62CL	-0.0451502	0.187704	-2.7058	0.00735459	1	-6.66466	DownByLimma_Male
ATP2A2	-0.306168	5.65861	-4.54163	7.46002e-06	0.000664632	-0.386945	DownByLimma_Female			RP11-748H22.2	0.00937749	0.0110932	2.70441	0.00738444	1	-6.66832	UpByLimma_Male
PLXNC1	-0.230149	1.79648	-4.5413	7.47085e-06	0.000664632	-0.388338	DownByLimma_Female			RP11-524C21.2	0.0968474	0.440655	2.7032	0.00741048	1	-6.6715	UpByLimma_Male
SATB2-AS1	-0.215101	1.24271	-4.5413	7.47105e-06	0.000664632	-0.388364	DownByLimma_Female			NOL3	-0.112468	4.53142	-2.70221	0.0074318	1	-6.67409	DownByLimma_Male
NXPH1	-0.255225	1.94706	-4.53889	7.55241e-06	0.000669559	-0.39876	DownByLimma_Female			VAT1	0.108609	4.25884	2.70173	0.00744223	1	-6.67536	UpByLimma_Male
ARHGEF9	-0.299304	4.52799	-4.53854	7.5644e-06	0.000669559	-0.400283	DownByLimma_Female			SERPINA5	0.0880743	0.241863	2.69964	0.00748766	1	-6.68085	UpByLimma_Male
NDFIP1	-0.341716	5.79654	-4.53848	7.56647e-06	0.000669559	-0.400545	DownByLimma_Female			CD69	-0.0734066	0.176751	-2.69876	0.00750682	1	-6.68316	DownByLimma_Male
GPRASP2	-0.404753	3.85231	-4.53736	7.60454e-06	0.000671743	-0.405363	DownByLimma_Female			RP11-693J15.5	0.00693828	0.0152698	2.69459	0.00759826	1	-6.69409	UpByLimma_Male
C1QL3	-0.355808	1.60472	-4.53443	7.70546e-06	0.000679462	-0.418017	DownByLimma_Female			SGMS1-AS1	-0.0916872	0.565399	-2.69417	0.00760745	1	-6.69518	DownByLimma_Male
SULF1	-0.227975	1.42024	-4.5323	7.77964e-06	0.000684022	-0.427212	DownByLimma_Female			FLJ31104	-0.0822503	0.298128	-2.69272	0.00763964	1	-6.69899	DownByLimma_Male
SCAI	-0.20566	0.953744	-4.53139	7.8117e-06	0.000684022	-0.43116	DownByLimma_Female			RLIMP2	0.00232752	0.000834916	2.69083	0.00768152	1	-6.70393	UpByLimma_Male
EPHA10	-0.257691	2.59056	-4.53038	7.84716e-06	0.000685929	-0.435505	DownByLimma_Female			ACTG1P17	-0.145861	1.00035	-2.6901	0.00769794	1	-6.70585	DownByLimma_Male
AQP11	-0.186203	1.41042	-4.52964	7.87321e-06	0.000687009	-0.438686	DownByLimma_Female			IL2RG	0.110769	0.64213	2.68936	0.00771443	1	-6.70778	UpByLimma_Male
PAXBP1-AS1	-0.132709	1.14315	-4.52791	7.93465e-06	0.000689168	-0.446147	DownByLimma_Female			CEP19	0.133124	2.41554	2.68909	0.00772042	1	-6.70848	UpByLimma_Male
RASGRF2	-0.311276	2.8249	-4.52779	7.93915e-06	0.000689168	-0.44669	DownByLimma_Female			RP11-705O1.8	-0.0306174	0.155409	-2.68869	0.0077293	1	-6.70952	DownByLimma_Male
STAU2	-0.269259	4.43139	-4.52525	8.03014e-06	0.000695862	-0.457626	DownByLimma_Female			HOOK2	0.142356	5.24402	2.68655	0.00777741	1	-6.71512	UpByLimma_Male
ANO3	-0.251919	1.71226	-4.52257	8.12726e-06	0.000701408	-0.469163	DownByLimma_Female			RP1-102E24.6	-0.0109142	0.0245561	-2.68651	0.00777822	1	-6.71521	DownByLimma_Male
BFSP1	-0.192034	1.12887	-4.52233	8.13608e-06	0.000701408	-0.470203	DownByLimma_Female			RP11-883G14.4	-0.0162389	0.0090135	-2.68458	0.00782181	1	-6.72026	DownByLimma_Male
FAM3C	-0.350505	4.89273	-4.52161	8.1626e-06	0.000702487	-0.473326	DownByLimma_Female			SEMA3F	0.196808	2.11437	2.68434	0.0078273	1	-6.72089	UpByLimma_Male
CD200	-0.434195	3.99024	-4.52015	8.21605e-06	0.000704671	-0.479589	DownByLimma_Female			RGS20	-0.214345	3.68913	-2.68374	0.00784082	1	-6.72245	DownByLimma_Male
ARL4C	-0.242095	4.0173	-4.51952	8.23936e-06	0.000705464	-0.482308	DownByLimma_Female			IRAK2	0.11956	1.24118	2.68149	0.00789208	1	-6.72832	UpByLimma_Male
ZNF441	-0.235654	1.62817	-4.51894	8.26079e-06	0.000706093	-0.4848	DownByLimma_Female			SEPHS1P4	0.00555795	0.00324829	2.68128	0.00789687	1	-6.72887	UpByLimma_Male
PLPPR4	-0.382575	2.55425	-4.51729	8.32208e-06	0.000710122	-0.491892	DownByLimma_Female			NDUFB2-AS1	-0.0813762	0.660333	-2.68026	0.00792013	1	-6.73152	DownByLimma_Male
LL0XNC01-16G2.1	-0.252816	1.21631	-4.51659	8.34855e-06	0.000711172	-0.49494	DownByLimma_Female			TRIM6-TRIM34	0.00554104	0.00266176	2.67895	0.00795021	1	-6.73494	UpByLimma_Male
PPP1R14C	-0.292334	2.69371	-4.51445	8.42891e-06	0.0007168	-0.504131	DownByLimma_Female			ADAMTSL4	-0.158407	0.828265	-2.67878	0.00795426	1	-6.7354	DownByLimma_Male
KIAA1456	-0.206373	2.00261	-4.51242	8.50583e-06	0.000722118	-0.512847	DownByLimma_Female			MARCKSL1	-0.154462	6.64071	-2.67822	0.00796711	1	-6.73686	DownByLimma_Male
PRPH2	-0.207087	0.885351	-4.509	8.63709e-06	0.000732022	-0.527538	DownByLimma_Female			ZNF334	-0.151277	2.05825	-2.67805	0.00797088	1	-6.73728	DownByLimma_Male
SLC39A10	-0.342993	3.5641	-4.50618	8.7468e-06	0.000738825	-0.539647	DownByLimma_Female			TRGC2	-0.269773	1.59592	-2.67608	0.00801646	1	-6.74242	DownByLimma_Male
RUFY2	-0.211267	3.66713	-4.50464	8.80736e-06	0.000739727	-0.546267	DownByLimma_Female			CLDN22	0.00389086	0.00380825	2.67548	0.00803038	1	-6.74399	UpByLimma_Male
CLUAP1	-0.176261	3.42196	-4.50442	8.81613e-06	0.000739727	-0.547222	DownByLimma_Female			LINC01133	0.00915572	0.00629964	2.66609	0.00825059	1	-6.76837	UpByLimma_Male
RP11-111H13.1	-0.218744	3.13159	-4.50272	8.88346e-06	0.000744105	-0.554519	DownByLimma_Female			RP11-739L10.1	0.0176249	0.0141138	2.66513	0.00827349	1	-6.77087	UpByLimma_Male
RASGRP1	-0.275789	1.90267	-4.50063	8.96688e-06	0.000749841	-0.563485	DownByLimma_Female			MIR941-4	-0.178856	0.24123	-2.66432	0.00829277	1	-6.77296	DownByLimma_Male
C10orf35	-0.314703	4.32278	-4.49779	9.08125e-06	0.000756296	-0.575642	DownByLimma_Female			RP11-659P15.2	-0.00482565	0.00326671	-2.66227	0.00834182	1	-6.77827	DownByLimma_Male
CINP	-0.134764	4.08011	-4.49759	9.0893e-06	0.000756296	-0.576492	DownByLimma_Female			CTC-529L17.2	0.028469	0.0403466	2.66216	0.00834454	1	-6.77857	UpByLimma_Male
CYP4X1	-0.287322	2.58993	-4.49409	9.23266e-06	0.000762795	-0.591501	DownByLimma_Female			RP11-1396O13.2	-0.0550645	0.167446	-2.66064	0.00838106	1	-6.7825	DownByLimma_Male
BMPER	-0.247769	1.51596	-4.49345	9.25909e-06	0.000762795	-0.594242	DownByLimma_Female			TPO	-0.0394845	0.0959653	-2.65866	0.00842874	1	-6.78761	DownByLimma_Male
ELMOD1	-0.363684	4.02427	-4.49307	9.27485e-06	0.000762795	-0.595874	DownByLimma_Female			RP11-350G8.5	-0.0987312	0.495753	-2.65506	0.00851636	1	-6.79692	DownByLimma_Male
RNF165	-0.220606	2.73567	-4.49298	9.27863e-06	0.000762795	-0.596265	DownByLimma_Female			SCGB1D2	-0.234156	0.951169	-2.65254	0.00857813	1	-6.80343	DownByLimma_Male
NBEA	-0.336892	2.98017	-4.49241	9.3024e-06	0.000762795	-0.598719	DownByLimma_Female			CRNN	0.0148453	0.0171934	2.65227	0.00858476	1	-6.80412	UpByLimma_Male
GCNT4	-0.150319	0.436817	-4.49234	9.30518e-06	0.000762795	-0.599005	DownByLimma_Female			HSDL2	-0.149409	3.45008	-2.65066	0.00862457	1	-6.80829	DownByLimma_Male
ARPP19	-0.307698	6.00226	-4.492	9.31944e-06	0.000762795	-0.600474	DownByLimma_Female			OR51K1P	0.00483513	0.00209189	2.6485	0.00867801	1	-6.81385	UpByLimma_Male
GABRG2	-0.51885	3.80817	-4.48796	9.48871e-06	0.000775385	-0.617736	DownByLimma_Female			RNF31	-0.148288	4.42591	-2.64739	0.00870568	1	-6.81671	DownByLimma_Male
ZYG11B	-0.198978	3.05213	-4.48494	9.61737e-06	0.000783711	-0.630652	DownByLimma_Female			LINC00930	0.171965	0.838026	2.64654	0.00872702	1	-6.81891	UpByLimma_Male
KCNIP4	-0.415024	3.5626	-4.48484	9.62184e-06	0.000783711	-0.631097	DownByLimma_Female			UQCRHP1	0.0736334	0.102255	2.64391	0.00879278	1	-6.82567	UpByLimma_Male
RBFOX1	-0.356309	5.59503	-4.4834	9.68351e-06	0.000787456	-0.637224	DownByLimma_Female			AC067945.3	-0.039069	0.0637383	-2.64208	0.00883886	1	-6.83037	DownByLimma_Male
HTR2C	-0.114597	0.326732	-4.48267	9.71539e-06	0.00078877	-0.640376	DownByLimma_Female			AC092580.4	-0.0562687	0.0414638	-2.64039	0.00888169	1	-6.83472	DownByLimma_Male
MTUS2	-0.248121	1.46661	-4.48089	9.79267e-06	0.000791204	-0.647973	DownByLimma_Female			A2ML1	0.187802	1.38452	2.63799	0.00894294	1	-6.8409	UpByLimma_Male
WNT10B	-0.274906	3.42467	-4.47945	9.8555e-06	0.000794999	-0.654105	DownByLimma_Female			TRAPPC6A	-0.161666	4.13937	-2.63429	0.00903775	1	-6.85038	DownByLimma_Male
CDH13	-0.334042	3.20671	-4.47823	9.90915e-06	0.000796766	-0.659311	DownByLimma_Female			NPEPL1	-0.175181	4.56113	-2.63426	0.00903867	1	-6.85047	DownByLimma_Male
MYH10	-0.218793	4.29938	-4.47746	9.94319e-06	0.000797238	-0.662599	DownByLimma_Female			ITPRIPL1	0.0661037	0.379004	2.63166	0.0091057	1	-6.85712	UpByLimma_Male
MGEA5	-0.206337	5.70919	-4.47738	9.94681e-06	0.000797238	-0.662948	DownByLimma_Female			SAR1P3	-0.0106471	0.00542738	-2.63143	0.00911182	1	-6.85772	DownByLimma_Male
EGR3	-0.362361	2.8143	-4.47542	1.00338e-05	0.000800375	-0.671297	DownByLimma_Female			RAB29	0.136659	2.87488	2.62955	0.00916082	1	-6.86254	UpByLimma_Male
DLG3	-0.287228	3.44265	-4.47407	1.00943e-05	0.000801383	-0.677065	DownByLimma_Female			CLDN7	0.0807366	0.360645	2.62919	0.00917005	1	-6.86345	UpByLimma_Male
VGF	-0.748715	4.29417	-4.4733	1.01292e-05	0.000801521	-0.680367	DownByLimma_Female			AC004051.2	0.00184157	0.000643851	2.62819	0.00919633	1	-6.86602	UpByLimma_Male
AGK	-0.275681	2.92677	-4.47246	1.01669e-05	0.000801521	-0.683934	DownByLimma_Female			COL5A2	0.246917	2.65328	2.62797	0.00920198	1	-6.86657	UpByLimma_Male
FAM196A	-0.0923912	0.467795	-4.47039	1.0261e-05	0.000803127	-0.692759	DownByLimma_Female			FUT5	-0.0443444	0.126902	-2.6244	0.00929592	1	-6.8757	DownByLimma_Male
RP1-206D15.6	-0.0886697	0.263689	-4.47005	1.02768e-05	0.000803127	-0.694235	DownByLimma_Female			SCOC-AS1	-0.0710982	0.541784	-2.62335	0.00932375	1	-6.87838	DownByLimma_Male
C1orf204	-0.15753	2.44863	-4.4698	1.02878e-05	0.000803127	-0.695267	DownByLimma_Female			SYTL1	0.106686	0.924771	2.62216	0.00935538	1	-6.88142	UpByLimma_Male
DGKE	-0.160104	2.35901	-4.46973	1.02912e-05	0.000803127	-0.695584	DownByLimma_Female			PKN2-AS1	-0.0496144	0.160909	-2.62197	0.00936036	1	-6.8819	DownByLimma_Male
TPH2	-0.0419133	0.0874622	-4.46968	1.02936e-05	0.000803127	-0.695808	DownByLimma_Female			NMUR2	0.0562381	0.167592	2.62058	0.0093974	1	-6.88545	UpByLimma_Male
PNMA5	-0.291227	2.10732	-4.46905	1.03225e-05	0.000803127	-0.698489	DownByLimma_Female			CCL25	-0.0798087	0.179423	-2.6202	0.00940772	1	-6.88644	DownByLimma_Male
RP5-944M2.3	-0.063853	0.196813	-4.46901	1.03244e-05	0.000803127	-0.69867	DownByLimma_Female			WDR76	0.0734657	0.86296	2.61998	0.00941363	1	-6.887	UpByLimma_Male
KCNS2	-0.228162	1.18499	-4.46771	1.03838e-05	0.000806497	-0.704169	DownByLimma_Female			RP11-174G6.5	-0.0401641	0.400873	-2.6195	0.00942645	1	-6.88822	DownByLimma_Male
GRIA4	-0.298245	3.72909	-4.46648	1.0441e-05	0.00080761	-0.709436	DownByLimma_Female			RP11-423H2.3	-0.151077	1.07138	-2.6185	0.0094533	1	-6.89078	DownByLimma_Male
GABARAPL1	-0.354287	6.96826	-4.46644	1.04428e-05	0.00080761	-0.709599	DownByLimma_Female			AC011893.3	-0.0028505	0.00180541	-2.61787	0.00946999	1	-6.89236	DownByLimma_Male
BRCC3	-0.179109	2.32085	-4.46636	1.04464e-05	0.00080761	-0.709932	DownByLimma_Female			RGS9BP	0.0661152	0.427537	2.61707	0.00949156	1	-6.8944	UpByLimma_Male
KCNV1	-0.334684	2.12956	-4.46578	1.04733e-05	0.000808442	-0.712395	DownByLimma_Female			CTLA4	-0.0460072	0.0900068	-2.61672	0.00950106	1	-6.8953	DownByLimma_Male
LINC00460	-0.203074	0.752175	-4.4639	1.05612e-05	0.000813975	-0.720407	DownByLimma_Female			TCEB3-AS1	-0.0899285	1.62545	-2.61655	0.00950567	1	-6.89574	DownByLimma_Male
SCN2A	-0.248068	3.93815	-4.46216	1.06433e-05	0.000819041	-0.727826	DownByLimma_Female			RP1-199J3.5	0.067422	0.276735	2.616	0.00952055	1	-6.89714	UpByLimma_Male
RP11-814P5.1	-0.117187	0.387248	-4.4614	1.06789e-05	0.000820529	-0.731035	DownByLimma_Female			DNAH11	0.060747	0.219874	2.61584	0.00952478	1	-6.89754	UpByLimma_Male
HABP4	-0.236595	5.58742	-4.4564	1.09187e-05	0.00083767	-0.752318	DownByLimma_Female			GGTA1P	-0.18022	2.89602	-2.61581	0.00952575	1	-6.89763	DownByLimma_Male
GAD2	-0.371336	2.79335	-4.45375	1.10479e-05	0.000846285	-0.76359	DownByLimma_Female			CATSPER2P1	-0.10968	1.62072	-2.61376	0.00958124	1	-6.90285	DownByLimma_Male
CFAP221	-0.23387	2.41752	-4.453	1.10846e-05	0.0008478	-0.766765	DownByLimma_Female			AC073464.4	0.00970077	0.00989671	2.61288	0.00960508	1	-6.90508	UpByLimma_Male
TDRKH	-0.218426	2.39844	-4.45232	1.11182e-05	0.000847987	-0.769671	DownByLimma_Female			PAAF1	-0.127884	4.7024	-2.6123	0.00962087	1	-6.90655	DownByLimma_Male
TRIM66	-0.15192	1.44292	-4.4519	1.11387e-05	0.000848058	-0.771436	DownByLimma_Female			FRY-AS1	-0.103969	0.624262	-2.61204	0.00962808	1	-6.90723	DownByLimma_Male
OR8S1	-0.0565559	0.213285	-4.44765	1.13502e-05	0.00085895	-0.789459	DownByLimma_Female			COL17A1	-0.0949297	0.489512	-2.61175	0.009636	1	-6.90796	DownByLimma_Male
C1orf95	-0.264242	2.65779	-4.44667	1.13998e-05	0.000861403	-0.793636	DownByLimma_Female			HMGCL	-0.121468	3.8069	-2.61124	0.00964979	1	-6.90925	DownByLimma_Male
XK	-0.238145	1.3085	-4.44555	1.14564e-05	0.000864382	-0.798386	DownByLimma_Female			ANKRD53	0.062284	0.29756	2.61079	0.00966222	1	-6.9104	UpByLimma_Male
CAMK2D	-0.351352	3.49683	-4.44276	1.15986e-05	0.0008738	-0.81021	DownByLimma_Female			ALDOB	-0.0279084	0.122717	-2.60872	0.00971904	1	-6.91567	DownByLimma_Male
CNTN6	-0.149992	0.647608	-4.44199	1.16382e-05	0.000875461	-0.813468	DownByLimma_Female			AGGF1P3	-0.0932334	0.432795	-2.60864	0.00972123	1	-6.91587	DownByLimma_Male
RP11-310K10.1	-0.183318	1.47638	-4.44103	1.16878e-05	0.000875563	-0.817548	DownByLimma_Female			LINC01134	0.0395144	0.159992	2.60813	0.00973539	1	-6.91717	UpByLimma_Male
SYT4	-0.439987	4.04158	-4.44095	1.16919e-05	0.000875563	-0.817879	DownByLimma_Female			PKP1	0.0746397	0.445575	2.60738	0.00975589	1	-6.91906	UpByLimma_Male
CCNI	-0.179694	6.9642	-4.43959	1.17622e-05	0.000879519	-0.823627	DownByLimma_Female			KRT16P1	-0.0254122	0.0422845	-2.6064	0.00978314	1	-6.92156	DownByLimma_Male
SAMD12	-0.201163	2.25701	-4.43879	1.18041e-05	0.00088134	-0.827037	DownByLimma_Female			ETV4	0.167552	0.794512	2.60594	0.00979567	1	-6.92271	UpByLimma_Male
SSTR4	-0.0715139	0.141698	-4.43723	1.18857e-05	0.000884818	-0.833634	DownByLimma_Female			PLLP	-0.209368	5.09752	-2.60514	0.00981801	1	-6.92476	DownByLimma_Male
KIAA1257	-0.0939251	0.529397	-4.43723	1.1886e-05	0.000884818	-0.833657	DownByLimma_Female			RP11-382A20.2	0.094702	0.28792	2.604	0.0098498	1	-6.92766	UpByLimma_Male
FBXO9	-0.287368	3.91075	-4.43654	1.19218e-05	0.000886172	-0.836542	DownByLimma_Female			C16orf89	-0.160952	3.8605	-2.60377	0.00985608	1	-6.92823	DownByLimma_Male
RP11-310E22.4	-0.0710103	0.142147	-4.43503	1.20018e-05	0.000889661	-0.842948	DownByLimma_Female			SLC6A9	0.159816	2.79274	2.60323	0.00987119	1	-6.9296	UpByLimma_Male
TECTA	-0.0829649	0.55817	-4.43445	1.20328e-05	0.000889661	-0.845423	DownByLimma_Female			ALOX15B	0.130359	0.746877	2.60156	0.00991795	1	-6.93384	UpByLimma_Male
SORL1	-0.160807	4.29002	-4.43437	1.20371e-05	0.000889661	-0.845765	DownByLimma_Female			FTL	-0.170311	10.4469	-2.60129	0.00992555	1	-6.93453	DownByLimma_Male
AP4S1	-0.23175	2.98907	-4.43429	1.20414e-05	0.000889661	-0.8461	DownByLimma_Female			RNU6-343P	0.0882674	0.0366593	2.60055	0.00994612	1	-6.93639	UpByLimma_Male
TBC1D9	-0.291101	2.69802	-4.43398	1.20574e-05	0.000889661	-0.847378	DownByLimma_Female
RBP4	-0.324119	4.50567	-4.43306	1.21068e-05	0.00089199	-0.85129	DownByLimma_Female
C1orf115	-0.326091	5.09723	-4.43181	1.21738e-05	0.00089561	-0.856576	DownByLimma_Female
CALML3-AS1	-0.0768978	0.223306	-4.43047	1.22461e-05	0.0008979	-0.862252	DownByLimma_Female
OCIAD1	-0.27042	6.56501	-4.43033	1.22533e-05	0.0008979	-0.862814	DownByLimma_Female
CHGB	-0.516204	4.90286	-4.42991	1.22763e-05	0.0008979	-0.864614	DownByLimma_Female
CALML3	-0.0718039	0.183289	-4.42967	1.22895e-05	0.0008979	-0.865641	DownByLimma_Female
HMGN2	-0.250312	6.29125	-4.42958	1.22944e-05	0.0008979	-0.866021	DownByLimma_Female
EIF5A2	-0.247969	1.79595	-4.4276	1.24019e-05	0.00090413	-0.874361	DownByLimma_Female
PABPC1L2A	-0.323261	2.07089	-4.42729	1.24188e-05	0.00090413	-0.875666	DownByLimma_Female
ICA1L	-0.209917	3.58938	-4.42702	1.24337e-05	0.00090413	-0.876819	DownByLimma_Female
CDH22	-0.399324	3.33087	-4.42595	1.24928e-05	0.000907071	-0.881358	DownByLimma_Female
RP11-15N24.4	-0.123866	0.683297	-4.42378	1.26127e-05	0.00091162	-0.890506	DownByLimma_Female
ZC2HC1A	-0.246591	2.19203	-4.4236	1.26227e-05	0.00091162	-0.89127	DownByLimma_Female
DCLK1	-0.430995	4.6266	-4.42351	1.26276e-05	0.00091162	-0.891637	DownByLimma_Female
RP11-806L2.2	-0.111821	0.36992	-4.42261	1.26782e-05	0.000913958	-0.895467	DownByLimma_Female
RTN1	-0.492152	7.63577	-4.42156	1.27364e-05	0.000916841	-0.89986	DownByLimma_Female
RAB37	-0.234524	3.00643	-4.42038	1.2803e-05	0.000920315	-0.904855	DownByLimma_Female
SLITRK4	-0.274092	2.9456	-4.41909	1.28762e-05	0.000922928	-0.910311	DownByLimma_Female
SCFD2	-0.21	1.91639	-4.41833	1.29194e-05	0.000924707	-0.913523	DownByLimma_Female
TRAF5	-0.170244	1.70773	-4.41792	1.29427e-05	0.00092505	-0.915244	DownByLimma_Female
FAM19A1	-0.296511	2.44526	-4.4159	1.3058e-05	0.000929573	-0.923744	DownByLimma_Female
KLF8	-0.120544	0.71913	-4.41584	1.30615e-05	0.000929573	-0.923999	DownByLimma_Female
NPY5R	-0.181291	0.729784	-4.41478	1.31226e-05	0.000931278	-0.928467	DownByLimma_Female
ST6GALNAC5	-0.341099	2.92498	-4.41307	1.3222e-05	0.00093701	-0.935697	DownByLimma_Female
CNTNAP2	-0.356549	3.84325	-4.41207	1.32802e-05	0.00093965	-0.939897	DownByLimma_Female
UCHL5	-0.294289	3.33359	-4.41178	1.32968e-05	0.00093965	-0.941094	DownByLimma_Female
C16orf87	-0.195558	2.10691	-4.40878	1.34736e-05	0.000950807	-0.953745	DownByLimma_Female
NELL1	-0.354411	2.04571	-4.40827	1.35036e-05	0.000951585	-0.955874	DownByLimma_Female
GABRA1	-0.382345	4.59616	-4.40729	1.35624e-05	0.000954389	-0.960035	DownByLimma_Female
MAS1	-0.0653043	0.0968413	-4.40382	1.37704e-05	0.000966318	-0.974611	DownByLimma_Female
SDAD1	-0.161556	3.26696	-4.40233	1.38608e-05	0.000971304	-0.980877	DownByLimma_Female
HSP90AB1	-0.255417	8.6837	-4.40007	1.39989e-05	0.000978246	-0.990367	DownByLimma_Female
PRKCG	-0.408401	4.58642	-4.39788	1.41343e-05	0.000980862	-0.999584	DownByLimma_Female
PPP2R2C	-0.2169	5.40149	-4.3977	1.41454e-05	0.000980862	-1.00034	DownByLimma_Female
NETO2	-0.233516	2.065	-4.39759	1.41521e-05	0.000980862	-1.00079	DownByLimma_Female
DYNC1I1	-0.372251	4.40292	-4.39725	1.41732e-05	0.000980862	-1.00221	DownByLimma_Female
ERLEC1	-0.29313	4.11088	-4.39614	1.42425e-05	0.0009843	-1.00688	DownByLimma_Female
AC073869.1	-0.102025	0.45072	-4.39519	1.43018e-05	0.000987042	-1.01086	DownByLimma_Female
PPFIA2	-0.254385	3.75838	-4.39279	1.44531e-05	0.000994749	-1.02094	DownByLimma_Female
GSTA4	-0.245595	4.83569	-4.38804	1.47571e-05	0.00101289	-1.04086	DownByLimma_Female
LINC00614	-0.086347	0.195952	-4.38758	1.47871e-05	0.00101295	-1.0428	DownByLimma_Female
MAEL	-0.21625	1.20683	-4.38728	1.48064e-05	0.00101295	-1.04405	DownByLimma_Female
KRT17P1	-0.395509	3.04959	-4.38709	1.48186e-05	0.00101295	-1.04484	DownByLimma_Female
DPY19L2	-0.256491	2.06399	-4.38409	1.50144e-05	0.00102242	-1.05741	DownByLimma_Female
RGPD3	-0.0598538	0.374426	-4.38337	1.50619e-05	0.00102242	-1.06043	DownByLimma_Female
PLEKHA8	-0.129751	1.21433	-4.38334	1.50641e-05	0.00102242	-1.06057	DownByLimma_Female
RORB-AS1	-0.197622	0.613029	-4.38311	1.50793e-05	0.00102242	-1.06153	DownByLimma_Female
TPM1	-0.151871	5.43679	-4.38217	1.5141e-05	0.00102467	-1.06544	DownByLimma_Female
PTCD2	-0.193908	1.58329	-4.38168	1.51737e-05	0.00102467	-1.06751	DownByLimma_Female
CEP83	-0.167765	1.79896	-4.38116	1.52079e-05	0.00102559	-1.06967	DownByLimma_Female
ARMCX5	-0.237681	3.1662	-4.38043	1.52569e-05	0.00102752	-1.07274	DownByLimma_Female
INHBA-AS1	-0.174024	0.846718	-4.37773	1.54377e-05	0.00103552	-1.08402	DownByLimma_Female
TAF4B	-0.170485	1.3805	-4.37665	1.55108e-05	0.00103864	-1.08854	DownByLimma_Female
CCPG1	-0.244759	4.34751	-4.37643	1.55255e-05	0.00103864	-1.08945	DownByLimma_Female
CROT	-0.18395	2.09577	-4.37575	1.55718e-05	0.00104006	-1.0923	DownByLimma_Female
FAM132B	-0.200639	1.06519	-4.37512	1.56152e-05	0.00104047	-1.09496	DownByLimma_Female
BEX2	-0.364169	7.02839	-4.37466	1.56465e-05	0.00104118	-1.09687	DownByLimma_Female
PVRL3	-0.148477	1.81536	-4.37391	1.56978e-05	0.00104208	-1.10001	DownByLimma_Female
PNOC	-0.291058	1.1916	-4.37385	1.57016e-05	0.00104208	-1.10024	DownByLimma_Female
ATP6V1E1	-0.33628	7.12874	-4.37319	1.5747e-05	0.00104371	-1.103	DownByLimma_Female
LINC01605	-0.0996079	0.269616	-4.37266	1.57836e-05	0.00104476	-1.10522	DownByLimma_Female
CACNA2D1	-0.291832	2.80668	-4.37231	1.58077e-05	0.00104497	-1.10668	DownByLimma_Female
TMEM241	-0.222023	1.87914	-4.37136	1.58732e-05	0.00104792	-1.11064	DownByLimma_Female
NPM3	-0.221713	3.07807	-4.37004	1.5965e-05	0.0010526	-1.11616	DownByLimma_Female
DENR	-0.178293	3.88105	-4.36855	1.60691e-05	0.00105807	-1.12237	DownByLimma_Female
LYRM7	-0.157519	2.83398	-4.36766	1.61318e-05	0.00106081	-1.1261	DownByLimma_Female
HTR5A-AS1	-0.301124	1.61341	-4.3654	1.62914e-05	0.00106984	-1.13552	DownByLimma_Female
SNRPN	-0.319701	6.04976	-4.36464	1.63457e-05	0.00106984	-1.13871	DownByLimma_Female
RAB2A	-0.258019	4.98975	-4.36461	1.63482e-05	0.00106984	-1.13885	DownByLimma_Female
CEP68	-0.187792	2.71356	-4.36452	1.63544e-05	0.00106984	-1.13921	DownByLimma_Female
GRIA3	-0.309912	4.33028	-4.36013	1.66704e-05	0.00108247	-1.15752	DownByLimma_Female
DPP6	-0.291333	5.04845	-4.35985	1.66903e-05	0.00108247	-1.15867	DownByLimma_Female
SLC35B4	-0.147739	2.48527	-4.35976	1.66969e-05	0.00108247	-1.15905	DownByLimma_Female
FAM49B	-0.308419	4.49746	-4.35974	1.66985e-05	0.00108247	-1.15914	DownByLimma_Female
RP1-269M15.3	-0.270095	1.1068	-4.35584	1.69845e-05	0.00109958	-1.17538	DownByLimma_Female
EAF1	-0.204909	2.43715	-4.35364	1.7148e-05	0.00110874	-1.18455	DownByLimma_Female
RGS8	-0.0808863	0.176198	-4.3525	1.7233e-05	0.0011128	-1.18928	DownByLimma_Female
PFN2	-0.315557	7.01638	-4.35162	1.72991e-05	0.0011142	-1.19294	DownByLimma_Female
CHRNA2	-0.185699	1.07779	-4.3506	1.73762e-05	0.0011163	-1.19719	DownByLimma_Female
NGEF	-0.413234	5.57865	-4.34983	1.74343e-05	0.00111717	-1.20039	DownByLimma_Female
ENPP5	-0.275167	2.71005	-4.34721	1.76343e-05	0.00112855	-1.2113	DownByLimma_Female
GUCY1B3	-0.349226	4.28247	-4.34459	1.78356e-05	0.00113448	-1.22216	DownByLimma_Female
OTUD3	-0.214972	2.20708	-4.34452	1.78414e-05	0.00113448	-1.22247	DownByLimma_Female
RASL11B	-0.371016	2.76568	-4.34436	1.78536e-05	0.00113448	-1.22312	DownByLimma_Female
GRIPAP1	-0.207899	5.29311	-4.34368	1.79065e-05	0.00113448	-1.22595	DownByLimma_Female
THUMPD3	-0.204727	3.5745	-4.34366	1.79079e-05	0.00113448	-1.22602	DownByLimma_Female
DMXL2	-0.311071	4.02944	-4.34227	1.80163e-05	0.00113847	-1.23179	DownByLimma_Female
SMIM10L2A	-0.253203	4.01556	-4.34131	1.8092e-05	0.00114072	-1.2358	DownByLimma_Female
ZNF233	-0.166664	1.18678	-4.34124	1.80972e-05	0.00114072	-1.23608	DownByLimma_Female
SHROOM2	-0.224517	2.02891	-4.34023	1.81764e-05	0.00114427	-1.24025	DownByLimma_Female
FBLN7	-0.350818	2.05223	-4.33987	1.82051e-05	0.00114464	-1.24176	DownByLimma_Female
EGFL6	-0.0444855	0.133987	-4.33903	1.82713e-05	0.00114597	-1.24523	DownByLimma_Female
RP11-29G8.3	-0.14202	0.56537	-4.33768	1.83792e-05	0.001151	-1.25087	DownByLimma_Female
SLITRK5	-0.295872	2.19103	-4.33744	1.8398e-05	0.001151	-1.25184	DownByLimma_Female
KCNH5	-0.10902	0.484677	-4.3359	1.85212e-05	0.0011565	-1.25822	DownByLimma_Female
DSN1	-0.184759	2.08167	-4.33577	1.8532e-05	0.0011565	-1.25878	DownByLimma_Female
FAM234B	-0.313906	3.49306	-4.33526	1.8573e-05	0.00115762	-1.2609	DownByLimma_Female
PTK6	-0.0339008	0.110921	-4.33456	1.86293e-05	0.00115969	-1.26379	DownByLimma_Female
LRTM2	-0.330687	3.18119	-4.33403	1.8672e-05	0.0011609	-1.26598	DownByLimma_Female
NUAK1	-0.28346	3.66945	-4.33254	1.8793e-05	0.00116668	-1.27216	DownByLimma_Female
STS	-0.274279	2.23559	-4.33203	1.88346e-05	0.00116668	-1.27427	DownByLimma_Female
ADAM23	-0.338759	3.44986	-4.32754	1.92048e-05	0.00118522	-1.29288	DownByLimma_Female
OXR1	-0.380965	4.28618	-4.32627	1.93106e-05	0.00118882	-1.29814	DownByLimma_Female
ABCA17P	-0.142904	1.67186	-4.32549	1.93753e-05	0.00119134	-1.30133	DownByLimma_Female
RIIAD1	-0.293806	2.19523	-4.32356	1.95384e-05	0.00119857	-1.30935	DownByLimma_Female
NEGR1	-0.292703	4.39249	-4.32353	1.95407e-05	0.00119857	-1.30946	DownByLimma_Female
EXOC8	-0.196253	1.64135	-4.32298	1.95871e-05	0.00119995	-1.31173	DownByLimma_Female
UNC13A	-0.301937	4.35462	-4.32163	1.97019e-05	0.00120534	-1.31731	DownByLimma_Female
HDAC9	-0.222043	2.07681	-4.32138	1.97231e-05	0.00120534	-1.31834	DownByLimma_Female
RP13-895J2.7	-0.386928	1.63401	-4.32098	1.97573e-05	0.00120596	-1.32	DownByLimma_Female
DUSP28	-0.207979	2.73321	-4.31736	2.00691e-05	0.00122203	-1.33497	DownByLimma_Female
DPP10	-0.282731	2.90472	-4.31606	2.01819e-05	0.0012266	-1.34033	DownByLimma_Female
RP11-358N4.3	-0.0551943	0.119887	-4.31593	2.01932e-05	0.0012266	-1.34086	DownByLimma_Female
GALNT11	-0.240401	4.26637	-4.31545	2.02354e-05	0.00122682	-1.34286	DownByLimma_Female
NAP1L2	-0.380439	5.34899	-4.31533	2.02457e-05	0.00122682	-1.34334	DownByLimma_Female
KCNAB1	-0.313128	2.785	-4.31372	2.03867e-05	0.00122991	-1.34997	DownByLimma_Female
R3HDM1	-0.319636	4.84825	-4.31363	2.03947e-05	0.00122991	-1.35035	DownByLimma_Female
ATP2B3	-0.296369	3.12338	-4.31297	2.04533e-05	0.00123196	-1.35309	DownByLimma_Female
EXOC6	-0.191774	2.18086	-4.31235	2.05075e-05	0.00123374	-1.35562	DownByLimma_Female
RIMBP2	-0.340502	2.88624	-4.31056	2.0667e-05	0.00124036	-1.36302	DownByLimma_Female
KCNB2	-0.173271	1.03362	-4.30987	2.07283e-05	0.00124256	-1.36586	DownByLimma_Female
TFCP2	-0.154525	3.09506	-4.30917	2.0791e-05	0.00124441	-1.36874	DownByLimma_Female
ATP6V1B2	-0.351349	6.35918	-4.30877	2.08268e-05	0.00124441	-1.37039	DownByLimma_Female
CDK14	-0.303219	3.59476	-4.3087	2.08336e-05	0.00124441	-1.3707	DownByLimma_Female
G3BP2	-0.315487	4.34641	-4.30829	2.08705e-05	0.00124513	-1.37239	DownByLimma_Female
BZW2	-0.250697	2.91131	-4.30796	2.08997e-05	0.0012454	-1.37373	DownByLimma_Female
GRIK2	-0.315783	2.78131	-4.30673	2.10111e-05	0.00124807	-1.37881	DownByLimma_Female
PCDHA5	-0.183675	0.807863	-4.30666	2.10173e-05	0.00124807	-1.37909	DownByLimma_Female
HPRT1	-0.423613	5.10139	-4.30659	2.10238e-05	0.00124807	-1.37939	DownByLimma_Female
C17orf107	-0.238294	1.44765	-4.30637	2.10441e-05	0.00124807	-1.38031	DownByLimma_Female
PRICKLE1	-0.288795	2.40049	-4.30561	2.11124e-05	0.00125064	-1.38341	DownByLimma_Female
ADAMTSL1	-0.0796751	0.28271	-4.30534	2.11373e-05	0.00125064	-1.38453	DownByLimma_Female
TMEM261	-0.220376	3.67537	-4.30478	2.11888e-05	0.00125221	-1.38686	DownByLimma_Female
NEU3	-0.162266	0.84745	-4.30361	2.12953e-05	0.00125702	-1.39165	DownByLimma_Female
SHANK2	-0.269411	2.62996	-4.30197	2.14463e-05	0.00126297	-1.3984	DownByLimma_Female
NIPSNAP1	-0.248093	4.43481	-4.30089	2.15462e-05	0.00126736	-1.40284	DownByLimma_Female
CCDC136	-0.312949	5.11079	-4.30056	2.15773e-05	0.0012677	-1.40422	DownByLimma_Female
ATP2B2	-0.315999	4.68451	-4.29956	2.16706e-05	0.00127136	-1.40834	DownByLimma_Female
EPB41L3	-0.393535	5.44721	-4.29935	2.16902e-05	0.00127136	-1.40921	DownByLimma_Female
DACH2	-0.256664	2.1237	-4.29741	2.18715e-05	0.001279	-1.41716	DownByLimma_Female
RP11-881M11.4	-0.142259	0.758396	-4.29611	2.19945e-05	0.0012847	-1.42252	DownByLimma_Female
ITPR1	-0.420265	3.76836	-4.29546	2.20565e-05	0.00128682	-1.42521	DownByLimma_Female
SPIN2B	-0.205872	3.26966	-4.29462	2.21364e-05	0.00128998	-1.42866	DownByLimma_Female
VWC2	-0.224905	1.342	-4.29324	2.2268e-05	0.00129614	-1.43433	DownByLimma_Female
RP11-13K12.1	-0.220076	0.859355	-4.29174	2.24123e-05	0.00130303	-1.4405	DownByLimma_Female
SCOC	-0.29018	5.59043	-4.29095	2.24885e-05	0.00130595	-1.44374	DownByLimma_Female
KALRN	-0.292255	4.87488	-4.29063	2.25192e-05	0.00130622	-1.44504	DownByLimma_Female
FSTL5	-0.245451	1.32029	-4.28872	2.27046e-05	0.00131377	-1.45288	DownByLimma_Female
RP11-168K9.2	-0.0529257	0.171433	-4.28848	2.2728e-05	0.00131377	-1.45386	DownByLimma_Female
GABRB2	-0.317116	4.13025	-4.28816	2.27594e-05	0.00131407	-1.45518	DownByLimma_Female
PPP2R5E	-0.146366	2.84358	-4.28724	2.28499e-05	0.00131778	-1.45897	DownByLimma_Female
LINC00621	-0.111072	0.450109	-4.28671	2.29012e-05	0.00131923	-1.46112	DownByLimma_Female
GRIN2A	-0.370659	3.25943	-4.28508	2.30624e-05	0.00132699	-1.46782	DownByLimma_Female
RCAN2	-0.405768	5.22083	-4.28437	2.31331e-05	0.00132953	-1.47074	DownByLimma_Female
SCG2	-0.445285	4.591	-4.28262	2.33076e-05	0.00133803	-1.47792	DownByLimma_Female
ABRACL	-0.268144	3.51157	-4.2821	2.336e-05	0.0013395	-1.48006	DownByLimma_Female
LETMD1	-0.198299	4.88841	-4.28115	2.34551e-05	0.00134342	-1.48394	DownByLimma_Female
IL12A-AS1	-0.093499	0.445616	-4.28058	2.35124e-05	0.00134517	-1.48627	DownByLimma_Female
RP11-438B23.2	-0.133025	1.13875	-4.27983	2.35881e-05	0.00134796	-1.48934	DownByLimma_Female
NRXN1	-0.263831	4.67998	-4.27927	2.36447e-05	0.0013492	-1.49164	DownByLimma_Female
EPB41L4B	-0.232577	2.59605	-4.27905	2.3667e-05	0.0013492	-1.49253	DownByLimma_Female
TRIM45	-0.186436	1.74665	-4.2786	2.37124e-05	0.0013492	-1.49437	DownByLimma_Female
KIAA1549L	-0.323169	3.04475	-4.27846	2.37269e-05	0.0013492	-1.49495	DownByLimma_Female
OR14I1	-0.155976	0.5163	-4.27829	2.37442e-05	0.0013492	-1.49565	DownByLimma_Female
RP5-998H6.2	-0.0213488	0.033695	-4.27677	2.38994e-05	0.00135648	-1.50187	DownByLimma_Female
TMEM178A	-0.260098	5.74002	-4.27622	2.39562e-05	0.00135817	-1.50413	DownByLimma_Female
IDS	-0.259265	6.56563	-4.27432	2.41517e-05	0.00136412	-1.5119	DownByLimma_Female
PRKCE	-0.319266	3.71649	-4.2741	2.41749e-05	0.00136412	-1.51281	DownByLimma_Female
HNF4A	-0.0445134	0.127679	-4.27153	2.44421e-05	0.00137638	-1.52331	DownByLimma_Female
DRP2	-0.251781	2.74203	-4.27106	2.44916e-05	0.00137763	-1.52525	DownByLimma_Female
GAP43	-0.33991	7.61656	-4.26905	2.47034e-05	0.00138488	-1.53347	DownByLimma_Female
CHRM4	-0.267177	0.916008	-4.26824	2.47892e-05	0.00138703	-1.53678	DownByLimma_Female
RP11-197K6.1	-0.24625	2.16491	-4.26802	2.48127e-05	0.00138703	-1.53768	DownByLimma_Female
TRIM72	-0.110149	0.331757	-4.26771	2.48456e-05	0.00138703	-1.53895	DownByLimma_Female
SYT13	-0.381759	4.16433	-4.26765	2.48523e-05	0.00138703	-1.53921	DownByLimma_Female
GALNTL6	-0.142063	0.6986	-4.26644	2.49813e-05	0.00138805	-1.54415	DownByLimma_Female
CALM3	-0.403855	9.02973	-4.26408	2.52346e-05	0.00140058	-1.55378	DownByLimma_Female
FAM163A	-0.157719	0.616313	-4.26372	2.52735e-05	0.00140117	-1.55525	DownByLimma_Female
DPP10-AS1	-0.279714	2.56924	-4.26336	2.53117e-05	0.00140117	-1.55669	DownByLimma_Female
SLC4A1AP	-0.220866	3.90936	-4.2632	2.5329e-05	0.00140117	-1.55735	DownByLimma_Female
CYP26B1	-0.291634	1.8438	-4.26143	2.55218e-05	0.00140175	-1.56459	DownByLimma_Female
ZNF667	-0.172192	2.90871	-4.2612	2.55466e-05	0.00140175	-1.56552	DownByLimma_Female
SPRYD3	-0.28735	6.05336	-4.26105	2.55632e-05	0.00140175	-1.56614	DownByLimma_Female
B3GALNT1	-0.263062	2.90904	-4.25892	2.57973e-05	0.00141305	-1.57484	DownByLimma_Female
POLR3B	-0.141604	1.31158	-4.25752	2.59522e-05	0.00141966	-1.58056	DownByLimma_Female
CDS1	-0.196678	2.85516	-4.25732	2.59746e-05	0.00141966	-1.58138	DownByLimma_Female
KATNAL1	-0.154715	2.14401	-4.25667	2.60464e-05	0.00142171	-1.58402	DownByLimma_Female
GNG3	-0.362714	7.33733	-4.25647	2.60687e-05	0.00142171	-1.58483	DownByLimma_Female
C16orf58	-0.242571	4.56493	-4.25579	2.61444e-05	0.00142429	-1.5876	DownByLimma_Female
RP5-1063M23.1	-0.0970545	0.339734	-4.2535	2.64014e-05	0.00142965	-1.59694	DownByLimma_Female
HAS1	-0.266774	1.35062	-4.25348	2.64036e-05	0.00142965	-1.59702	DownByLimma_Female
ATP6V1A	-0.338268	4.68482	-4.25339	2.64137e-05	0.00142965	-1.59738	DownByLimma_Female
TRIM54	-0.301767	2.80406	-4.25235	2.65314e-05	0.00143362	-1.60163	DownByLimma_Female
REEP1	-0.338931	3.46673	-4.25223	2.65442e-05	0.00143362	-1.60209	DownByLimma_Female
AGPAT1	-0.126357	5.4942	-4.25174	2.66e-05	0.00143508	-1.60409	DownByLimma_Female
PENK	-0.28023	1.15536	-4.25118	2.66637e-05	0.00143689	-1.60638	DownByLimma_Female
C11orf97	-0.149045	0.624802	-4.25051	2.67401e-05	0.00143689	-1.60911	DownByLimma_Female
GOPC	-0.197062	3.29853	-4.25044	2.6748e-05	0.00143689	-1.60939	DownByLimma_Female
GPR22	-0.335237	2.72089	-4.24987	2.68133e-05	0.00143724	-1.61172	DownByLimma_Female
PCP4L1	-0.382521	3.66254	-4.24987	2.68138e-05	0.00143724	-1.61174	DownByLimma_Female
FBXO40	-0.100991	0.503464	-4.24865	2.69534e-05	0.00144175	-1.61669	DownByLimma_Female
FAM78B	-0.175387	1.91994	-4.2475	2.7086e-05	0.00144422	-1.62138	DownByLimma_Female
DCLK3	-0.0873786	0.360659	-4.24677	2.71702e-05	0.00144717	-1.62434	DownByLimma_Female
INPP4A	-0.240104	3.37168	-4.24523	2.73493e-05	0.00145517	-1.63061	DownByLimma_Female
COX10	-0.142119	1.70157	-4.24426	2.7462e-05	0.00145962	-1.63454	DownByLimma_Female
TSPYL4	-0.297268	5.2672	-4.24399	2.74935e-05	0.00145974	-1.63563	DownByLimma_Female
DDN	-0.246186	5.96792	-4.24342	2.75603e-05	0.00146019	-1.63795	DownByLimma_Female
PPP3CB	-0.344599	4.98725	-4.24299	2.76112e-05	0.00146019	-1.63971	DownByLimma_Female
FGF9	-0.224008	2.12855	-4.24293	2.76183e-05	0.00146019	-1.63995	DownByLimma_Female
TTC9	-0.242004	2.46142	-4.24219	2.77056e-05	0.00146326	-1.64297	DownByLimma_Female
NSF	-0.453433	5.43235	-4.23988	2.79798e-05	0.00147619	-1.65236	DownByLimma_Female
LSM11	-0.215562	2.06231	-4.23896	2.80894e-05	0.00148042	-1.6561	DownByLimma_Female
TACR2	-0.0995573	0.633778	-4.2386	2.81325e-05	0.00148113	-1.65756	DownByLimma_Female
BICC1	-0.105928	0.790823	-4.23711	2.83112e-05	0.00148393	-1.6636	DownByLimma_Female
USP13	-0.0958247	1.302	-4.23684	2.8344e-05	0.00148393	-1.66471	DownByLimma_Female
MIR7-3HG	-0.343986	3.43138	-4.23679	2.83494e-05	0.00148393	-1.66489	DownByLimma_Female
METTL6	-0.160541	2.82829	-4.23658	2.83755e-05	0.00148393	-1.66577	DownByLimma_Female
EIF4A2	-0.314801	8.13336	-4.23628	2.8411e-05	0.00148393	-1.66696	DownByLimma_Female
GNG4	-0.180473	2.58562	-4.23601	2.84444e-05	0.00148393	-1.66808	DownByLimma_Female
TSPYL5	-0.231832	2.74645	-4.23587	2.84613e-05	0.00148393	-1.66865	DownByLimma_Female
CITED2	-0.344498	3.22866	-4.2357	2.84813e-05	0.00148393	-1.66932	DownByLimma_Female
VPS41	-0.201333	3.85377	-4.2351	2.85544e-05	0.00148471	-1.67177	DownByLimma_Female
FAM185BP	-0.0928623	0.363296	-4.23499	2.85675e-05	0.00148471	-1.6722	DownByLimma_Female
TMEM97	-0.201001	2.1306	-4.23481	2.85892e-05	0.00148471	-1.67293	DownByLimma_Female
RP11-535M15.2	-0.137672	0.877517	-4.23432	2.86496e-05	0.00148471	-1.67494	DownByLimma_Female
CBLN2	-0.377245	4.02163	-4.23378	2.87153e-05	0.00148471	-1.67713	DownByLimma_Female
MAP3K9	-0.2432	2.82978	-4.23362	2.87347e-05	0.00148471	-1.67777	DownByLimma_Female
NRG1	-0.261869	1.56804	-4.23358	2.87395e-05	0.00148471	-1.67793	DownByLimma_Female
AP000223.42	-0.166134	1.91395	-4.23339	2.87627e-05	0.00148471	-1.6787	DownByLimma_Female
AC007246.3	-0.276578	4.39888	-4.23298	2.88123e-05	0.00148574	-1.68035	DownByLimma_Female
CISD1	-0.295533	4.41979	-4.23247	2.8875e-05	0.00148745	-1.68242	DownByLimma_Female
CTC-471C19.1	-0.0851599	0.321232	-4.23187	2.89492e-05	0.00148974	-1.68487	DownByLimma_Female
SIRT5	-0.175529	2.87376	-4.22918	2.92814e-05	0.00150375	-1.69576	DownByLimma_Female
C3orf14	-0.300402	4.40812	-4.22849	2.93673e-05	0.00150662	-1.69855	DownByLimma_Female
TPX2	-0.103047	0.707976	-4.22726	2.95213e-05	0.00151298	-1.70354	DownByLimma_Female
TSPYL1	-0.301803	6.42333	-4.22686	2.95717e-05	0.0015139	-1.70517	DownByLimma_Female
YPEL4	-0.271554	4.73454	-4.22664	2.95997e-05	0.0015139	-1.70607	DownByLimma_Female
B9D1	-0.263244	3.83476	-4.22612	2.96653e-05	0.00151571	-1.70819	DownByLimma_Female
ARMC10	-0.183152	3.78633	-4.22575	2.97111e-05	0.00151633	-1.70966	DownByLimma_Female
MTX3	-0.154744	0.837766	-4.22547	2.97467e-05	0.00151633	-1.7108	DownByLimma_Female
SMIM18	-0.206906	1.11137	-4.22498	2.98086e-05	0.00151633	-1.71278	DownByLimma_Female
TMEM163	-0.240701	2.84911	-4.22482	2.98286e-05	0.00151633	-1.71342	DownByLimma_Female
TUBA1B	-0.327746	9.7094	-4.22352	2.99941e-05	0.00152102	-1.7187	DownByLimma_Female
OPCML	-0.340041	3.43341	-4.22338	3.00118e-05	0.00152102	-1.71927	DownByLimma_Female
ANKEF1	-0.0543157	0.259139	-4.22293	3.00686e-05	0.00152236	-1.72107	DownByLimma_Female
RP11-521O16.2	-0.0565229	0.262359	-4.22091	3.0328e-05	0.00153058	-1.72926	DownByLimma_Female
PRR16	-0.150912	0.776117	-4.22081	3.03401e-05	0.00153058	-1.72965	DownByLimma_Female
RAD51C	-0.230691	3.74962	-4.22072	3.03519e-05	0.00153058	-1.73001	DownByLimma_Female
TBC1D30	-0.215331	1.80684	-4.22072	3.0353e-05	0.00153058	-1.73005	DownByLimma_Female
PCDHA6	-0.195089	0.812859	-4.21749	3.07714e-05	0.00154702	-1.74311	DownByLimma_Female
TRAPPC6B	-0.254372	3.64121	-4.21667	3.08782e-05	0.00154928	-1.74642	DownByLimma_Female
PRRG3	-0.219251	2.15572	-4.21628	3.09287e-05	0.00154977	-1.74797	DownByLimma_Female
NPPA	-0.193954	1.0501	-4.21612	3.09496e-05	0.00154977	-1.74862	DownByLimma_Female
CACNG3	-0.351539	4.17493	-4.21482	3.11214e-05	0.00155682	-1.7539	DownByLimma_Female
NETO1	-0.291731	2.73452	-4.21311	3.13465e-05	0.00156651	-1.76077	DownByLimma_Female
RBM11	-0.284771	1.88907	-4.21217	3.14723e-05	0.00156983	-1.76459	DownByLimma_Female
MTMR7	-0.281415	1.84284	-4.21215	3.14754e-05	0.00156983	-1.76469	DownByLimma_Female
DTX4	-0.198956	2.70815	-4.21115	3.16079e-05	0.00157487	-1.76869	DownByLimma_Female
MOAP1	-0.368756	5.68027	-4.21018	3.17388e-05	0.00157982	-1.77264	DownByLimma_Female
NAPB	-0.404873	6.37037	-4.20964	3.18108e-05	0.00158072	-1.7748	DownByLimma_Female
MFSD4	-0.305923	4.00703	-4.20912	3.18815e-05	0.00158072	-1.77692	DownByLimma_Female
ANKRD29	-0.203118	2.47688	-4.20911	3.18827e-05	0.00158072	-1.77695	DownByLimma_Female
CFAP69	-0.165989	1.40721	-4.20911	3.18829e-05	0.00158072	-1.77696	DownByLimma_Female
YLPM1	-0.136861	4.0897	-4.20879	3.19259e-05	0.00158129	-1.77824	DownByLimma_Female
EMC1	-0.195978	3.06434	-4.2069	3.21817e-05	0.00159052	-1.78585	DownByLimma_Female
F7	-0.142408	0.685499	-4.20671	3.22073e-05	0.00159052	-1.78661	DownByLimma_Female
ZNF514	-0.191631	3.04647	-4.20614	3.2285e-05	0.00159092	-1.78891	DownByLimma_Female
NHLRC1	-0.18398	1.21478	-4.20598	3.23076e-05	0.00159092	-1.78958	DownByLimma_Female
VSTM2A	-0.409651	3.62346	-4.20485	3.24623e-05	0.00159683	-1.79413	DownByLimma_Female
SLC6A17	-0.363461	4.46891	-4.20439	3.25249e-05	0.00159834	-1.79597	DownByLimma_Female
YWHAZ	-0.313423	7.14003	-4.20412	3.25621e-05	0.0015986	-1.79706	DownByLimma_Female
HFE2	-0.0461555	0.109796	-4.2034	3.26618e-05	0.00160193	-1.79998	DownByLimma_Female
RGS7	-0.389598	3.94751	-4.20195	3.28619e-05	0.00160837	-1.8058	DownByLimma_Female
NECAP1	-0.353234	4.49439	-4.20188	3.28723e-05	0.00160837	-1.8061	DownByLimma_Female
GAS7	-0.277774	5.23711	-4.20158	3.29133e-05	0.00160837	-1.80729	DownByLimma_Female
GRIA2	-0.27392	5.0446	-4.20153	3.29214e-05	0.00160837	-1.80752	DownByLimma_Female
REPS2	-0.284854	2.85327	-4.20085	3.30162e-05	0.00161143	-1.81027	DownByLimma_Female
TPRG1L	-0.254061	5.58578	-4.19988	3.31505e-05	0.00161569	-1.81414	DownByLimma_Female
ABCG8	-0.0600858	0.298806	-4.19965	3.31832e-05	0.00161569	-1.81508	DownByLimma_Female
SLC8A1	-0.14922	1.74365	-4.19953	3.32001e-05	0.00161569	-1.81556	DownByLimma_Female
SUSD4	-0.291451	3.76577	-4.19875	3.33097e-05	0.00161946	-1.81871	DownByLimma_Female
AC092667.2	-0.0607241	0.313225	-4.19633	3.36523e-05	0.00163295	-1.82847	DownByLimma_Female
MYOZ3	-0.140371	0.949352	-4.19506	3.38321e-05	0.00163971	-1.83355	DownByLimma_Female
SMKR1	-0.237982	2.34785	-4.19489	3.38569e-05	0.00163971	-1.83424	DownByLimma_Female
CCNO	-0.257502	2.03352	-4.19377	3.40171e-05	0.00164588	-1.83875	DownByLimma_Female
ZMAT2	-0.169605	5.69631	-4.19295	3.41347e-05	0.00164997	-1.84203	DownByLimma_Female
KCNF1	-0.316618	4.18995	-4.19217	3.42476e-05	0.00165376	-1.84518	DownByLimma_Female
RP11-46H11.3	-0.101946	0.698039	-4.19192	3.42845e-05	0.00165376	-1.84621	DownByLimma_Female
KCNB1	-0.203158	2.27557	-4.19092	3.44282e-05	0.00165376	-1.8502	DownByLimma_Female
MPP3	-0.142428	1.52824	-4.19082	3.44429e-05	0.00165376	-1.8506	DownByLimma_Female
NOL4	-0.19138	3.09993	-4.19057	3.448e-05	0.00165392	-1.85163	DownByLimma_Female
FAM153B	-0.28754	5.07794	-4.18972	3.46027e-05	0.00165714	-1.85502	DownByLimma_Female
RGS7BP	-0.296567	1.59118	-4.18965	3.46131e-05	0.00165714	-1.85531	DownByLimma_Female
MSC-AS1	-0.16394	1.05669	-4.18871	3.47502e-05	0.00166211	-1.85907	DownByLimma_Female
TMEM72-AS1	-0.0544072	0.343173	-4.18823	3.48211e-05	0.00166392	-1.86102	DownByLimma_Female
COA7	-0.200099	1.8008	-4.18351	3.552e-05	0.00169409	-1.87996	DownByLimma_Female
GRM7	-0.190026	1.8416	-4.18304	3.5591e-05	0.00169586	-1.88187	DownByLimma_Female
PLAGL1	-0.193296	1.41227	-4.1827	3.56423e-05	0.00169652	-1.88324	DownByLimma_Female
VPS50	-0.266217	2.80764	-4.18189	3.57633e-05	0.00169652	-1.88647	DownByLimma_Female
RP4-561L24.3	-0.156213	0.911701	-4.18182	3.57739e-05	0.00169652	-1.88675	DownByLimma_Female
CNRIP1	-0.252383	5.21334	-4.18114	3.58769e-05	0.0016998	-1.88949	DownByLimma_Female
RP11-483I13.5	-0.125285	0.571804	-4.1808	3.59274e-05	0.00170059	-1.89083	DownByLimma_Female
MSH2	-0.236337	2.72502	-4.17969	3.60967e-05	0.00170699	-1.89531	DownByLimma_Female
FAM102B	-0.286402	2.07874	-4.17898	3.62038e-05	0.00170892	-1.89814	DownByLimma_Female
PCMT1	-0.363234	5.71475	-4.1786	3.62618e-05	0.00170892	-1.89966	DownByLimma_Female
CCDC184	-0.36815	3.80153	-4.17852	3.62738e-05	0.00170892	-1.89998	DownByLimma_Female
SEPT5	-0.251314	7.72068	-4.17765	3.64077e-05	0.00171362	-1.90349	DownByLimma_Female
JAZF1	-0.29225	2.9561	-4.1729	3.71416e-05	0.00174381	-1.92251	DownByLimma_Female
AAGAB	-0.226156	3.73261	-4.17262	3.71851e-05	0.00174381	-1.92363	DownByLimma_Female
TOMM70A	-0.257467	3.57639	-4.1726	3.7188e-05	0.00174381	-1.9237	DownByLimma_Female
CDK20	-0.266917	3.02202	-4.16986	3.76186e-05	0.001761	-1.93467	DownByLimma_Female
ZNF184	-0.264912	2.06478	-4.16982	3.76248e-05	0.001761	-1.93483	DownByLimma_Female
PKIB	-0.195985	1.52934	-4.16903	3.77496e-05	0.00176519	-1.93798	DownByLimma_Female
SYS1-DBNDD2	-0.279975	1.94365	-4.16878	3.77896e-05	0.00176522	-1.93899	DownByLimma_Female
FAM20B	-0.23633	3.46041	-4.16825	3.78731e-05	0.00176522	-1.9411	DownByLimma_Female
GS1-358P8.4	-0.297226	2.96395	-4.16792	3.79261e-05	0.00176522	-1.94243	DownByLimma_Female
DDX25	-0.254547	3.81261	-4.16729	3.80269e-05	0.00176661	-1.94496	DownByLimma_Female
PGAP1	-0.151706	1.68019	-4.16717	3.80463e-05	0.00176661	-1.94545	DownByLimma_Female
CSMD1	-0.219335	1.90354	-4.16641	3.81667e-05	0.00176877	-1.94846	DownByLimma_Female
ANKRD34C-AS1	-0.236485	0.977165	-4.16634	3.81787e-05	0.00176877	-1.94876	DownByLimma_Female
CDH12	-0.154985	1.04767	-4.16477	3.84302e-05	0.00177505	-1.95501	DownByLimma_Female
RIMKLA	-0.26738	1.74381	-4.16436	3.84967e-05	0.00177505	-1.95666	DownByLimma_Female
NUDT2	-0.190621	3.9633	-4.16412	3.85359e-05	0.00177505	-1.95763	DownByLimma_Female
KCND1	-0.10268	0.910452	-4.16401	3.85534e-05	0.00177505	-1.95806	DownByLimma_Female
GSKIP	-0.233017	2.7366	-4.16374	3.8597e-05	0.00177505	-1.95914	DownByLimma_Female
STMN1	-0.371181	8.28432	-4.16374	3.85973e-05	0.00177505	-1.95915	DownByLimma_Female
MAGEH1	-0.303344	4.50608	-4.16286	3.87397e-05	0.00177997	-1.96265	DownByLimma_Female
ZFAND1	-0.248521	3.26777	-4.16218	3.88504e-05	0.00178258	-1.96537	DownByLimma_Female
ANKRD34C	-0.159646	0.749819	-4.16111	3.90258e-05	0.0017882	-1.96967	DownByLimma_Female
KBTBD6	-0.156717	3.03117	-4.16024	3.91676e-05	0.00179194	-1.97312	DownByLimma_Female
ACADSB	-0.212674	2.37008	-4.16011	3.91884e-05	0.00179194	-1.97363	DownByLimma_Female
ANO5	-0.216628	1.93652	-4.15996	3.92145e-05	0.00179194	-1.97426	DownByLimma_Female
JADE1	-0.140088	3.16125	-4.15932	3.93187e-05	0.00179443	-1.97679	DownByLimma_Female
ATL1	-0.356082	4.72301	-4.15919	3.93405e-05	0.00179443	-1.97732	DownByLimma_Female
PDGFD	-0.0808089	0.327795	-4.15701	3.97019e-05	0.00180763	-1.98603	DownByLimma_Female
MEIOB	-0.0505183	0.14937	-4.15666	3.97603e-05	0.00180779	-1.98743	DownByLimma_Female
CHID1	-0.178323	4.82696	-4.15516	4.00103e-05	0.0018124	-1.9934	DownByLimma_Female
RP4-737E23.2	-0.192609	0.794325	-4.15507	4.00247e-05	0.0018124	-1.99375	DownByLimma_Female
LINC00672	-0.249218	2.99257	-4.15502	4.00332e-05	0.0018124	-1.99395	DownByLimma_Female
ZNF594	-0.134447	1.4787	-4.15484	4.00644e-05	0.0018124	-1.99469	DownByLimma_Female
TSNAX	-0.219515	3.49448	-4.15465	4.00958e-05	0.0018124	-1.99544	DownByLimma_Female
TOMM20	-0.302635	5.81773	-4.15367	4.02611e-05	0.001817	-1.99936	DownByLimma_Female
VCPKMT	-0.235658	2.28546	-4.1531	4.03565e-05	0.00181703	-2.00161	DownByLimma_Female
KCNJ3	-0.266774	2.97324	-4.15291	4.03896e-05	0.00181703	-2.00239	DownByLimma_Female
POLR3A	-0.186257	2.81489	-4.15275	4.04154e-05	0.00181703	-2.003	DownByLimma_Female
CDKN3	-0.218755	1.63503	-4.15198	4.0547e-05	0.00182057	-2.0061	DownByLimma_Female
RFPL1S	-0.277454	3.99951	-4.15186	4.05669e-05	0.00182057	-2.00656	DownByLimma_Female
NGFRAP1	-0.28174	8.25472	-4.15156	4.06168e-05	0.00182118	-2.00773	DownByLimma_Female
NPY4R	-0.0154204	0.0215966	-4.1508	4.07464e-05	0.00182537	-2.01077	DownByLimma_Female
HACL1	-0.2019	2.55305	-4.15047	4.08024e-05	0.00182624	-2.01208	DownByLimma_Female
ATXN7L3B	-0.229949	5.07329	-4.15013	4.08615e-05	0.00182694	-2.01346	DownByLimma_Female
SPCS1	-0.232388	5.22672	-4.14845	4.11493e-05	0.00183522	-2.02014	DownByLimma_Female
FAR2	-0.262727	2.28764	-4.14799	4.1229e-05	0.00183715	-2.02199	DownByLimma_Female
ZNF519	-0.18393	1.51458	-4.14764	4.12891e-05	0.00183819	-2.02337	DownByLimma_Female
FAR2P3	-0.240405	1.05738	-4.147	4.13988e-05	0.00184144	-2.0259	DownByLimma_Female
OXCT1	-0.32034	3.95717	-4.14665	4.14597e-05	0.00184163	-2.0273	DownByLimma_Female
SKP1	-0.294637	7.09086	-4.14359	4.19932e-05	0.00186232	-2.03948	DownByLimma_Female
FGF13	-0.34491	3.70992	-4.14341	4.20258e-05	0.00186232	-2.04022	DownByLimma_Female
DCAF4	-0.193122	2.30442	-4.14325	4.20538e-05	0.00186232	-2.04085	DownByLimma_Female
C5orf22	-0.245373	2.6536	-4.14282	4.21281e-05	0.00186366	-2.04253	DownByLimma_Female
UNC80	-0.248384	2.55588	-4.14231	4.22192e-05	0.00186471	-2.04459	DownByLimma_Female
GLT8D2	-0.150722	1.41526	-4.14109	4.2434e-05	0.00187122	-2.04942	DownByLimma_Female
SUPT16H	-0.139749	4.53962	-4.14105	4.24412e-05	0.00187122	-2.04958	DownByLimma_Female
DUSP5P1	-0.101496	0.42718	-4.14075	4.24949e-05	0.00187194	-2.05079	DownByLimma_Female
LNX1	-0.307698	2.8391	-4.13946	4.27233e-05	0.00188035	-2.05589	DownByLimma_Female
ARHGAP32	-0.235491	3.62351	-4.13781	4.3019e-05	0.0018888	-2.06246	DownByLimma_Female
FBXO16	-0.246925	2.43769	-4.13776	4.30275e-05	0.0018888	-2.06265	DownByLimma_Female
ZNF702P	-0.170721	0.785933	-4.1372	4.31296e-05	0.00188994	-2.06491	DownByLimma_Female
CORO2A	-0.150504	1.43159	-4.13694	4.31753e-05	0.0018903	-2.06592	DownByLimma_Female
TRIM9	-0.312148	4.9431	-4.13571	4.33985e-05	0.00189766	-2.07083	DownByLimma_Female
MAD2L1	-0.221648	1.38587	-4.13552	4.34313e-05	0.00189766	-2.07155	DownByLimma_Female
THOC7	-0.241418	5.04061	-4.13538	4.3457e-05	0.00189766	-2.07211	DownByLimma_Female
MAPK8	-0.232613	2.93871	-4.13407	4.36957e-05	0.00190428	-2.07732	DownByLimma_Female
LMTK2	-0.275825	2.98488	-4.13371	4.37604e-05	0.00190428	-2.07873	DownByLimma_Female
HCN1	-0.338158	2.13871	-4.13303	4.38858e-05	0.00190768	-2.08146	DownByLimma_Female
GABRA6	-0.110105	0.325298	-4.13287	4.39145e-05	0.00190768	-2.08208	DownByLimma_Female
ATP6V1D	-0.278357	5.91697	-4.13176	4.41183e-05	0.0019119	-2.08649	DownByLimma_Female
TM2D2	-0.233611	3.16543	-4.13146	4.41739e-05	0.0019119	-2.08769	DownByLimma_Female
SLC30A9	-0.2576	3.99644	-4.13138	4.41882e-05	0.0019119	-2.088	DownByLimma_Female
VMA21	-0.16659	3.32469	-4.13064	4.4324e-05	0.00191484	-2.09092	DownByLimma_Female
RP11-87E22.2	-0.116067	0.369467	-4.13043	4.43626e-05	0.00191484	-2.09175	DownByLimma_Female
SHCBP1	-0.106485	0.594444	-4.13032	4.43846e-05	0.00191484	-2.09222	DownByLimma_Female
PAFAH1B1	-0.269993	4.93629	-4.12927	4.45777e-05	0.00192152	-2.09635	DownByLimma_Female
DNM3	-0.247577	3.49343	-4.12885	4.46564e-05	0.00192325	-2.09803	DownByLimma_Female
EIF1AD	-0.208348	3.20583	-4.12863	4.46965e-05	0.00192333	-2.09889	DownByLimma_Female
KIAA1024	-0.0576728	0.295911	-4.12813	4.47902e-05	0.00192571	-2.10088	DownByLimma_Female
VPS35	-0.238486	4.48188	-4.12639	4.51164e-05	0.0019372	-2.10779	DownByLimma_Female
OGFOD1	-0.194012	2.77195	-4.12629	4.51347e-05	0.0019372	-2.10818	DownByLimma_Female
DUT	-0.19251	5.23306	-4.12518	4.53436e-05	0.00194451	-2.11257	DownByLimma_Female
CTD-2550O8.5	-0.194386	6.12337	-4.12423	4.55227e-05	0.00195052	-2.11632	DownByLimma_Female
UBXN10	-0.179542	1.24266	-4.12312	4.57351e-05	0.00195625	-2.12076	DownByLimma_Female
STXBP5	-0.214831	1.7099	-4.12273	4.58078e-05	0.00195625	-2.12227	DownByLimma_Female
CACNA1E	-0.206126	2.08679	-4.1224	4.58724e-05	0.00195625	-2.12361	DownByLimma_Female
CTXN3	-0.372282	3.02928	-4.12233	4.58855e-05	0.00195625	-2.12388	DownByLimma_Female
RAB9B	-0.212828	2.32271	-4.12221	4.59078e-05	0.00195625	-2.12434	DownByLimma_Female
PPP1R2	-0.231895	3.69285	-4.1221	4.59295e-05	0.00195625	-2.12479	DownByLimma_Female
SUSD5	-0.183289	1.67017	-4.12155	4.60348e-05	0.00195908	-2.12697	DownByLimma_Female
TMEM232	-0.119021	1.46436	-4.12049	4.62372e-05	0.00196602	-2.13115	DownByLimma_Female
MED6	-0.186651	3.28374	-4.11997	4.63376e-05	0.00196862	-2.13322	DownByLimma_Female
DLX6-AS1	-0.223717	1.37894	-4.11913	4.64994e-05	0.00197216	-2.13653	DownByLimma_Female
GFRA2	-0.341518	3.40624	-4.11889	4.65463e-05	0.00197248	-2.13749	DownByLimma_Female
FAM131A	-0.269449	5.57002	-4.11825	4.66707e-05	0.00197608	-2.14003	DownByLimma_Female
AC073869.2	-0.0600423	0.159623	-4.11775	4.67675e-05	0.00197851	-2.142	DownByLimma_Female
LPA	-0.0331524	0.0763468	-4.1172	4.68748e-05	0.00198002	-2.14419	DownByLimma_Female
ASB18	-0.045639	0.115058	-4.11642	4.70258e-05	0.00198442	-2.14725	DownByLimma_Female
STX1A	-0.314144	6.14266	-4.11556	4.71941e-05	0.00198985	-2.15065	DownByLimma_Female
HNRNPA1	-0.134343	7.71264	-4.11474	4.73548e-05	0.00199339	-2.15388	DownByLimma_Female
RP11-667M19.9	-0.0648546	0.196648	-4.11461	4.73818e-05	0.00199339	-2.15443	DownByLimma_Female
DPY19L1P1	-0.059557	0.300763	-4.11453	4.73972e-05	0.00199339	-2.15474	DownByLimma_Female
LIAS	-0.159938	2.69462	-4.11385	4.75302e-05	0.00199731	-2.1574	DownByLimma_Female
NMU	-0.154301	0.471317	-4.11321	4.76564e-05	0.00199967	-2.15993	DownByLimma_Female
RP11-359J14.2	-0.0986961	0.307359	-4.11315	4.76699e-05	0.00199967	-2.1602	DownByLimma_Female
MANEAL	-0.198987	3.10424	-4.11296	4.77061e-05	0.00199967	-2.16092	DownByLimma_Female
THRB	-0.23024	3.76583	-4.1125	4.77981e-05	0.00200185	-2.16275	DownByLimma_Female
HENMT1	-0.24657	2.62204	-4.11195	4.79081e-05	0.00200479	-2.16494	DownByLimma_Female
PCP4	-0.391951	5.50471	-4.11003	4.82914e-05	0.00201914	-2.17252	DownByLimma_Female
TARBP1	-0.370526	4.30451	-4.10956	4.83842e-05	0.00202134	-2.17435	DownByLimma_Female
HOOK1	-0.220377	1.81389	-4.10906	4.84852e-05	0.0020226	-2.17633	DownByLimma_Female
HYOU1	-0.198732	4.50631	-4.10901	4.84951e-05	0.0020226	-2.17653	DownByLimma_Female
TM6SF1	-0.273327	2.84352	-4.10838	4.8623e-05	0.00202457	-2.17904	DownByLimma_Female
RP5-1120P11.1	-0.0937542	0.472954	-4.10779	4.87403e-05	0.00202752	-2.18133	DownByLimma_Female
SYP	-0.376927	7.86139	-4.10762	4.87747e-05	0.00202752	-2.182	DownByLimma_Female
EPHA3	-0.113377	0.620855	-4.10602	4.91001e-05	0.00203936	-2.18833	DownByLimma_Female
RP11-191L9.4	-0.11	0.386082	-4.10518	4.92706e-05	0.00204475	-2.19163	DownByLimma_Female
CYP1B1-AS1	-0.134145	0.661332	-4.1045	4.94116e-05	0.00204795	-2.19435	DownByLimma_Female
DLEU7	-0.230348	1.86319	-4.10315	4.96884e-05	0.00205698	-2.19966	DownByLimma_Female
MCTS1	-0.241605	4.05999	-4.10287	4.97452e-05	0.00205764	-2.20075	DownByLimma_Female
DNAJC19	-0.187054	4.314	-4.10258	4.98051e-05	0.00205842	-2.20189	DownByLimma_Female
KCNQ5	-0.363778	2.9199	-4.10214	4.98972e-05	0.00205886	-2.20365	DownByLimma_Female
PITPNB	-0.19954	4.16949	-4.1019	4.99469e-05	0.00205919	-2.2046	DownByLimma_Female
ATP6V1G2	-0.3517	7.04917	-4.0974	5.08852e-05	0.00208929	-2.22231	DownByLimma_Female
ARMC9	-0.211169	3.05133	-4.09527	5.13362e-05	0.00210609	-2.2307	DownByLimma_Female
GABRD	-0.370287	5.7631	-4.0942	5.15637e-05	0.00211188	-2.23491	DownByLimma_Female
DCX	-0.10552	1.05085	-4.09401	5.16038e-05	0.00211188	-2.23565	DownByLimma_Female
CHCHD6	-0.271024	4.53622	-4.09332	5.1752e-05	0.00211622	-2.23838	DownByLimma_Female
FAM201B	-0.0951404	0.51748	-4.09301	5.18173e-05	0.00211717	-2.23958	DownByLimma_Female
FGF14	-0.280266	1.18401	-4.09222	5.19868e-05	0.00212237	-2.24269	DownByLimma_Female
NRG4	-0.218105	1.23477	-4.0919	5.2056e-05	0.00212346	-2.24395	DownByLimma_Female
CMAS	-0.266437	5.16506	-4.09141	5.21621e-05	0.00212503	-2.24589	DownByLimma_Female
SLFN5	-0.0858785	0.764478	-4.09133	5.21791e-05	0.00212503	-2.2462	DownByLimma_Female
PDHX	-0.225922	3.54455	-4.09063	5.23307e-05	0.00212947	-2.24896	DownByLimma_Female
TMEM246	-0.271172	3.67649	-4.09009	5.24472e-05	0.00213248	-2.25107	DownByLimma_Female
DIRAS2	-0.427251	4.04341	-4.08946	5.25828e-05	0.00213627	-2.25353	DownByLimma_Female
YARS	-0.234264	4.961	-4.08812	5.28766e-05	0.00214646	-2.25883	DownByLimma_Female
BEX1	-0.370574	8.04928	-4.08742	5.30295e-05	0.00215093	-2.26158	DownByLimma_Female
ATP12A	-0.0210588	0.0388351	-4.08648	5.32357e-05	0.00215581	-2.26527	DownByLimma_Female
CHAF1B	-0.214504	1.41353	-4.08623	5.32903e-05	0.00215628	-2.26624	DownByLimma_Female
GNB5	-0.222604	4.67013	-4.08585	5.33746e-05	0.00215795	-2.26775	DownByLimma_Female
CGREF1	-0.295371	4.10504	-4.08386	5.38141e-05	0.00217314	-2.27555	DownByLimma_Female
TOM1L1	-0.187017	2.00452	-4.08376	5.3837e-05	0.00217314	-2.27595	DownByLimma_Female
ANKRD46	-0.245504	4.30235	-4.08349	5.38967e-05	0.0021738	-2.277	DownByLimma_Female
ROPN1	-0.0251914	0.0371986	-4.08329	5.39409e-05	0.00217384	-2.27778	DownByLimma_Female
TPTE2P1	-0.192907	1.49235	-4.08232	5.41566e-05	0.00217729	-2.28158	DownByLimma_Female
PIK3R1	-0.244602	4.75886	-4.08153	5.43331e-05	0.00218243	-2.28467	DownByLimma_Female
YARS2	-0.18165	2.14229	-4.08136	5.43715e-05	0.00218243	-2.28535	DownByLimma_Female
CHL1	-0.308221	3.72152	-4.08036	5.45962e-05	0.0021884	-2.28927	DownByLimma_Female
VLDLR	-0.192455	1.63529	-4.08031	5.46074e-05	0.0021884	-2.28946	DownByLimma_Female
FAT3	-0.194424	1.95707	-4.07913	5.48734e-05	0.00219439	-2.29409	DownByLimma_Female
ENTPD3	-0.295546	2.04728	-4.07872	5.4968e-05	0.00219439	-2.29572	DownByLimma_Female
PTPN5	-0.317686	5.18087	-4.0787	5.49719e-05	0.00219439	-2.29579	DownByLimma_Female
GLRA2	-0.122423	0.604971	-4.07868	5.49756e-05	0.00219439	-2.29585	DownByLimma_Female
SLC25A27	-0.227569	4.31944	-4.07837	5.50476e-05	0.00219441	-2.2971	DownByLimma_Female
COCH	-0.129993	0.83845	-4.07704	5.53501e-05	0.00220284	-2.30231	DownByLimma_Female
CDC37L1	-0.200646	2.96521	-4.07457	5.59147e-05	0.00222303	-2.31196	DownByLimma_Female
CTC-510F12.2	-0.173233	0.935399	-4.07327	5.62153e-05	0.00223042	-2.31706	DownByLimma_Female
RP1-151F17.1	-0.135661	0.580771	-4.07324	5.62227e-05	0.00223042	-2.31719	DownByLimma_Female
BTBD10	-0.305597	3.8819	-4.07289	5.63027e-05	0.00223042	-2.31854	DownByLimma_Female
DIRAS1	-0.291504	5.53504	-4.07283	5.63188e-05	0.00223042	-2.31881	DownByLimma_Female
TMEM155	-0.338633	3.09009	-4.07279	5.63259e-05	0.00223042	-2.31893	DownByLimma_Female
LINC01534	-0.154204	1.4476	-4.07262	5.63673e-05	0.00223042	-2.31963	DownByLimma_Female
SLC25A3	-0.22373	7.12377	-4.07211	5.64847e-05	0.0022333	-2.32161	DownByLimma_Female
PTGES3P2	-0.178891	0.867915	-4.07192	5.65293e-05	0.00223331	-2.32236	DownByLimma_Female
GLT1D1	-0.315972	2.858	-4.07168	5.65842e-05	0.00223372	-2.32328	DownByLimma_Female
MTCL1	-0.227728	3.00753	-4.07142	5.66451e-05	0.00223436	-2.3243	DownByLimma_Female
GUCA1C	-0.0921879	0.174982	-4.07118	5.67007e-05	0.0022348	-2.32524	DownByLimma_Female
CACNA2D3	-0.310662	3.01228	-4.07099	5.67464e-05	0.00223485	-2.326	DownByLimma_Female
ENSA	-0.220698	6.80694	-4.07027	5.6915e-05	0.00223719	-2.32882	DownByLimma_Female
NUDT21	-0.247896	3.84318	-4.07006	5.69642e-05	0.00223719	-2.32964	DownByLimma_Female
ACP1	-0.249475	4.71252	-4.06997	5.69842e-05	0.00223719	-2.32998	DownByLimma_Female
DOK6	-0.203392	2.063	-4.06888	5.72403e-05	0.00224373	-2.33424	DownByLimma_Female
GALNTL5	-0.209103	1.497	-4.06777	5.75033e-05	0.00225108	-2.3386	DownByLimma_Female
RP11-627G23.1	-0.164139	0.971212	-4.06771	5.75174e-05	0.00225108	-2.33883	DownByLimma_Female
SCN8A	-0.211487	1.59406	-4.06675	5.77446e-05	0.00225619	-2.34258	DownByLimma_Female
RAP1GDS1	-0.272316	4.19571	-4.06654	5.77937e-05	0.00225619	-2.34339	DownByLimma_Female
TSR2	-0.190801	6.01354	-4.06629	5.78549e-05	0.00225619	-2.3444	DownByLimma_Female
RABEPK	-0.161147	3.74384	-4.06621	5.7873e-05	0.00225619	-2.34469	DownByLimma_Female
TCTE1	-0.113538	0.69968	-4.06477	5.82171e-05	0.0022657	-2.35033	DownByLimma_Female
TCEAL5	-0.241669	6.02133	-4.06462	5.82525e-05	0.0022657	-2.35091	DownByLimma_Female
TRAPPC13	-0.23314	2.49868	-4.06255	5.87503e-05	0.00228153	-2.359	DownByLimma_Female
LL22NC03-13G6.2	-0.164362	0.518603	-4.06185	5.89194e-05	0.00228456	-2.36173	DownByLimma_Female
PMS2	-0.245042	2.51699	-4.06125	5.90656e-05	0.00228627	-2.36408	DownByLimma_Female
JAKMIP1	-0.345182	4.6165	-4.06114	5.90931e-05	0.00228627	-2.36453	DownByLimma_Female
OPN3	-0.308607	3.32695	-4.06092	5.91458e-05	0.00228627	-2.36538	DownByLimma_Female
PJA2	-0.312562	5.51342	-4.06056	5.9234e-05	0.00228792	-2.36679	DownByLimma_Female
FARSB	-0.267057	4.13606	-4.05993	5.93872e-05	0.00229207	-2.36925	DownByLimma_Female
RP11-466A19.1	-0.12007	0.553364	-4.05923	5.95582e-05	0.0022969	-2.37198	DownByLimma_Female
PRPS2	-0.326233	2.82481	-4.05881	5.966e-05	0.00229748	-2.3736	DownByLimma_Female
TOX2	-0.199426	3.49816	-4.05792	5.98797e-05	0.00230223	-2.3771	DownByLimma_Female
HAR1B	-0.191013	0.843825	-4.05705	6.00918e-05	0.00230684	-2.38046	DownByLimma_Female
LINGO2	-0.144721	1.22142	-4.05596	6.03618e-05	0.00231544	-2.38472	DownByLimma_Female
STXBP1	-0.399203	6.84389	-4.05453	6.07166e-05	0.00232549	-2.39029	DownByLimma_Female
TERF2IP	-0.202335	6.91794	-4.05405	6.08372e-05	0.00232833	-2.39218	DownByLimma_Female
CSMD3	-0.150469	1.1758	-4.05285	6.11378e-05	0.00233806	-2.39686	DownByLimma_Female
RP6-91H8.1	-0.106789	0.410695	-4.05159	6.14539e-05	0.00234835	-2.40176	DownByLimma_Female
RP11-121C2.2	-0.13215	1.29214	-4.05107	6.15849e-05	0.00235157	-2.40379	DownByLimma_Female
NSG1	-0.407478	4.43508	-4.05069	6.16822e-05	0.00235349	-2.40529	DownByLimma_Female
NIPAL2	-0.265217	3.20676	-4.0491	6.20847e-05	0.00236705	-2.41147	DownByLimma_Female
SLC35G1	-0.104886	0.761118	-4.04834	6.22788e-05	0.00237265	-2.41443	DownByLimma_Female
KCNK15-AS1	-0.152548	0.868681	-4.04814	6.23299e-05	0.00237279	-2.41522	DownByLimma_Female
CD8A	-0.125094	1.0187	-4.04647	6.27568e-05	0.00238613	-2.4217	DownByLimma_Female
GNAL	-0.204295	2.86479	-4.04628	6.28057e-05	0.00238613	-2.42244	DownByLimma_Female
TTC19	-0.22393	4.22629	-4.04622	6.2823e-05	0.00238613	-2.4227	DownByLimma_Female
HRASLS	-0.162275	1.8379	-4.04508	6.31161e-05	0.00239545	-2.42713	DownByLimma_Female
B4GALT6	-0.307062	2.86523	-4.04298	6.36613e-05	0.00241432	-2.4353	DownByLimma_Female
HERC1	-0.277985	3.63426	-4.04248	6.37909e-05	0.00241741	-2.43723	DownByLimma_Female
RP11-706O15.1	-0.191418	2.32398	-4.04224	6.38541e-05	0.00241797	-2.43817	DownByLimma_Female
PCDHB10	-0.173829	1.62107	-4.04132	6.4095e-05	0.00242526	-2.44175	DownByLimma_Female
JAZF1-AS1	-0.184084	1.44651	-4.03957	6.4554e-05	0.00243896	-2.44853	DownByLimma_Female
TRHDE	-0.174949	1.99157	-4.03931	6.46249e-05	0.0024398	-2.44957	DownByLimma_Female
FEM1AP2	-0.0495751	0.105394	-4.03861	6.48104e-05	0.00244496	-2.4523	DownByLimma_Female
KIF3B	-0.125243	4.14312	-4.03834	6.48812e-05	0.00244579	-2.45333	DownByLimma_Female
PNMA2	-0.334106	5.40809	-4.03809	6.4947e-05	0.00244643	-2.4543	DownByLimma_Female
ACSL3	-0.217769	4.21183	-4.03716	6.51956e-05	0.00245396	-2.45793	DownByLimma_Female
EIF2B3	-0.220646	3.18412	-4.03693	6.52566e-05	0.00245441	-2.45882	DownByLimma_Female
AC123886.2	-0.26654	1.7124	-4.03636	6.54071e-05	0.00245639	-2.461	DownByLimma_Female
CCDC115	-0.203128	4.47182	-4.03548	6.56437e-05	0.00246343	-2.46444	DownByLimma_Female
DYNLT3	-0.337148	4.19737	-4.03456	6.58914e-05	0.00247088	-2.46801	DownByLimma_Female
SNAP25	-0.480546	9.10442	-4.03436	6.59444e-05	0.00247102	-2.46878	DownByLimma_Female
DCBLD2	-0.139033	1.75291	-4.03345	6.61918e-05	0.00247475	-2.47233	DownByLimma_Female
UBA5	-0.23922	3.58915	-4.03154	6.67101e-05	0.00249086	-2.47974	DownByLimma_Female
PPP3R1	-0.36216	6.01083	-4.03149	6.6722e-05	0.00249086	-2.47991	DownByLimma_Female
RAB11FIP4	-0.125134	4.56139	-4.02968	6.72183e-05	0.00250752	-2.48695	DownByLimma_Female
NELL2	-0.431184	4.9988	-4.02929	6.73245e-05	0.00250943	-2.48845	DownByLimma_Female
EBNA1BP2	-0.269987	4.93092	-4.02735	6.78607e-05	0.00252391	-2.49599	DownByLimma_Female
SKAP2	-0.195176	2.50821	-4.02537	6.841e-05	0.00254064	-2.50365	DownByLimma_Female
RPUSD4	-0.175001	2.67668	-4.0244	6.86805e-05	0.0025488	-2.50739	DownByLimma_Female
SIAH3	-0.111166	0.644407	-4.02342	6.89571e-05	0.00255717	-2.51121	DownByLimma_Female
RNF128	-0.209683	1.28166	-4.02321	6.90154e-05	0.00255744	-2.51201	DownByLimma_Female
KCND2	-0.224491	1.83187	-4.02102	6.9635e-05	0.0025766	-2.5205	DownByLimma_Female
LRRC20	-0.221763	3.78236	-4.02071	6.97224e-05	0.00257793	-2.5217	DownByLimma_Female
BBOF1	-0.172351	2.74334	-4.02006	6.99066e-05	0.00258284	-2.5242	DownByLimma_Female
JPH1	-0.21523	1.71025	-4.01931	7.01212e-05	0.00258886	-2.52711	DownByLimma_Female
DOCK3	-0.295294	2.96785	-4.0191	7.01802e-05	0.00258913	-2.52791	DownByLimma_Female
MYBPC2	-0.0766442	0.274026	-4.01857	7.03339e-05	0.00259099	-2.52999	DownByLimma_Female
MDH1	-0.432276	7.66358	-4.01783	7.05439e-05	0.00259434	-2.53282	DownByLimma_Female
ZBED9	-0.0959237	0.423637	-4.01764	7.06002e-05	0.00259434	-2.53358	DownByLimma_Female
ZNF25	-0.30607	3.3357	-4.01595	7.10866e-05	0.00260914	-2.5401	DownByLimma_Female
TIPRL	-0.264878	2.87431	-4.01455	7.14922e-05	0.00262076	-2.5455	DownByLimma_Female
CHRNB2	-0.29684	2.69773	-4.01436	7.15477e-05	0.00262076	-2.54624	DownByLimma_Female
ZNF385D	-0.1775	2.31063	-4.01414	7.16121e-05	0.00262076	-2.54709	DownByLimma_Female
DNAJC27	-0.143786	2.02932	-4.01357	7.17777e-05	0.0026233	-2.54928	DownByLimma_Female
ELAVL2	-0.296643	3.44483	-4.01355	7.17861e-05	0.0026233	-2.54939	DownByLimma_Female
UGP2	-0.234651	5.99207	-4.01252	7.2085e-05	0.00263231	-2.55334	DownByLimma_Female
PRPF4	-0.136492	2.39268	-4.01211	7.22066e-05	0.00263483	-2.55494	DownByLimma_Female
PDCD6	-0.164522	5.72437	-4.0113	7.24454e-05	0.00264162	-2.55808	DownByLimma_Female
SLC10A4	-0.150352	0.735974	-4.01064	7.26403e-05	0.00264681	-2.56063	DownByLimma_Female
DDOST	-0.182623	4.67457	-4.01013	7.279e-05	0.00265034	-2.56258	DownByLimma_Female
MBTPS2	-0.190247	1.62062	-4.00951	7.29739e-05	0.00265511	-2.56498	DownByLimma_Female
PARG	-0.21037	2.41858	-4.00864	7.32325e-05	0.00265921	-2.56834	DownByLimma_Female
CXorf40B	-0.174124	3.63255	-4.0086	7.32455e-05	0.00265921	-2.5685	DownByLimma_Female
RSL24D1	-0.233143	4.28491	-4.00774	7.35014e-05	0.00266656	-2.57182	DownByLimma_Female
ATOH7	-0.165456	1.0569	-4.00729	7.3635e-05	0.00266777	-2.57354	DownByLimma_Female
LZTFL1	-0.263575	2.56915	-4.00727	7.36409e-05	0.00266777	-2.57362	DownByLimma_Female
RP11-347H15.1	-0.0525414	0.0937033	-4.00651	7.38685e-05	0.00267218	-2.57655	DownByLimma_Female
PPIH	-0.21562	3.47045	-4.00651	7.38693e-05	0.00267218	-2.57656	DownByLimma_Female
COPS7A	-0.26006	5.19921	-4.00605	7.40066e-05	0.00267522	-2.57832	DownByLimma_Female
ST3GAL5	-0.188787	4.4697	-4.00433	7.45275e-05	0.00269211	-2.58498	DownByLimma_Female
NAA20	-0.23982	4.68006	-4.00388	7.46623e-05	0.00269504	-2.58669	DownByLimma_Female
AMN1	-0.25907	3.71643	-4.0035	7.47795e-05	0.00269711	-2.58818	DownByLimma_Female
MB21D2	-0.178345	1.47512	-4.00334	7.48271e-05	0.00269711	-2.58879	DownByLimma_Female
ORC4	-0.219943	3.07767	-4.00312	7.48929e-05	0.00269754	-2.58962	DownByLimma_Female
RNF144A-AS1	-0.258554	2.53556	-4.00294	7.4947e-05	0.00269755	-2.59031	DownByLimma_Female
SARS	-0.255277	6.02737	-4.00139	7.54218e-05	0.00271044	-2.5963	DownByLimma_Female
ZC3H15	-0.180303	5.1868	-4.00124	7.54671e-05	0.00271044	-2.59687	DownByLimma_Female
ODC1	-0.184235	3.17585	-4.00098	7.55456e-05	0.00271132	-2.59786	DownByLimma_Female
ZNF204P	-0.326017	3.67059	-4.00023	7.57772e-05	0.00271769	-2.60076	DownByLimma_Female
ATP6V0E2-AS1	-0.122212	1.43289	-3.99983	7.59011e-05	0.00271966	-2.60231	DownByLimma_Female
SERINC3	-0.20512	5.01039	-3.9997	7.59407e-05	0.00271966	-2.60281	DownByLimma_Female
C8orf44	-0.141525	2.15166	-3.99915	7.61105e-05	0.0027238	-2.60493	DownByLimma_Female
NREP	-0.262941	5.10766	-3.99862	7.62747e-05	0.00272773	-2.60698	DownByLimma_Female
ZNF382	-0.234171	1.98777	-3.9978	7.65275e-05	0.00273482	-2.61012	DownByLimma_Female
TAF9B	-0.215494	3.04547	-3.9966	7.6901e-05	0.00274494	-2.61474	DownByLimma_Female
RGMB	-0.227271	2.74005	-3.99654	7.692e-05	0.00274494	-2.61497	DownByLimma_Female
RSPH9	-0.0718764	0.423464	-3.99581	7.71476e-05	0.0027511	-2.61778	DownByLimma_Female
TUBB3	-0.400716	6.60527	-3.99424	7.76395e-05	0.00276583	-2.62381	DownByLimma_Female
NDUFAF7	-0.152631	2.62125	-3.99414	7.76707e-05	0.00276583	-2.62419	DownByLimma_Female
BEND6	-0.261318	3.90198	-3.99348	7.78803e-05	0.00277117	-2.62675	DownByLimma_Female
TMEM17	-0.156501	1.47054	-3.99332	7.79311e-05	0.00277117	-2.62737	DownByLimma_Female
PLPPR5	-0.220409	1.67286	-3.99288	7.80695e-05	0.00277139	-2.62905	DownByLimma_Female
PACSIN1	-0.308205	6.53598	-3.99277	7.81031e-05	0.00277139	-2.62946	DownByLimma_Female
CALN1	-0.192169	1.80338	-3.99178	7.84171e-05	0.00277865	-2.63327	DownByLimma_Female
ALOX12B	-0.167549	0.752481	-3.99178	7.84186e-05	0.00277865	-2.63329	DownByLimma_Female
KCNG3	-0.0823151	0.350937	-3.9916	7.84756e-05	0.00277871	-2.63398	DownByLimma_Female
DPP8	-0.165376	3.14944	-3.9909	7.86994e-05	0.00278068	-2.63668	DownByLimma_Female
VWC2L	-0.151888	0.891976	-3.99072	7.87548e-05	0.00278068	-2.63735	DownByLimma_Female
SPCS3	-0.208712	3.53858	-3.99062	7.87862e-05	0.00278068	-2.63772	DownByLimma_Female
PSIP1	-0.15819	6.05119	-3.99055	7.88108e-05	0.00278068	-2.63802	DownByLimma_Female
PGM2L1	-0.244839	3.60544	-3.99041	7.8853e-05	0.00278068	-2.63853	DownByLimma_Female
WNT16	-0.0504833	0.178985	-3.99038	7.88636e-05	0.00278068	-2.63866	DownByLimma_Female
RP6-65G23.3	-0.21299	1.61911	-3.98969	7.90834e-05	0.00278475	-2.6413	DownByLimma_Female
DNAJC16	-0.176781	2.30222	-3.98946	7.91595e-05	0.00278475	-2.64221	DownByLimma_Female
DCAF16	-0.194586	2.5416	-3.98925	7.92249e-05	0.00278475	-2.64299	DownByLimma_Female
VEZT	-0.130282	3.48963	-3.98916	7.92552e-05	0.00278475	-2.64336	DownByLimma_Female
ACSL4	-0.237963	2.90723	-3.98856	7.94468e-05	0.00278948	-2.64565	DownByLimma_Female
ZNF549	-0.123093	1.14161	-3.98797	7.9637e-05	0.0027942	-2.64792	DownByLimma_Female
SUB1	-0.211283	5.57894	-3.98717	7.98951e-05	0.0028013	-2.65099	DownByLimma_Female
NKIRAS1	-0.284637	3.92793	-3.98626	8.01898e-05	0.00280771	-2.65448	DownByLimma_Female
SLC16A7	-0.0692232	0.30108	-3.98569	8.03765e-05	0.00281022	-2.65669	DownByLimma_Female
ZNF554	-0.200572	2.46265	-3.98554	8.04246e-05	0.00281022	-2.65726	DownByLimma_Female
RSPO2	-0.2923	2.91615	-3.98524	8.0521e-05	0.00281022	-2.65839	DownByLimma_Female
COA1	-0.24669	4.17715	-3.98523	8.05252e-05	0.00281022	-2.65844	DownByLimma_Female
SPTSSB	-0.281678	2.28122	-3.98518	8.05418e-05	0.00281022	-2.65864	DownByLimma_Female
ICAM5	-0.40197	3.98492	-3.98479	8.06697e-05	0.00281273	-2.66014	DownByLimma_Female
MYSM1	-0.188928	2.0558	-3.98414	8.088e-05	0.00281479	-2.66261	DownByLimma_Female
SORCS1	-0.183122	1.22663	-3.98405	8.09102e-05	0.00281479	-2.66297	DownByLimma_Female
DRD5	-0.146115	0.667724	-3.98392	8.09531e-05	0.00281479	-2.66347	DownByLimma_Female
ATP6V1C1	-0.29995	4.33302	-3.98261	8.13838e-05	0.00282716	-2.66851	DownByLimma_Female
SEZ6L	-0.239358	3.80262	-3.98249	8.14217e-05	0.00282716	-2.66895	DownByLimma_Female
PLCB1	-0.183318	4.12069	-3.98053	8.20698e-05	0.00284664	-2.67647	DownByLimma_Female
ATCAY	-0.249025	5.29743	-3.98045	8.20961e-05	0.00284664	-2.67677	DownByLimma_Female
SLC26A4	-0.159066	1.35217	-3.97894	8.26e-05	0.00286214	-2.68258	DownByLimma_Female
CHSY3	-0.146264	0.810399	-3.97859	8.2715e-05	0.00286414	-2.6839	DownByLimma_Female
AUNIP	-0.117218	0.652513	-3.97829	8.28169e-05	0.00286569	-2.68507	DownByLimma_Female
UBASH3B	-0.115925	1.21117	-3.97752	8.3075e-05	0.00287067	-2.68802	DownByLimma_Female
AC006946.15	-0.131251	0.990298	-3.977	8.32501e-05	0.00287474	-2.69002	DownByLimma_Female
ZNF780B	-0.15927	1.86941	-3.97611	8.35485e-05	0.00288305	-2.69341	DownByLimma_Female
SLC4A10	-0.285343	3.30527	-3.97568	8.36941e-05	0.0028861	-2.69506	DownByLimma_Female
THAP9-AS1	-0.257332	3.3404	-3.9755	8.37535e-05	0.00288616	-2.69574	DownByLimma_Female
EXOSC1	-0.150469	3.95316	-3.97485	8.39749e-05	0.0028918	-2.69824	DownByLimma_Female
DLX6	-0.153791	0.901844	-3.97367	8.43764e-05	0.00290363	-2.70277	DownByLimma_Female
PNMAL1	-0.337719	4.82566	-3.97272	8.46988e-05	0.00291273	-2.70638	DownByLimma_Female
CH17-437K3.1	-0.113834	0.792012	-3.97223	8.48665e-05	0.00291631	-2.70826	DownByLimma_Female
PPM1H	-0.278795	2.06189	-3.97208	8.4919e-05	0.00291631	-2.70885	DownByLimma_Female
RP11-483E23.2	-0.0569091	0.137142	-3.9701	8.56002e-05	0.00293568	-2.71643	DownByLimma_Female
CILP2	-0.057596	0.298258	-3.96924	8.58967e-05	0.00294183	-2.71971	DownByLimma_Female
SEH1L	-0.244222	3.78801	-3.96887	8.60244e-05	0.0029442	-2.72112	DownByLimma_Female
BORCS5	-0.192917	2.05057	-3.96792	8.63552e-05	0.00295219	-2.72476	DownByLimma_Female
SCG5	-0.372648	6.7386	-3.96786	8.63758e-05	0.00295219	-2.72498	DownByLimma_Female
BBS12	-0.132802	1.1554	-3.9672	8.66048e-05	0.0029567	-2.72749	DownByLimma_Female
LYRM9	-0.297825	4.38999	-3.96714	8.66255e-05	0.0029567	-2.72772	DownByLimma_Female
KLHL28	-0.107547	0.834348	-3.9667	8.67813e-05	0.00296	-2.72942	DownByLimma_Female
LHFPL4	-0.247897	1.53806	-3.96599	8.70285e-05	0.00296642	-2.73212	DownByLimma_Female
HTR7	-0.0768341	0.333663	-3.9648	8.74462e-05	0.00297716	-2.73666	DownByLimma_Female
TBC1D24	-0.193855	3.61682	-3.96476	8.74624e-05	0.00297716	-2.73684	DownByLimma_Female
PRKAG1	-0.146256	4.3905	-3.9631	8.80488e-05	0.00299509	-2.74318	DownByLimma_Female
NCBP1	-0.132726	2.42099	-3.96213	8.83914e-05	0.00300268	-2.74686	DownByLimma_Female
MFSD6	-0.267592	3.9768	-3.96141	8.86486e-05	0.00300937	-2.74961	DownByLimma_Female
GPR135	-0.0714968	0.796343	-3.96121	8.87212e-05	0.0030098	-2.75039	DownByLimma_Female
FSTL4	-0.268538	2.30735	-3.96058	8.89469e-05	0.00301339	-2.7528	DownByLimma_Female
NUS1P2	-0.100265	0.297322	-3.9601	8.91167e-05	0.00301698	-2.75461	DownByLimma_Female
LRRTM3	-0.228387	1.8468	-3.95995	8.91732e-05	0.00301698	-2.75521	DownByLimma_Female
ALKBH8	-0.130637	1.15933	-3.95938	8.93768e-05	0.00302183	-2.75737	DownByLimma_Female
BHLHB9	-0.227942	2.51389	-3.95899	8.95176e-05	0.00302455	-2.75887	DownByLimma_Female
CLTC	-0.298815	6.21745	-3.95839	8.97328e-05	0.00302774	-2.76114	DownByLimma_Female
UBE3A	-0.171814	4.17633	-3.95761	9.00138e-05	0.00303314	-2.76411	DownByLimma_Female
GLRX2	-0.244397	3.80527	-3.9573	9.01263e-05	0.0030349	-2.76529	DownByLimma_Female
CADPS	-0.262507	5.34437	-3.95652	9.04113e-05	0.00304106	-2.76828	DownByLimma_Female
KIF9	-0.194774	2.84509	-3.95646	9.04306e-05	0.00304106	-2.76849	DownByLimma_Female
FAM153A	-0.319718	3.75599	-3.95461	9.11083e-05	0.0030618	-2.77557	DownByLimma_Female
LINC00643	-0.170404	0.854767	-3.95431	9.12156e-05	0.00306335	-2.77668	DownByLimma_Female
MRPS35	-0.2123	3.7835	-3.95398	9.13394e-05	0.00306546	-2.77797	DownByLimma_Female
CNIH3	-0.226936	2.84782	-3.95345	9.15329e-05	0.0030699	-2.77998	DownByLimma_Female
ELP3	-0.161974	3.3875	-3.95275	9.17914e-05	0.00307652	-2.78265	DownByLimma_Female
LRRN4	-0.024523	0.0705947	-3.95255	9.18634e-05	0.00307687	-2.78339	DownByLimma_Female
ZMAT4	-0.23842	3.17253	-3.95235	9.19377e-05	0.00307731	-2.78416	DownByLimma_Female
KHDRBS1	-0.203631	4.27685	-3.95178	9.21513e-05	0.0030824	-2.78636	DownByLimma_Female
MANBAL	-0.166133	5.1333	-3.95086	9.24892e-05	0.00309164	-2.78983	DownByLimma_Female
ATRNL1	-0.257442	3.18035	-3.95033	9.26861e-05	0.0030942	-2.79185	DownByLimma_Female
SLC8A3	-0.206884	1.98361	-3.95033	9.26892e-05	0.0030942	-2.79188	DownByLimma_Female
GABRB3	-0.29777	3.71463	-3.94949	9.30013e-05	0.00310256	-2.79507	DownByLimma_Female
CHN1	-0.358049	8.38199	-3.94912	9.31402e-05	0.00310513	-2.79648	DownByLimma_Female
CCDC43	-0.136615	3.04007	-3.94803	9.35469e-05	0.0031132	-2.80061	DownByLimma_Female
ALDH1L2	-0.117692	0.84985	-3.94761	9.37059e-05	0.00311373	-2.80222	DownByLimma_Female
CHRFAM7A	-0.130796	0.594588	-3.94751	9.37437e-05	0.00311373	-2.8026	DownByLimma_Female
EIF1AX	-0.156732	4.34369	-3.94712	9.38906e-05	0.00311565	-2.80409	DownByLimma_Female
GPR12	-0.226844	1.84037	-3.94541	9.45347e-05	0.00313401	-2.81057	DownByLimma_Female
MTR	-0.162411	1.854	-3.94532	9.45686e-05	0.00313401	-2.81091	DownByLimma_Female
RNF150	-0.178597	1.50732	-3.94417	9.50075e-05	0.00314129	-2.8153	DownByLimma_Female
PRDM2	-0.161602	4.74632	-3.94409	9.50388e-05	0.00314129	-2.81561	DownByLimma_Female
ETV3L	-0.0428986	0.142357	-3.94312	9.54104e-05	0.00314942	-2.81931	DownByLimma_Female
R3HDM2	-0.167329	4.97184	-3.94269	9.55741e-05	0.00315275	-2.82093	DownByLimma_Female
NDUFB5	-0.197839	5.24405	-3.9425	9.5646e-05	0.00315305	-2.82165	DownByLimma_Female
MYADML2	-0.222124	1.69481	-3.94121	9.61413e-05	0.00316586	-2.82654	DownByLimma_Female
TMPPE	-0.0553774	0.272113	-3.94116	9.61607e-05	0.00316586	-2.82673	DownByLimma_Female
IFT27	-0.149444	4.45422	-3.94054	9.64015e-05	0.0031717	-2.8291	DownByLimma_Female
NPTN	-0.360141	6.26638	-3.94037	9.64674e-05	0.00317179	-2.82975	DownByLimma_Female
ATP2B1	-0.217421	5.68303	-3.93966	9.67403e-05	0.00317868	-2.83243	DownByLimma_Female
TSTD1	-0.262716	4.46629	-3.93915	9.69377e-05	0.00318308	-2.83436	DownByLimma_Female
RP11-433J8.1	-0.170838	1.10149	-3.93866	9.71277e-05	0.00318454	-2.83622	DownByLimma_Female
GARNL3	-0.194279	3.94259	-3.93865	9.71353e-05	0.00318454	-2.83629	DownByLimma_Female
PTP4A1	-0.209893	3.31953	-3.93854	9.71758e-05	0.00318454	-2.83669	DownByLimma_Female
RP4-798P15.3	-0.145837	0.651801	-3.93839	9.72359e-05	0.00318454	-2.83727	DownByLimma_Female
C12orf4	-0.172309	2.1766	-3.93797	9.73995e-05	0.00318782	-2.83887	DownByLimma_Female
AMACR	-0.245687	2.22789	-3.93686	9.78305e-05	0.00319936	-2.84305	DownByLimma_Female
CNR1	-0.294456	2.64382	-3.93674	9.78798e-05	0.00319936	-2.84353	DownByLimma_Female
PAK6	-0.24134	3.33176	-3.93593	9.81983e-05	0.00320768	-2.84661	DownByLimma_Female
PDE10A	-0.122174	0.733255	-3.93531	9.84398e-05	0.00321348	-2.84894	DownByLimma_Female
LINC01289	-0.0188483	0.0458001	-3.9343	9.88392e-05	0.00322442	-2.85277	DownByLimma_Female
GGCT	-0.21501	4.57735	-3.93348	9.91657e-05	0.00322989	-2.8559	DownByLimma_Female
MARK1	-0.227008	2.67363	-3.93346	9.91715e-05	0.00322989	-2.85595	DownByLimma_Female
FER1L5	-0.0429953	0.269254	-3.93323	9.92644e-05	0.00322989	-2.85684	DownByLimma_Female
DSTN	-0.264367	6.51081	-3.93287	9.9407e-05	0.00323244	-2.8582	DownByLimma_Female
CCNC	-0.215437	3.2789	-3.93261	9.95121e-05	0.0032329	-2.8592	DownByLimma_Female
CIAPIN1	-0.221048	3.8523	-3.93237	9.96078e-05	0.0032329	-2.86011	DownByLimma_Female
RGPD8	-0.150628	0.732074	-3.93235	9.96146e-05	0.0032329	-2.86018	DownByLimma_Female
RP11-159J3.1	-0.0539833	0.167291	-3.93112	0.000100104	0.00324459	-2.86482	DownByLimma_Female
CNGB1	-0.310336	1.62261	-3.93066	0.000100288	0.00324846	-2.86656	DownByLimma_Female
AC108142.1	-0.0500272	0.161764	-3.92957	0.000100729	0.00325224	-2.87072	DownByLimma_Female
FNDC4	-0.181916	4.93562	-3.92855	0.000101141	0.00326133	-2.87459	DownByLimma_Female
MRPS9	-0.174657	3.90445	-3.92811	0.00010132	0.00326501	-2.87626	DownByLimma_Female
HMGCS1	-0.310634	4.16487	-3.92774	0.000101468	0.00326769	-2.87765	DownByLimma_Female
RP13-514E23.1	-0.294822	4.02443	-3.92737	0.000101617	0.00326944	-2.87904	DownByLimma_Female
NUDCD3	-0.174786	5.3262	-3.92728	0.000101653	0.00326944	-2.87937	DownByLimma_Female
GATB	-0.254832	4.4066	-3.92698	0.000101778	0.00327137	-2.88054	DownByLimma_Female
AKAP11	-0.252554	3.51769	-3.92606	0.000102153	0.00328133	-2.88402	DownByLimma_Female
TRPC5	-0.0471734	0.17434	-3.92537	0.000102433	0.0032882	-2.88661	DownByLimma_Female
EID2	-0.25803	3.3838	-3.92485	0.000102646	0.00329295	-2.88859	DownByLimma_Female
DYNC1LI1	-0.243916	3.39581	-3.92461	0.000102744	0.0032935	-2.88949	DownByLimma_Female
AP1S1	-0.252623	5.51124	-3.92432	0.000102865	0.0032935	-2.8906	DownByLimma_Female
IARS	-0.275973	3.36756	-3.92417	0.000102926	0.0032935	-2.89116	DownByLimma_Female
GPR85	-0.19118	2.99568	-3.92388	0.000103046	0.00329474	-2.89227	DownByLimma_Female
TSPAN5	-0.225174	4.52629	-3.92305	0.000103387	0.00329984	-2.8954	DownByLimma_Female
RTN4IP1	-0.199728	2.17325	-3.92253	0.000103601	0.00330456	-2.89736	DownByLimma_Female
RLIM	-0.191429	2.75238	-3.92187	0.000103874	0.00330906	-2.89985	DownByLimma_Female
NAT16	-0.162319	0.806918	-3.91964	0.000104804	0.00333658	-2.9083	DownByLimma_Female
LDB2	-0.343408	4.51073	-3.91937	0.000104917	0.00333745	-2.90932	DownByLimma_Female
TCEAL6	-0.255246	5.58467	-3.91926	0.000104965	0.00333745	-2.90975	DownByLimma_Female
BEND5	-0.221196	3.69099	-3.91893	0.000105103	0.00333973	-2.91099	DownByLimma_Female
RP4-612B15.3	-0.115131	0.870914	-3.91865	0.00010522	0.00334134	-2.91205	DownByLimma_Female
ADAM22	-0.241018	2.91435	-3.91845	0.000105303	0.00334185	-2.91279	DownByLimma_Female
ME3	-0.269203	3.70388	-3.91772	0.000105609	0.00334945	-2.91554	DownByLimma_Female
TCEAL7	-0.282871	5.37218	-3.91718	0.000105836	0.00335048	-2.91758	DownByLimma_Female
TBC1D7	-0.248983	3.15021	-3.9171	0.00010587	0.00335048	-2.91788	DownByLimma_Female
PIAS2	-0.156463	2.74529	-3.91701	0.000105909	0.00335048	-2.91823	DownByLimma_Female
CKMT1B	-0.329452	5.77705	-3.91653	0.000106112	0.00335048	-2.92005	DownByLimma_Female
ZNF804A	-0.140196	1.37517	-3.91651	0.00010612	0.00335048	-2.92012	DownByLimma_Female
BASP1	-0.316037	7.4643	-3.91638	0.000106176	0.00335048	-2.92061	DownByLimma_Female
TMEM38A	-0.26615	3.21858	-3.91577	0.000106434	0.00335597	-2.92292	DownByLimma_Female
EXTL1	-0.259727	3.77561	-3.91551	0.000106545	0.00335597	-2.92391	DownByLimma_Female
YBX2	-0.158585	1.52345	-3.9155	0.00010655	0.00335597	-2.92395	DownByLimma_Female
SUCLA2	-0.331125	4.25196	-3.9148	0.000106848	0.00336323	-2.92659	DownByLimma_Female
VAMP2	-0.234973	8.15494	-3.91359	0.000107363	0.00337537	-2.93115	DownByLimma_Female
RPL15	-0.158427	8.1772	-3.91358	0.000107368	0.00337537	-2.93119	DownByLimma_Female
SV2B	-0.314764	4.12347	-3.91332	0.000107479	0.00337672	-2.93217	DownByLimma_Female
SARAF	-0.226267	7.20025	-3.91157	0.000108229	0.00339604	-2.93875	DownByLimma_Female
SLC25A40	-0.248504	2.08199	-3.91126	0.000108363	0.00339814	-2.93993	DownByLimma_Female
CDC42SE2	-0.221652	4.12267	-3.91023	0.000108809	0.00340998	-2.94382	DownByLimma_Female
KIAA1211L	-0.292608	4.30086	-3.90978	0.000109005	0.003414	-2.94552	DownByLimma_Female
MDH2	-0.256628	5.53	-3.90914	0.000109284	0.00341676	-2.94794	DownByLimma_Female
WDHD1	-0.0954271	0.774173	-3.90864	0.000109502	0.00341676	-2.94983	DownByLimma_Female
SEC23A	-0.21472	3.22815	-3.90796	0.000109796	0.00342167	-2.95237	DownByLimma_Female
ST8SIA5	-0.211817	2.74382	-3.90775	0.000109888	0.00342242	-2.95316	DownByLimma_Female
MRPS27	-0.193977	3.83002	-3.90752	0.000109992	0.00342355	-2.95406	DownByLimma_Female
BRE	-0.220494	3.66744	-3.90677	0.000110317	0.00342728	-2.95686	DownByLimma_Female
LRRTM2	-0.261047	1.45588	-3.90578	0.000110755	0.00343662	-2.96061	DownByLimma_Female
CERKL	-0.0525375	0.17146	-3.90478	0.000111198	0.0034461	-2.96439	DownByLimma_Female
GPR45	-0.0926172	0.30381	-3.90425	0.000111429	0.003449	-2.96635	DownByLimma_Female
TRAPPC9	-0.210896	3.41727	-3.90392	0.000111578	0.0034515	-2.96762	DownByLimma_Female
PDP1	-0.357643	4.21242	-3.90359	0.000111725	0.00345391	-2.96887	DownByLimma_Female
PRRT2	-0.251866	6.04648	-3.90301	0.000111983	0.00345974	-2.97105	DownByLimma_Female
POLR3K	-0.203183	3.08706	-3.90225	0.000112321	0.00346807	-2.97391	DownByLimma_Female
NDUFA5P6	-0.132799	0.363523	-3.90185	0.000112499	0.00347142	-2.9754	DownByLimma_Female
RP11-573G6.6	-0.151695	0.982658	-3.90087	0.000112937	0.00348281	-2.97909	DownByLimma_Female
NARS	-0.221401	5.32744	-3.90032	0.000113183	0.00348824	-2.98114	DownByLimma_Female
PITPNM3	-0.220131	3.49428	-3.89996	0.000113348	0.00349117	-2.98252	DownByLimma_Female
COL12A1	-0.184496	1.53505	-3.89874	0.0001139	0.00350558	-2.98712	DownByLimma_Female
PSMG1	-0.271137	3.9022	-3.89827	0.000114112	0.00350558	-2.98888	DownByLimma_Female
CYP2C8	-0.20758	1.46459	-3.89808	0.000114197	0.00350558	-2.98959	DownByLimma_Female
PPP1R7	-0.20483	5.79665	-3.89783	0.000114311	0.00350558	-2.99053	DownByLimma_Female
FEN1	-0.228426	2.66805	-3.89781	0.000114321	0.00350558	-2.99062	DownByLimma_Female
PALM2-AKAP2	-0.123831	0.353869	-3.89756	0.000114431	0.00350558	-2.99153	DownByLimma_Female
VTA1	-0.226694	2.90789	-3.89681	0.000114774	0.00351139	-2.99436	DownByLimma_Female
ATP8A2	-0.252226	2.74213	-3.89634	0.000114988	0.00351498	-2.99613	DownByLimma_Female
CAPRIN2	-0.232538	3.91193	-3.89625	0.000115032	0.00351498	-2.99648	DownByLimma_Female
PCDHAC1	-0.116296	0.6139	-3.89442	0.000115871	0.00353847	-3.00336	DownByLimma_Female
KIAA1107	-0.291939	3.44494	-3.89409	0.000116021	0.00354089	-3.00459	DownByLimma_Female
OXGR1	-0.119087	0.525935	-3.89304	0.000116506	0.00355354	-3.00854	DownByLimma_Female
HMGCLL1	-0.26671	2.01421	-3.89221	0.000116888	0.00356301	-3.01163	DownByLimma_Female
FRRS1L	-0.248082	3.89723	-3.8916	0.000117173	0.00356955	-3.01394	DownByLimma_Female
RP1-97D16.1	-0.0344645	0.0920173	-3.89116	0.000117377	0.00357092	-3.01559	DownByLimma_Female
KLC1	-0.251124	7.81954	-3.89076	0.000117563	0.00357092	-3.01709	DownByLimma_Female
BRF2	-0.178805	2.38351	-3.89072	0.000117582	0.00357092	-3.01724	DownByLimma_Female
SPRR2G	-0.0772185	0.178429	-3.89056	0.000117658	0.00357092	-3.01785	DownByLimma_Female
EIF3EP1	-0.173866	1.411	-3.89043	0.000117716	0.00357092	-3.01832	DownByLimma_Female
MAPK9	-0.286329	4.52939	-3.89003	0.000117905	0.00357449	-3.01984	DownByLimma_Female
ZDBF2	-0.176839	1.37843	-3.88986	0.000117986	0.00357477	-3.02049	DownByLimma_Female
ZNF585B	-0.139734	2.02776	-3.88939	0.000118205	0.00357925	-3.02224	DownByLimma_Female
KLHL35	-0.251549	2.29626	-3.88903	0.000118374	0.00358124	-3.0236	DownByLimma_Female
CPNE4	-0.293009	3.53003	-3.88857	0.000118587	0.00358124	-3.0253	DownByLimma_Female
MDH1B	-0.164873	1.04846	-3.88856	0.000118596	0.00358124	-3.02537	DownByLimma_Female
ZNF385B	-0.242705	2.61831	-3.88837	0.000118684	0.00358124	-3.02607	DownByLimma_Female
RIT2	-0.33517	2.99292	-3.88834	0.000118699	0.00358124	-3.02619	DownByLimma_Female
UBFD1	-0.180701	3.40205	-3.88702	0.000119321	0.00359784	-3.03114	DownByLimma_Female
PRKACB	-0.294254	5.4092	-3.88649	0.000119571	0.00360321	-3.03312	DownByLimma_Female
FOCAD	-0.259171	2.86344	-3.88547	0.000120055	0.00361145	-3.03694	DownByLimma_Female
ELAVL4	-0.274845	4.98257	-3.88525	0.000120161	0.00361145	-3.03778	DownByLimma_Female
APP	-0.293133	7.86412	-3.88521	0.000120181	0.00361145	-3.03793	DownByLimma_Female
KRT83	-0.0939998	0.292879	-3.88495	0.000120302	0.00361223	-3.03889	DownByLimma_Female
CRMP1	-0.221644	5.25748	-3.88407	0.000120722	0.00362267	-3.04219	DownByLimma_Female
CCSAP	-0.210302	3.37851	-3.88326	0.000121109	0.0036321	-3.04521	DownByLimma_Female
ZXDB	-0.139786	1.41537	-3.88225	0.000121595	0.00364451	-3.04901	DownByLimma_Female
RP5-1185H19.2	-0.0291818	0.0597821	-3.88124	0.000122085	0.00365316	-3.05281	DownByLimma_Female
SLC7A14	-0.143636	0.687651	-3.8812	0.000122103	0.00365316	-3.05295	DownByLimma_Female
SPRN	-0.253095	3.04751	-3.88062	0.000122385	0.00365316	-3.05514	DownByLimma_Female
PCAT7	-0.0326998	0.0656989	-3.88059	0.000122395	0.00365316	-3.05521	DownByLimma_Female
RP11-13K12.2	-0.127058	0.699614	-3.88057	0.000122407	0.00365316	-3.0553	DownByLimma_Female
PDHA1	-0.185164	5.74926	-3.88051	0.000122435	0.00365316	-3.05552	DownByLimma_Female
SEC22A	-0.140488	1.47417	-3.88045	0.000122466	0.00365316	-3.05576	DownByLimma_Female
IL1RAP	-0.126958	1.40686	-3.8801	0.000122633	0.00365596	-3.05705	DownByLimma_Female
BMS1P20	-0.185562	2.23899	-3.87977	0.000122794	0.00365859	-3.05829	DownByLimma_Female
OPA1	-0.244038	3.54945	-3.87914	0.0001231	0.00366371	-3.06065	DownByLimma_Female
KRT80	-0.0231766	0.0585352	-3.87908	0.000123131	0.00366371	-3.06089	DownByLimma_Female
AC009948.5	-0.138902	1.43931	-3.87873	0.000123302	0.00366371	-3.0622	DownByLimma_Female
HEATR5B	-0.197704	2.07334	-3.87867	0.000123331	0.00366371	-3.06242	DownByLimma_Female
EPHX4	-0.273917	2.91413	-3.87822	0.000123551	0.00366807	-3.06411	DownByLimma_Female
RPP40	-0.197154	1.79557	-3.87798	0.000123667	0.00366936	-3.065	DownByLimma_Female
MAK16	-0.147933	1.50032	-3.87749	0.000123906	0.00367229	-3.06683	DownByLimma_Female
PRR29-AS1	-0.0511218	0.177892	-3.87748	0.000123912	0.00367229	-3.06687	DownByLimma_Female
SYT16	-0.0798796	0.661117	-3.87714	0.00012408	0.00367286	-3.06815	DownByLimma_Female
LPO	-0.0381088	0.163001	-3.87713	0.000124084	0.00367286	-3.06818	DownByLimma_Female
NDRG3	-0.277179	5.26387	-3.87699	0.000124152	0.00367286	-3.0687	DownByLimma_Female
KRAS	-0.198417	2.66612	-3.87484	0.000125215	0.00370214	-3.07677	DownByLimma_Female
C2CD5	-0.285774	3.60129	-3.87403	0.000125615	0.00370675	-3.07978	DownByLimma_Female
PTPRN2	-0.301262	4.33619	-3.87393	0.000125665	0.00370675	-3.08016	DownByLimma_Female
SNCA	-0.306573	6.18006	-3.87378	0.00012574	0.00370675	-3.08073	DownByLimma_Female
SLC9A7	-0.128329	0.909555	-3.87241	0.00012642	0.00372461	-3.08583	DownByLimma_Female
MRAP2	-0.314002	2.82859	-3.872	0.000126626	0.00372847	-3.08737	DownByLimma_Female
CTD-3162L10.5	-0.087303	0.322716	-3.87161	0.000126823	0.00373209	-3.08884	DownByLimma_Female
MSANTD1	-0.148873	1.24067	-3.87059	0.000127331	0.00374165	-3.09263	DownByLimma_Female
THNSL1	-0.136856	1.92477	-3.86957	0.000127848	0.00374829	-3.09646	DownByLimma_Female
NAPEPLD	-0.18651	3.48344	-3.86946	0.0001279	0.00374829	-3.09684	DownByLimma_Female
ATRN	-0.204201	2.8342	-3.86931	0.000127977	0.00374829	-3.09741	DownByLimma_Female
SLC27A2	-0.151947	0.856398	-3.86785	0.000128716	0.0037657	-3.10286	DownByLimma_Female
RNASEH2B	-0.205338	2.99844	-3.86759	0.00012885	0.00376744	-3.10385	DownByLimma_Female
EPT1	-0.203654	2.25418	-3.86706	0.000129118	0.00377307	-3.10581	DownByLimma_Female
KIAA1586	-0.135289	1.52514	-3.86663	0.000129339	0.00377533	-3.10743	DownByLimma_Female
ZWILCH	-0.165606	1.16585	-3.86519	0.000130076	0.00379223	-3.1128	DownByLimma_Female
ACTR2	-0.28032	4.92799	-3.86417	0.000130601	0.00380357	-3.11662	DownByLimma_Female
L3MBTL1	-0.170255	3.23438	-3.86361	0.000130887	0.00380705	-3.11868	DownByLimma_Female
HMG20A	-0.173348	3.61519	-3.86193	0.00013176	0.00383021	-3.12497	DownByLimma_Female
DYNC2LI1	-0.269451	3.60517	-3.86173	0.000131861	0.00383091	-3.12569	DownByLimma_Female
FAR2P1	-0.0620291	0.205055	-3.86099	0.000132249	0.00383781	-3.12847	DownByLimma_Female
USP14	-0.182634	3.56222	-3.86098	0.000132251	0.00383781	-3.12849	DownByLimma_Female
SLX4	-0.164505	1.90703	-3.86021	0.000132655	0.00384732	-3.13138	DownByLimma_Female
C14orf2	-0.212216	7.44876	-3.85975	0.000132894	0.00385201	-3.13308	DownByLimma_Female
FOXJ3	-0.169405	3.57389	-3.85948	0.000133035	0.00385277	-3.13408	DownByLimma_Female
ZNF117	-0.156555	1.94907	-3.85941	0.000133074	0.00385277	-3.13436	DownByLimma_Female
DGKI	-0.151807	1.62501	-3.85895	0.000133317	0.0038559	-3.13608	DownByLimma_Female
ARPP21	-0.25703	5.04623	-3.85891	0.000133336	0.0038559	-3.13622	DownByLimma_Female
WDR82	-0.141737	4.61051	-3.85857	0.000133512	0.00385878	-3.13747	DownByLimma_Female
GLS2	-0.278701	4.28876	-3.8575	0.000134077	0.00387065	-3.14146	DownByLimma_Female
LANCL3	-0.0830037	0.460047	-3.85625	0.000134738	0.00388303	-3.14611	DownByLimma_Female
CBLN1	-0.181526	1.09582	-3.85518	0.000135307	0.00389719	-3.1501	DownByLimma_Female
NIT1	-0.183983	4.12305	-3.85491	0.000135455	0.0038992	-3.15113	DownByLimma_Female
GLRB	-0.375705	3.79509	-3.85374	0.00013608	0.0039127	-3.15548	DownByLimma_Female
TBRG1	-0.174074	4.30522	-3.85359	0.000136159	0.00391273	-3.15603	DownByLimma_Female
AC011330.5	-0.115983	0.292585	-3.85192	0.000137057	0.00393366	-3.16225	DownByLimma_Female
ANKMY2	-0.23209	3.18171	-3.85173	0.00013716	0.00393366	-3.16296	DownByLimma_Female
RTN3	-0.330622	7.90631	-3.85165	0.0001372	0.00393366	-3.16324	DownByLimma_Female
RXFP1	-0.276333	1.98773	-3.85127	0.000137408	0.00393735	-3.16467	DownByLimma_Female
HINT1	-0.247053	7.06335	-3.85037	0.000137891	0.00394894	-3.16799	DownByLimma_Female
ARL6	-0.213201	2.57206	-3.84989	0.000138152	0.00395296	-3.16978	DownByLimma_Female
LRFN2	-0.244771	2.06989	-3.84885	0.00013872	0.00396363	-3.17365	DownByLimma_Female
HIVEP2	-0.220905	2.94891	-3.84828	0.000139032	0.00397029	-3.17578	DownByLimma_Female
SCOC-AS1	-0.0826271	0.518295	-3.84753	0.000139442	0.00397973	-3.17856	DownByLimma_Female
DHDDS	-0.168973	3.51002	-3.84679	0.000139849	0.00398001	-3.18132	DownByLimma_Female
ROS1	-0.126496	0.501309	-3.84667	0.000139916	0.00398001	-3.18177	DownByLimma_Female
FAM84A	-0.285682	3.75282	-3.84662	0.000139943	0.00398001	-3.18196	DownByLimma_Female
NPW	-0.139421	0.536514	-3.84658	0.000139965	0.00398001	-3.1821	DownByLimma_Female
YWHAG	-0.366181	6.89859	-3.8465	0.000140007	0.00398001	-3.18239	DownByLimma_Female
STAR	-0.24266	2.02377	-3.84593	0.000140321	0.00398441	-3.1845	DownByLimma_Female
COPS4	-0.27179	3.75843	-3.84339	0.000141728	0.00401983	-3.19394	DownByLimma_Female
TAF11	-0.136479	3.69132	-3.84279	0.000142063	0.00402705	-3.19617	DownByLimma_Female
CALM1	-0.189979	8.53563	-3.84248	0.000142233	0.00402768	-3.1973	DownByLimma_Female
LMLN	-0.154775	1.77402	-3.84246	0.000142246	0.00402768	-3.19739	DownByLimma_Female
PABPC1L2B	-0.262653	2.30084	-3.84126	0.000142918	0.00403986	-3.20184	DownByLimma_Female
FAM19A2	-0.332712	3.105	-3.84052	0.000143332	0.00404929	-3.20458	DownByLimma_Female
ICA1	-0.287015	4.14706	-3.83999	0.000143633	0.00405552	-3.20656	DownByLimma_Female
CHRM3	-0.181098	2.64159	-3.83954	0.000143887	0.00406038	-3.20823	DownByLimma_Female
EGR1	-0.38659	3.09904	-3.83866	0.000144384	0.00406979	-3.21149	DownByLimma_Female
PPP2R2B	-0.237622	5.29567	-3.83855	0.000144445	0.00406979	-3.21189	DownByLimma_Female
BMPR2	-0.181965	2.98001	-3.83845	0.000144503	0.00406979	-3.21227	DownByLimma_Female
MAGI3	-0.152637	2.36402	-3.83838	0.000144544	0.00406979	-3.21254	DownByLimma_Female
ORC3	-0.216682	2.90773	-3.83707	0.000145284	0.00408793	-3.21736	DownByLimma_Female
PLAA	-0.178499	2.31453	-3.83677	0.000145459	0.00408793	-3.2185	DownByLimma_Female
RP11-24M17.4	-0.0528365	0.270834	-3.83634	0.000145703	0.00408793	-3.22009	DownByLimma_Female
MAP2	-0.27959	5.99775	-3.83634	0.000145706	0.00408793	-3.2201	DownByLimma_Female
DAW1	-0.122908	0.679948	-3.83624	0.000145759	0.00408793	-3.22045	DownByLimma_Female
TRAPPC2L	-0.196604	4.98942	-3.83624	0.000145759	0.00408793	-3.22045	DownByLimma_Female
SRPRB	-0.181727	3.66114	-3.83605	0.000145871	0.00408879	-3.22118	DownByLimma_Female
CAMK1G	-0.30336	4.48934	-3.83538	0.000146252	0.00409718	-3.22364	DownByLimma_Female
PRPS1	-0.219714	3.49264	-3.83497	0.000146487	0.00410148	-3.22516	DownByLimma_Female
CMSS1	-0.209383	4.53057	-3.83457	0.000146716	0.00410559	-3.22663	DownByLimma_Female
CPEB1	-0.209696	3.53917	-3.83388	0.000147116	0.00411445	-3.22921	DownByLimma_Female
PNMA1	-0.279655	5.34338	-3.83374	0.000147197	0.00411445	-3.22973	DownByLimma_Female
MAPK13	-0.233228	2.11322	-3.8333	0.000147447	0.00411915	-3.23133	DownByLimma_Female
EHBP1	-0.218561	3.91458	-3.83292	0.000147669	0.00412307	-3.23276	DownByLimma_Female
HSPA4L	-0.232839	2.40477	-3.83247	0.000147928	0.00412799	-3.23441	DownByLimma_Female
RHO	-0.0703592	0.256435	-3.83226	0.000148049	0.00412814	-3.23518	DownByLimma_Female
AC011288.2	-0.145664	0.693225	-3.83204	0.00014818	0.00412814	-3.23602	DownByLimma_Female
DNAJC10	-0.210661	2.93736	-3.83141	0.000148544	0.00413599	-3.23834	DownByLimma_Female
NBAT1	-0.0319169	0.095741	-3.82977	0.000149503	0.00415576	-3.24442	DownByLimma_Female
TXNDC9	-0.217363	2.69209	-3.82898	0.000149962	0.00416105	-3.24732	DownByLimma_Female
NUP50-AS1	-0.209961	2.86105	-3.82888	0.000150025	0.00416105	-3.24771	DownByLimma_Female
AC003986.5	-0.0225573	0.0423409	-3.82839	0.000150312	0.00416672	-3.24952	DownByLimma_Female
MRPS10	-0.152848	3.70542	-3.82662	0.000151353	0.00419094	-3.25604	DownByLimma_Female
YPEL1	-0.142402	3.09726	-3.82567	0.000151918	0.00420194	-3.25956	DownByLimma_Female
PNMA3	-0.324991	4.90687	-3.82512	0.000152246	0.00420871	-3.26161	DownByLimma_Female
SUPT7L	-0.187293	4.15899	-3.82397	0.000152935	0.00422541	-3.26587	DownByLimma_Female
ADRA1B	-0.252709	1.97083	-3.82336	0.0001533	0.00423026	-3.26812	DownByLimma_Female
INA	-0.378361	5.63615	-3.82325	0.000153363	0.00423026	-3.26851	DownByLimma_Female
WDR47	-0.323776	3.80945	-3.82311	0.000153449	0.0042303	-3.26904	DownByLimma_Female
MAGEE1	-0.370801	3.66915	-3.82262	0.00015374	0.00423187	-3.27083	DownByLimma_Female
SYNPO2	-0.163093	1.62781	-3.82257	0.00015377	0.00423187	-3.27101	DownByLimma_Female
RASGRF2-AS1	-0.161145	0.862344	-3.82234	0.000153909	0.00423187	-3.27187	DownByLimma_Female
RP11-4O1.2	-0.148212	1.1857	-3.82232	0.000153921	0.00423187	-3.27194	DownByLimma_Female
SPAG6	-0.126938	0.622871	-3.82231	0.000153927	0.00423187	-3.27198	DownByLimma_Female
NT5DC3	-0.241624	2.68932	-3.82207	0.000154075	0.0042336	-3.27289	DownByLimma_Female
GPR52	-0.0809166	0.254493	-3.82178	0.000154247	0.00423569	-3.27394	DownByLimma_Female
GPR149	-0.0186505	0.0392638	-3.82153	0.0001544	0.00423569	-3.27488	DownByLimma_Female
SATB2	-0.25	2.85635	-3.82152	0.000154404	0.00423569	-3.2749	DownByLimma_Female
MCF2	-0.256133	2.49484	-3.82138	0.000154491	0.00423575	-3.27544	DownByLimma_Female
TMA16	-0.125189	2.18552	-3.82096	0.000154746	0.00423935	-3.27699	DownByLimma_Female
VSNL1	-0.460207	7.81913	-3.82088	0.000154791	0.00423935	-3.27727	DownByLimma_Female
NRBF2	-0.196502	2.61791	-3.82071	0.000154895	0.00423987	-3.2779	DownByLimma_Female
HNRNPA1P46	-0.0961198	0.408675	-3.82025	0.000155171	0.00424497	-3.27958	DownByLimma_Female
NAV3	-0.173653	2.46864	-3.82012	0.00015525	0.00424497	-3.28007	DownByLimma_Female
PPIP5K2	-0.225096	2.44448	-3.81913	0.000155852	0.00425471	-3.28372	DownByLimma_Female
C2orf40	-0.177444	1.79337	-3.81912	0.000155861	0.00425471	-3.28378	DownByLimma_Female
TMEM14B	-0.163432	4.90149	-3.8188	0.000156052	0.0042576	-3.28493	DownByLimma_Female
TMEM130	-0.297743	6.27501	-3.81801	0.000156537	0.00426552	-3.28787	DownByLimma_Female
MLLT11	-0.360882	4.97508	-3.81791	0.000156597	0.00426552	-3.28823	DownByLimma_Female
VWDE	-0.094587	0.265375	-3.81774	0.000156704	0.00426613	-3.28887	DownByLimma_Female
UGCG	-0.224085	2.5593	-3.81733	0.000156951	0.00427028	-3.29036	DownByLimma_Female
GABRA5	-0.296942	3.78754	-3.81721	0.000157027	0.00427028	-3.29082	DownByLimma_Female
REEP5	-0.299114	5.6697	-3.81693	0.000157198	0.00427263	-3.29185	DownByLimma_Female
UBE2QL1	-0.321066	4.17332	-3.81679	0.000157285	0.00427266	-3.29237	DownByLimma_Female
INPP5A	-0.175197	3.7805	-3.81642	0.000157513	0.00427503	-3.29374	DownByLimma_Female
BDH1	-0.229825	4.47574	-3.81636	0.000157549	0.00427503	-3.29396	DownByLimma_Female
RAD1	-0.160659	2.43727	-3.81623	0.000157628	0.00427503	-3.29443	DownByLimma_Female
HPCAL1	-0.264166	6.16453	-3.81503	0.000158369	0.00429029	-3.29886	DownByLimma_Female
TAMM41	-0.167061	2.48561	-3.81493	0.000158427	0.00429029	-3.29921	DownByLimma_Female
LRRC6	-0.166963	2.50373	-3.81479	0.000158513	0.00429029	-3.29972	DownByLimma_Female
RTCA	-0.204566	3.46067	-3.81476	0.000158532	0.00429029	-3.29983	DownByLimma_Female
ARF3	-0.228253	6.78163	-3.81297	0.000159644	0.00431573	-3.30644	DownByLimma_Female
CTA-221G9.12	-0.112053	0.518208	-3.81085	0.000160972	0.00434927	-3.31426	DownByLimma_Female
HOMER2	-0.115173	2.87938	-3.81036	0.000161277	0.00435516	-3.31605	DownByLimma_Female
USP6	-0.0873892	0.558102	-3.81001	0.000161502	0.00435665	-3.31736	DownByLimma_Female
DLAT	-0.220047	2.64122	-3.80985	0.000161601	0.00435665	-3.31794	DownByLimma_Female
INIP	-0.154685	2.80877	-3.8098	0.000161632	0.00435665	-3.31812	DownByLimma_Female
NUP50	-0.161129	2.65048	-3.80971	0.000161685	0.00435665	-3.31844	DownByLimma_Female
RP11-867G23.10	-0.192672	0.643257	-3.80947	0.000161839	0.00435665	-3.31933	DownByLimma_Female
MRPL3	-0.246	3.8375	-3.80931	0.000161939	0.00435665	-3.31992	DownByLimma_Female
ALDH1B1	-0.158913	1.71191	-3.80888	0.000162214	0.00435937	-3.32152	DownByLimma_Female
INPP5F	-0.34612	4.74918	-3.80866	0.000162354	0.00436078	-3.32233	DownByLimma_Female
ZNF26	-0.140136	1.80376	-3.80828	0.000162591	0.00436372	-3.32371	DownByLimma_Female
INSM2	-0.139522	0.890899	-3.80821	0.000162637	0.00436372	-3.32398	DownByLimma_Female
HLTF	-0.244918	2.45766	-3.80798	0.000162783	0.00436531	-3.32483	DownByLimma_Female
EIF4E	-0.186761	3.27679	-3.80736	0.000163177	0.00437302	-3.32711	DownByLimma_Female
NDUFA5	-0.287817	5.76998	-3.80724	0.000163252	0.00437302	-3.32755	DownByLimma_Female
KIAA0922	-0.0949431	1.06507	-3.80656	0.000163682	0.00438003	-3.33003	DownByLimma_Female
LRRC28	-0.151156	2.23011	-3.80633	0.000163833	0.00438174	-3.3309	DownByLimma_Female
WNT4	-0.0946879	0.544442	-3.80583	0.000164152	0.00438769	-3.33274	DownByLimma_Female
NOP16	-0.173047	3.02361	-3.80571	0.00016423	0.00438769	-3.33319	DownByLimma_Female
IFT22	-0.18977	4.01709	-3.80554	0.000164338	0.00438778	-3.33381	DownByLimma_Female
SLC38A1	-0.180103	1.37	-3.80439	0.000165074	0.00440319	-3.33802	DownByLimma_Female
RNF219	-0.166383	2.41703	-3.80408	0.000165273	0.00440617	-3.33917	DownByLimma_Female
ATP5S	-0.164144	2.80254	-3.80342	0.0001657	0.00441172	-3.3416	DownByLimma_Female
CAMKV	-0.317194	5.60337	-3.8034	0.000165709	0.00441172	-3.34165	DownByLimma_Female
MOV10L1	-0.125387	1.00788	-3.80335	0.000165745	0.00441172	-3.34186	DownByLimma_Female
HLA-L	-0.142345	1.25333	-3.80319	0.000165848	0.00441212	-3.34244	DownByLimma_Female
PPM1J	-0.193663	2.62215	-3.80175	0.000166782	0.00443227	-3.34775	DownByLimma_Female
TIAM2	-0.280955	3.71111	-3.80126	0.000167096	0.00443826	-3.34952	DownByLimma_Female
ACTR10	-0.245334	5.10175	-3.80105	0.000167231	0.0044395	-3.35029	DownByLimma_Female
RNF175	-0.304679	3.37874	-3.80001	0.000167915	0.00445529	-3.35414	DownByLimma_Female
SULT4A1	-0.341461	6.35105	-3.79918	0.000168456	0.00446728	-3.35718	DownByLimma_Female
GAPVD1	-0.140007	2.8237	-3.79853	0.000168879	0.00447151	-3.35955	DownByLimma_Female
RP11-411B10.4	-0.123855	0.48656	-3.79846	0.000168927	0.00447151	-3.35982	DownByLimma_Female
LRP11	-0.260258	3.84264	-3.79826	0.000169061	0.00447151	-3.36056	DownByLimma_Female
NTN4	-0.233996	2.60234	-3.79826	0.000169061	0.00447151	-3.36056	DownByLimma_Female
C15orf57	-0.149413	3.3328	-3.79767	0.000169445	0.00447931	-3.36271	DownByLimma_Female
RGS6	-0.260441	2.37197	-3.7975	0.000169556	0.00447988	-3.36332	DownByLimma_Female
TM2D3	-0.271697	5.14214	-3.79736	0.000169651	0.00448004	-3.36386	DownByLimma_Female
NLGN4X	-0.146007	2.39106	-3.79682	0.00017001	0.00448716	-3.36585	DownByLimma_Female
GABRA3	-0.287792	2.52266	-3.79537	0.000170971	0.00450777	-3.37117	DownByLimma_Female
SYNGR1	-0.280834	5.85007	-3.7951	0.000171147	0.00451005	-3.37214	DownByLimma_Female
IL13RA2	-0.0754204	0.285056	-3.79324	0.000172387	0.00453713	-3.37896	DownByLimma_Female
RP11-254F7.2	-0.138614	2.14333	-3.79315	0.000172446	0.00453713	-3.37928	DownByLimma_Female
ENC1	-0.437499	5.96158	-3.79257	0.000172838	0.00454507	-3.38143	DownByLimma_Female
CES4A	-0.227313	5.21986	-3.79208	0.000173165	0.00455126	-3.38321	DownByLimma_Female
NAPG	-0.246187	4.0097	-3.79154	0.00017353	0.00455847	-3.3852	DownByLimma_Female
GNG2	-0.304363	3.95461	-3.79132	0.000173682	0.00456008	-3.38603	DownByLimma_Female
RP11-430B1.2	-0.172533	0.987772	-3.79052	0.00017422	0.00457182	-3.38895	DownByLimma_Female
UBQLN1	-0.269964	4.25734	-3.79018	0.000174449	0.00457544	-3.39019	DownByLimma_Female
RTN4	-0.256717	7.34424	-3.78992	0.000174623	0.00457759	-3.39112	DownByLimma_Female
CLMP	-0.0864983	0.37362	-3.78776	0.000176094	0.00461375	-3.39904	DownByLimma_Female
PSMD7	-0.145181	5.44661	-3.78608	0.000177247	0.00464155	-3.40521	DownByLimma_Female
PPP2CA	-0.26385	5.14624	-3.78556	0.000177608	0.00464382	-3.40713	DownByLimma_Female
GPX3	-0.200398	5.50111	-3.78483	0.000178109	0.00465439	-3.40979	DownByLimma_Female
GRM5	-0.248127	2.65293	-3.78299	0.000179381	0.00468277	-3.41651	DownByLimma_Female
KCNA5	-0.155245	1.35802	-3.78212	0.000179986	0.00469611	-3.41968	DownByLimma_Female
RFX8	-0.104402	0.452495	-3.78175	0.000180243	0.00470037	-3.42103	DownByLimma_Female
FAM110C	-0.136154	0.91576	-3.78136	0.000180518	0.0047037	-3.42247	DownByLimma_Female
UCHL1	-0.346917	8.86266	-3.7813	0.000180558	0.0047037	-3.42268	DownByLimma_Female
CD47	-0.2438	4.45197	-3.7811	0.000180704	0.00470426	-3.42344	DownByLimma_Female
AP2B1	-0.164211	5.2631	-3.7809	0.00018084	0.00470426	-3.42415	DownByLimma_Female
SYNJ1	-0.350533	3.78177	-3.78074	0.000180955	0.00470426	-3.42475	DownByLimma_Female
ADAT2	-0.125442	0.995934	-3.78017	0.000181356	0.00470985	-3.42684	DownByLimma_Female
MYO16	-0.107446	0.968349	-3.78013	0.000181381	0.00470985	-3.42697	DownByLimma_Female
C20orf203	-0.141722	1.07495	-3.78003	0.000181451	0.00470985	-3.42733	DownByLimma_Female
NHP2	-0.178807	6.16674	-3.77815	0.00018278	0.00474188	-3.43422	DownByLimma_Female
GHITM	-0.256964	6.55974	-3.77732	0.000183366	0.004754	-3.43724	DownByLimma_Female
C10orf53	-0.0166656	0.0269769	-3.77722	0.000183437	0.004754	-3.4376	DownByLimma_Female
ATP6AP2	-0.292866	5.56499	-3.777	0.000183593	0.00475559	-3.43841	DownByLimma_Female
RP11-707M1.1	-0.165018	1.37635	-3.77679	0.000183743	0.00475703	-3.43918	DownByLimma_Female
ZNF804B	-0.0174087	0.0521205	-3.7755	0.000184664	0.00477706	-3.4439	DownByLimma_Female
TMEM59L	-0.298928	7.67261	-3.77534	0.000184773	0.00477706	-3.44445	DownByLimma_Female
RSPH3	-0.156798	1.66228	-3.77504	0.000184989	0.00477943	-3.44556	DownByLimma_Female
RP11-439E19.10	-0.0949285	0.771824	-3.77442	0.000185437	0.00478854	-3.44784	DownByLimma_Female
PKP2	-0.100687	0.54096	-3.77414	0.000185634	0.00478987	-3.44884	DownByLimma_Female
PCYOX1	-0.152535	3.68152	-3.77366	0.000185982	0.00479521	-3.45061	DownByLimma_Female
C2orf50	-0.115351	0.624844	-3.77242	0.000186876	0.00481437	-3.45514	DownByLimma_Female
ANKRD20A19P	-0.0639914	0.169319	-3.77229	0.000186965	0.00481437	-3.45558	DownByLimma_Female
ERC2	-0.195621	3.03419	-3.77152	0.000187528	0.00482268	-3.45842	DownByLimma_Female
CX3CL1	-0.247911	4.60266	-3.77127	0.000187706	0.00482478	-3.45932	DownByLimma_Female
KCNA3	-0.063968	0.262104	-3.77008	0.000188574	0.00484461	-3.46367	DownByLimma_Female
PMS2P5	-0.20004	2.40142	-3.7689	0.000189436	0.00486425	-3.46797	DownByLimma_Female
LINC01140	-0.221812	1.80746	-3.76846	0.000189753	0.00486991	-3.46955	DownByLimma_Female
NDUFAB1	-0.258104	6.24758	-3.76738	0.00019055	0.00488331	-3.4735	DownByLimma_Female
ASAH2B	-0.185325	1.3634	-3.76734	0.000190582	0.00488331	-3.47366	DownByLimma_Female
SPINT2	-0.242518	5.61214	-3.76722	0.000190666	0.00488331	-3.47408	DownByLimma_Female
CHRM2	-0.0802486	0.378302	-3.76711	0.000190745	0.00488331	-3.47447	DownByLimma_Female
RP11-7F17.5	-0.0193723	0.0558829	-3.76687	0.000190927	0.00488384	-3.47537	DownByLimma_Female
FANCD2	-0.0909715	0.531568	-3.7668	0.000190977	0.00488384	-3.47562	DownByLimma_Female
DNAJC6	-0.322834	4.44538	-3.76623	0.000191399	0.00489213	-3.4777	DownByLimma_Female
PSMC6	-0.199339	4.72952	-3.76584	0.000191687	0.00489319	-3.47912	DownByLimma_Female
DHX33	-0.106746	2.313	-3.76574	0.000191762	0.00489319	-3.47949	DownByLimma_Female
KIAA2022	-0.113338	1.00401	-3.76569	0.000191798	0.00489319	-3.47966	DownByLimma_Female
FMN1	-0.153784	1.53335	-3.76564	0.000191831	0.00489319	-3.47982	DownByLimma_Female
GDI2	-0.196227	4.93788	-3.76507	0.000192256	0.00489659	-3.48192	DownByLimma_Female
AKAP6	-0.220823	3.3601	-3.76507	0.000192257	0.00489659	-3.48192	DownByLimma_Female
KIAA1324	-0.23076	2.80991	-3.76424	0.000192872	0.0049048	-3.48493	DownByLimma_Female
TAF1D	-0.160625	6.05222	-3.7639	0.000193127	0.00490879	-3.48618	DownByLimma_Female
SNRK	-0.182417	2.76814	-3.7632	0.000193646	0.00491949	-3.48871	DownByLimma_Female
MRPL1	-0.15496	4.03433	-3.76268	0.000194036	0.0049269	-3.49061	DownByLimma_Female
RP11-204E9.1	-0.0723552	0.203904	-3.76141	0.000194988	0.0049436	-3.49522	DownByLimma_Female
OLFM1	-0.248125	8.56404	-3.76137	0.000195021	0.0049436	-3.49539	DownByLimma_Female
GSK3B	-0.189185	2.91194	-3.76134	0.000195046	0.0049436	-3.49551	DownByLimma_Female
SLC26A4-AS1	-0.239993	3.75543	-3.76059	0.000195605	0.00495421	-3.4982	DownByLimma_Female
CRY2	-0.191884	4.39974	-3.75964	0.000196331	0.00496757	-3.5017	DownByLimma_Female
MYO5B	-0.126439	0.701744	-3.75835	0.000197304	0.00498467	-3.50636	DownByLimma_Female
THY1	-0.327132	7.25191	-3.75805	0.000197533	0.00498794	-3.50746	DownByLimma_Female
KIT	-0.244216	1.66656	-3.75775	0.000197761	0.00499117	-3.50854	DownByLimma_Female
COL4A3BP	-0.155248	3.14802	-3.7574	0.000198028	0.00499541	-3.50982	DownByLimma_Female
SH3GL2	-0.401161	5.75038	-3.75718	0.000198196	0.00499714	-3.51062	DownByLimma_Female
KIAA0319	-0.199376	2.34447	-3.75691	0.000198406	0.00499992	-3.51162	DownByLimma_Female
ZNF57	-0.128662	1.12071	-3.75633	0.000198847	0.00500601	-3.51371	DownByLimma_Female
CDC40	-0.142755	3.0443	-3.75579	0.000199265	0.00501209	-3.51569	DownByLimma_Female
SMAP2	-0.232084	5.09253	-3.75562	0.000199389	0.00501209	-3.51627	DownByLimma_Female
RUFY3	-0.136008	5.41184	-3.75422	0.000200472	0.00503102	-3.52138	DownByLimma_Female
SLIT2	-0.1965	2.19449	-3.75413	0.000200543	0.00503102	-3.52172	DownByLimma_Female
RAB6A	-0.276839	5.6633	-3.75372	0.000200859	0.00503643	-3.5232	DownByLimma_Female
CARTPT	-0.534529	4.6384	-3.75351	0.000201022	0.00503679	-3.52397	DownByLimma_Female
ACTN2	-0.314569	4.11149	-3.75344	0.000201074	0.00503679	-3.52421	DownByLimma_Female
RRAGB	-0.231999	3.05291	-3.75236	0.000201913	0.00505022	-3.52814	DownByLimma_Female
IMMT	-0.226604	4.37927	-3.75231	0.000201954	0.00505022	-3.52833	DownByLimma_Female
EEF1E1	-0.234091	3.7814	-3.75226	0.000201986	0.00505022	-3.52848	DownByLimma_Female
ISCA1	-0.215734	4.52033	-3.75223	0.000202013	0.00505022	-3.52861	DownByLimma_Female
SRPK1	-0.153395	3.04028	-3.75175	0.000202387	0.00505478	-3.53035	DownByLimma_Female
SUGP2	-0.211935	5.02288	-3.75174	0.000202397	0.00505478	-3.5304	DownByLimma_Female
YEATS4	-0.215422	2.46525	-3.75157	0.000202526	0.00505549	-3.531	DownByLimma_Female
PGAP2	-0.140561	3.69639	-3.75131	0.000202729	0.00505804	-3.53194	DownByLimma_Female
CDKN2AIPNL	-0.231302	4.42549	-3.75098	0.000202987	0.00506196	-3.53314	DownByLimma_Female
GLOD4	-0.201458	4.26507	-3.75023	0.000203575	0.00507024	-3.53587	DownByLimma_Female
NCEH1	-0.298509	3.18287	-3.75019	0.000203601	0.00507024	-3.53599	DownByLimma_Female
BRMS1L	-0.188542	2.51089	-3.75017	0.000203622	0.00507024	-3.53609	DownByLimma_Female
BEX4	-0.267643	6.98655	-3.74994	0.000203798	0.00507211	-3.5369	DownByLimma_Female
ZNF223	-0.172474	1.5208	-3.7498	0.000203909	0.00507236	-3.53742	DownByLimma_Female
SH3RF2	-0.125024	0.854362	-3.74931	0.000204298	0.0050795	-3.53921	DownByLimma_Female
PREP	-0.243614	3.23233	-3.74864	0.000204821	0.0050892	-3.54162	DownByLimma_Female
WASF1	-0.341706	5.4436	-3.74855	0.000204891	0.0050892	-3.54194	DownByLimma_Female
UQCRC2	-0.224025	5.93157	-3.7479	0.000205409	0.0050961	-3.54433	DownByLimma_Female
SMPD3	-0.196007	2.18302	-3.74789	0.000205415	0.0050961	-3.54436	DownByLimma_Female
ACOT7	-0.372273	6.19564	-3.74773	0.000205543	0.0050961	-3.54494	DownByLimma_Female
KITLG	-0.226847	1.68974	-3.74769	0.000205575	0.0050961	-3.54509	DownByLimma_Female
KCNC2	-0.318893	3.93569	-3.74696	0.000206152	0.00510788	-3.54773	DownByLimma_Female
TIMM17A	-0.23023	4.20036	-3.74667	0.000206378	0.00511097	-3.54877	DownByLimma_Female
ASXL3	-0.100774	0.860045	-3.74615	0.000206792	0.00511869	-3.55065	DownByLimma_Female
CLSTN3	-0.359595	5.30431	-3.74595	0.000206952	0.00512011	-3.55138	DownByLimma_Female
ARFGEF3	-0.137657	2.6535	-3.74528	0.000207487	0.00513082	-3.55382	DownByLimma_Female
PHF7	-0.192536	2.05403	-3.74425	0.00020831	0.00514612	-3.55755	DownByLimma_Female
HYKK	-0.129954	1.09705	-3.74367	0.000208772	0.00515377	-3.55964	DownByLimma_Female
RP11-284F21.8	-0.0944021	0.333683	-3.7436	0.000208826	0.00515377	-3.55988	DownByLimma_Female
ORC5	-0.215121	2.57757	-3.74331	0.000209065	0.00515714	-3.56096	DownByLimma_Female
PSMA1	-0.188296	5.47823	-3.74253	0.000209686	0.00516991	-3.56376	DownByLimma_Female
GAPDHP23	-0.0875975	0.336364	-3.74223	0.000209935	0.00517352	-3.56488	DownByLimma_Female
RS1	-0.0240954	0.0647343	-3.74101	0.00021092	0.00519525	-3.56929	DownByLimma_Female
KRT17P2	-0.269506	1.63764	-3.74075	0.000211125	0.00519774	-3.57021	DownByLimma_Female
MEAF6	-0.235924	4.90165	-3.74037	0.000211436	0.00520285	-3.5716	DownByLimma_Female
ZNF544	-0.148674	2.39164	-3.73961	0.000212054	0.00521318	-3.57434	DownByLimma_Female
BCAS2	-0.244238	4.46335	-3.73941	0.000212219	0.00521444	-3.57508	DownByLimma_Female
NDUFB2-AS1	-0.085041	0.630743	-3.73915	0.000212425	0.00521505	-3.57599	DownByLimma_Female
STPG1	-0.173876	2.98486	-3.73912	0.000212452	0.00521505	-3.57611	DownByLimma_Female
SLC9B2	-0.273815	3.1331	-3.73876	0.000212745	0.00521969	-3.57741	DownByLimma_Female
CLUL1	-0.226552	1.18079	-3.7386	0.000212879	0.00522043	-3.57801	DownByLimma_Female
PCSK2	-0.302699	3.43809	-3.73835	0.000213084	0.00522217	-3.57891	DownByLimma_Female
MAP3K14-AS1	-0.106668	0.378877	-3.73816	0.000213241	0.00522217	-3.5796	DownByLimma_Female
VWA7	-0.271287	2.33776	-3.73813	0.000213262	0.00522217	-3.5797	DownByLimma_Female
NKRF	-0.246089	2.86708	-3.73756	0.000213731	0.00523108	-3.58177	DownByLimma_Female
TPTE2P5	-0.114974	0.483397	-3.73643	0.000214658	0.00524867	-3.58585	DownByLimma_Female
GPLD1	-0.176666	1.46884	-3.73611	0.000214921	0.00525074	-3.587	DownByLimma_Female
NOS2	-0.170168	1.2063	-3.73601	0.000215001	0.00525074	-3.58736	DownByLimma_Female
FBXO34	-0.256705	3.04589	-3.73595	0.000215057	0.00525074	-3.5876	DownByLimma_Female
VPS33B	-0.174255	3.33904	-3.7358	0.000215174	0.00525104	-3.58811	DownByLimma_Female
AJ003147.9	-0.068562	0.169673	-3.73565	0.000215301	0.00525159	-3.58867	DownByLimma_Female
RIMS2	-0.158336	4.18437	-3.73486	0.000215955	0.00526243	-3.59153	DownByLimma_Female
SUSD1	-0.204205	1.54748	-3.73453	0.000216232	0.0052666	-3.59273	DownByLimma_Female
PYROXD1	-0.181218	1.30697	-3.73438	0.000216353	0.005267	-3.59326	DownByLimma_Female
DNM1L	-0.252373	4.55331	-3.73411	0.000216574	0.00526781	-3.59422	DownByLimma_Female
TMX3	-0.227411	2.93119	-3.73347	0.000217106	0.00527671	-3.59654	DownByLimma_Female
DHRS7B	-0.146223	3.67465	-3.73327	0.000217277	0.00527671	-3.59728	DownByLimma_Female
WDR17	-0.233574	1.90598	-3.73302	0.000217486	0.00527921	-3.59819	DownByLimma_Female
ZBTB24	-0.108405	1.37441	-3.73283	0.000217645	0.00528052	-3.59888	DownByLimma_Female
MYO5A	-0.236621	3.8945	-3.73243	0.000217979	0.00528606	-3.60032	DownByLimma_Female
YWHAH	-0.384009	7.9776	-3.73185	0.000218462	0.00529212	-3.60241	DownByLimma_Female
RP11-522N14.2	-0.0229359	0.0739677	-3.73175	0.000218545	0.00529212	-3.60276	DownByLimma_Female
ATP5F1P5	-0.0776322	0.244618	-3.73106	0.000219127	0.00530365	-3.60527	DownByLimma_Female
IMP4	-0.153387	5.05906	-3.73033	0.000219737	0.00531586	-3.60789	DownByLimma_Female
CCDC14	-0.202667	2.78296	-3.73015	0.000219887	0.00531601	-3.60853	DownByLimma_Female
ENO2	-0.320735	8.02606	-3.72972	0.000220255	0.00532068	-3.61011	DownByLimma_Female
CLCN5	-0.0677414	0.669826	-3.7291	0.00022077	0.00532607	-3.61231	DownByLimma_Female
CACNB4	-0.202293	2.86271	-3.72907	0.000220796	0.00532607	-3.61242	DownByLimma_Female
PDE6H	-0.125218	0.579349	-3.72857	0.000221224	0.00533125	-3.61425	DownByLimma_Female
APLP2	-0.184814	6.6626	-3.7272	0.000222389	0.0053542	-3.6192	DownByLimma_Female
AP000662.4	-0.0603041	0.357002	-3.72697	0.000222582	0.00535626	-3.62001	DownByLimma_Female
MDP1	-0.215073	3.97698	-3.72661	0.000222887	0.00536076	-3.62131	DownByLimma_Female
WNK3	-0.0634671	0.765468	-3.7265	0.000222982	0.00536076	-3.62171	DownByLimma_Female
CACNB2	-0.239728	3.26849	-3.72626	0.000223191	0.0053632	-3.62259	DownByLimma_Female
SCG3	-0.223038	5.71736	-3.72584	0.000223549	0.00536924	-3.6241	DownByLimma_Female
VSTM5	-0.187949	1.31744	-3.7249	0.000224353	0.00538597	-3.62748	DownByLimma_Female
HOPX	-0.22425	6.28189	-3.7233	0.00022573	0.00541386	-3.63325	DownByLimma_Female
ZNF365	-0.332245	4.38932	-3.72291	0.000226063	0.00541926	-3.63464	DownByLimma_Female
TMEM132B	-0.146159	2.68649	-3.72244	0.000226471	0.00542643	-3.63634	DownByLimma_Female
RPS6KC1	-0.177808	2.70252	-3.72215	0.000226727	0.00542748	-3.6374	DownByLimma_Female
SPDEF	-0.14961	0.878917	-3.72214	0.000226731	0.00542748	-3.63742	DownByLimma_Female
GOLT1B	-0.254934	3.09864	-3.72137	0.000227398	0.00544033	-3.64019	DownByLimma_Female
SDHAF1	-0.211353	3.6251	-3.72122	0.00022753	0.00544033	-3.64073	DownByLimma_Female
GRHL1	-0.123015	0.877651	-3.72108	0.000227658	0.00544033	-3.64126	DownByLimma_Female
MTMR6	-0.207018	2.57835	-3.72103	0.000227702	0.00544033	-3.64144	DownByLimma_Female
PFDN4	-0.239639	4.44206	-3.72024	0.000228386	0.0054541	-3.64427	DownByLimma_Female
LINC01257	-0.0595655	0.10883	-3.7197	0.000228862	0.00546284	-3.64623	DownByLimma_Female
TRPC1	-0.192508	2.17205	-3.71922	0.000229279	0.00546988	-3.64795	DownByLimma_Female
BPGM	-0.171874	3.13242	-3.71911	0.000229374	0.00546988	-3.64834	DownByLimma_Female
PRKDC	-0.290969	3.18339	-3.71885	0.000229607	0.00547284	-3.6493	DownByLimma_Female
DNAJC5G	-0.183899	1.73659	-3.71831	0.00023008	0.0054815	-3.65123	DownByLimma_Female
ADAM11	-0.230085	4.39417	-3.71794	0.0002304	0.00548595	-3.65254	DownByLimma_Female
ACTR6	-0.236	3.67064	-3.71782	0.000230506	0.00548595	-3.65298	DownByLimma_Female
GABRA4	-0.222786	1.65714	-3.71772	0.000230595	0.00548595	-3.65334	DownByLimma_Female
COA3	-0.150744	6.12817	-3.71735	0.000230922	0.00548915	-3.65467	DownByLimma_Female
RRM1	-0.17344	2.52256	-3.71732	0.000230948	0.00548915	-3.65478	DownByLimma_Female
TUFT1	-0.167104	1.87574	-3.71689	0.000231328	0.00549558	-3.65633	DownByLimma_Female
KCTD8	-0.218245	2.09349	-3.71588	0.000232222	0.00551421	-3.65997	DownByLimma_Female
GOSR2	-0.158412	4.14971	-3.71362	0.00023424	0.00555422	-3.66811	DownByLimma_Female
CTD-2530H12.8	-0.0865512	0.306211	-3.71253	0.000235208	0.00557454	-3.672	DownByLimma_Female
NPM1	-0.180796	6.67936	-3.71006	0.000237443	0.00561691	-3.68091	DownByLimma_Female
OSBPL6	-0.159824	2.80721	-3.70975	0.00023772	0.00562081	-3.68201	DownByLimma_Female
TRIM37	-0.291643	4.31319	-3.70944	0.000238	0.00562479	-3.68311	DownByLimma_Female
EML1	-0.12755	2.1222	-3.70902	0.000238384	0.00563121	-3.68463	DownByLimma_Female
ZNF248	-0.157897	2.83981	-3.70887	0.000238514	0.00563163	-3.68515	DownByLimma_Female
ELOVL4	-0.2711	2.96885	-3.70857	0.000238796	0.00563562	-3.68626	DownByLimma_Female
AK5	-0.331331	5.48717	-3.70826	0.00023907	0.00563945	-3.68734	DownByLimma_Female
TUBGCP4	-0.139141	2.56397	-3.70774	0.000239544	0.00564457	-3.6892	DownByLimma_Female
ERICH3	-0.218803	3.31672	-3.70644	0.000240736	0.00566729	-3.69388	DownByLimma_Female
HMGB3	-0.203787	2.72932	-3.70632	0.000240852	0.00566729	-3.69433	DownByLimma_Female
LYRM4	-0.159423	3.99031	-3.70623	0.000240928	0.00566729	-3.69463	DownByLimma_Female
RYR2	-0.247897	2.75915	-3.70576	0.00024136	0.00567253	-3.69632	DownByLimma_Female
DCHS2	-0.0887637	0.442254	-3.70574	0.000241377	0.00567253	-3.69638	DownByLimma_Female
ALS2CL	-0.219414	3.19428	-3.70559	0.000241518	0.00567318	-3.69693	DownByLimma_Female
RAB3GAP1	-0.197674	3.72327	-3.70524	0.000241842	0.00567658	-3.6982	DownByLimma_Female
ATP6AP1	-0.269281	6.1012	-3.70511	0.000241962	0.00567658	-3.69867	DownByLimma_Female
DNAJC5	-0.210816	5.18385	-3.70471	0.000242326	0.00567682	-3.70008	DownByLimma_Female
CTD-2014B16.3	-0.0992967	0.441947	-3.70469	0.000242352	0.00567682	-3.70018	DownByLimma_Female
SYN2	-0.359223	5.49621	-3.70426	0.000242744	0.00568336	-3.7017	DownByLimma_Female
RP11-863P13.4	-0.163918	0.916468	-3.70407	0.000242922	0.00568488	-3.70239	DownByLimma_Female
ATP5F1	-0.228379	6.05623	-3.70303	0.000243885	0.00570474	-3.70612	DownByLimma_Female
PHYHIP	-0.307652	7.28842	-3.70265	0.000244238	0.00571036	-3.70748	DownByLimma_Female
MTPN	-0.202132	5.28986	-3.70185	0.000244981	0.00572506	-3.71034	DownByLimma_Female
SYCE1	-0.289831	3.52806	-3.70163	0.000245187	0.00572719	-3.71113	DownByLimma_Female
GOT1	-0.373284	5.8897	-3.70083	0.000245937	0.00574203	-3.71401	DownByLimma_Female
EIF4E2	-0.156611	3.86134	-3.70061	0.000246142	0.00574415	-3.71479	DownByLimma_Female
BCAP29	-0.167911	4.09484	-3.7002	0.000246526	0.00575043	-3.71626	DownByLimma_Female
SYT11	-0.26133	5.53191	-3.69983	0.000246872	0.00575458	-3.71758	DownByLimma_Female
TLDC1	-0.117362	1.7354	-3.69977	0.000246933	0.00575458	-3.71781	DownByLimma_Female
ERICH5	-0.13412	0.835089	-3.69958	0.000247106	0.00575595	-3.71847	DownByLimma_Female
NPTXR	-0.276994	5.35858	-3.69907	0.000247588	0.00575856	-3.72031	DownByLimma_Female
DHX36	-0.142783	3.91127	-3.69903	0.000247627	0.00575856	-3.72046	DownByLimma_Female
LIN52	-0.121966	2.64518	-3.69894	0.000247717	0.00575856	-3.7208	DownByLimma_Female
P2RX5	-0.219341	2.86318	-3.6989	0.000247754	0.00575856	-3.72094	DownByLimma_Female
GRP	-0.130018	0.700872	-3.69882	0.000247829	0.00575856	-3.72123	DownByLimma_Female
ATP1B1	-0.355568	7.70526	-3.69873	0.000247907	0.00575856	-3.72152	DownByLimma_Female
CNOT7	-0.168489	3.81656	-3.69828	0.000248332	0.00576576	-3.72313	DownByLimma_Female
SGSM1	-0.224535	2.91145	-3.69794	0.00024866	0.0057707	-3.72437	DownByLimma_Female
KMO	-0.0742325	0.297289	-3.69727	0.000249287	0.00578258	-3.72675	DownByLimma_Female
CFAP36	-0.224248	5.65368	-3.69712	0.000249431	0.00578325	-3.72729	DownByLimma_Female
CACNA1B	-0.255604	2.54887	-3.69526	0.000251204	0.00582166	-3.73396	DownByLimma_Female
TRIM23	-0.224965	3.02133	-3.69505	0.000251404	0.00582361	-3.73471	DownByLimma_Female
CDKL1	-0.212639	2.46592	-3.69289	0.000253478	0.00586895	-3.74244	DownByLimma_Female
C16orf91	-0.182936	3.31405	-3.69182	0.000254504	0.00588652	-3.74625	DownByLimma_Female
MRPS23	-0.220853	4.22895	-3.69115	0.000255157	0.00589421	-3.74866	DownByLimma_Female
ATP9A	-0.250784	4.59291	-3.69093	0.000255372	0.00589647	-3.74945	DownByLimma_Female
FMR1	-0.144373	4.05989	-3.68927	0.000256986	0.005931	-3.75538	DownByLimma_Female
MPC2	-0.181305	5.03063	-3.68862	0.000257623	0.00594298	-3.75771	DownByLimma_Female
RP11-407H12.8	-0.0463017	0.100016	-3.68794	0.000258289	0.00595286	-3.76014	DownByLimma_Female
LINC01260	-0.198719	2.06369	-3.68759	0.000258627	0.00595792	-3.76137	DownByLimma_Female
FKTN	-0.120825	1.3727	-3.68732	0.000258896	0.00596138	-3.76235	DownByLimma_Female
C17orf75	-0.203546	2.97653	-3.68686	0.000259341	0.00596813	-3.76397	DownByLimma_Female
DOPEY2	-0.161603	1.9333	-3.68678	0.000259429	0.00596813	-3.76429	DownByLimma_Female
ACTG1	-0.215825	8.6466	-3.68666	0.000259546	0.00596813	-3.76471	DownByLimma_Female
C20orf166-AS1	-0.168026	1.114	-3.68645	0.000259749	0.00597005	-3.76545	DownByLimma_Female
GDA	-0.243654	4.7573	-3.6863	0.000259899	0.00597077	-3.76599	DownByLimma_Female
PTPRF	-0.103514	4.82865	-3.68589	0.000260305	0.00597736	-3.76746	DownByLimma_Female
TPD52	-0.278732	4.9923	-3.68563	0.000260559	0.00597849	-3.76838	DownByLimma_Female
RP11-982M15.6	-0.0814988	0.435626	-3.6856	0.000260592	0.00597849	-3.7685	DownByLimma_Female
RAB3A	-0.41932	7.07988	-3.68465	0.000261532	0.00599588	-3.77189	DownByLimma_Female
EMC3	-0.170005	3.89115	-3.68459	0.000261589	0.00599588	-3.77209	DownByLimma_Female
LINC01310	-0.0700726	0.322013	-3.6838	0.00026237	0.00600925	-3.7749	DownByLimma_Female
SNAP91	-0.313531	5.197	-3.68368	0.000262497	0.00600925	-3.77535	DownByLimma_Female
ZRANB2	-0.172549	4.78743	-3.68364	0.000262532	0.00600925	-3.77548	DownByLimma_Female
ADAMTS8	-0.188071	2.30848	-3.68332	0.000262856	0.00601393	-3.77664	DownByLimma_Female
DSCC1	-0.115572	0.858514	-3.68279	0.000263384	0.00602069	-3.77853	DownByLimma_Female
RTKN2	-0.10253	0.520905	-3.68256	0.000263615	0.00602148	-3.77935	DownByLimma_Female
AMIGO1	-0.19808	3.16819	-3.6825	0.000263666	0.00602148	-3.77954	DownByLimma_Female
CPLX3	-0.210959	1.79373	-3.68225	0.000263923	0.0060246	-3.78045	DownByLimma_Female
SYT5	-0.32653	5.33217	-3.68172	0.000264454	0.00603398	-3.78234	DownByLimma_Female
MRTO4	-0.207385	4.5434	-3.68138	0.000264791	0.00603532	-3.78354	DownByLimma_Female
UBE2D1	-0.207876	2.58179	-3.6813	0.000264868	0.00603532	-3.78382	DownByLimma_Female
PREPL	-0.298028	6.07083	-3.6813	0.000264874	0.00603532	-3.78384	DownByLimma_Female
TMX4	-0.200584	3.86905	-3.68115	0.000265019	0.00603589	-3.78435	DownByLimma_Female
SLC25A14	-0.238129	3.64206	-3.68039	0.000265787	0.00605062	-3.78707	DownByLimma_Female
SPATS2	-0.1512	3.61496	-3.67993	0.000266246	0.00605833	-3.7887	DownByLimma_Female
MAP10	-0.095178	0.493767	-3.67967	0.00026651	0.0060616	-3.78963	DownByLimma_Female
RASAL2-AS1	-0.0660497	0.51829	-3.67775	0.000268459	0.00610315	-3.79649	DownByLimma_Female
KCNA4	-0.122497	1.09468	-3.67736	0.000268852	0.00610659	-3.79787	DownByLimma_Female
ACTA2-AS1	-0.0302998	0.0983958	-3.67736	0.000268854	0.00610659	-3.79787	DownByLimma_Female
FASTKD2	-0.173071	2.13575	-3.67711	0.000269114	0.00610974	-3.79878	DownByLimma_Female
SH3KBP1	-0.18601	3.32746	-3.67629	0.000269943	0.00612578	-3.80168	DownByLimma_Female
ARL6IP1	-0.202596	7.27874	-3.67524	0.000271019	0.00614743	-3.80542	DownByLimma_Female
TXLNB	-0.0640078	0.394651	-3.67462	0.000271661	0.0061592	-3.80764	DownByLimma_Female
GPD1L	-0.201604	3.63779	-3.6735	0.000272812	0.00617972	-3.81162	DownByLimma_Female
C2CD2L	-0.216606	4.45819	-3.67257	0.000273775	0.00619711	-3.81494	DownByLimma_Female
TXNL4A	-0.155479	6.12703	-3.67252	0.000273827	0.00619711	-3.81512	DownByLimma_Female
LRRTM1	-0.279045	2.62673	-3.67239	0.000273958	0.00619728	-3.81557	DownByLimma_Female
EPHB2	-0.106395	1.7258	-3.67196	0.000274406	0.00620195	-3.8171	DownByLimma_Female
SLC25A46	-0.244645	2.88402	-3.67195	0.000274412	0.00620195	-3.81712	DownByLimma_Female
ANKS1B	-0.183681	5.49268	-3.6716	0.000274775	0.00620736	-3.81837	DownByLimma_Female
CYP26A1	-0.0873346	0.397046	-3.67132	0.000275066	0.00621114	-3.81936	DownByLimma_Female
ARMCX3	-0.167291	4.54331	-3.67045	0.00027598	0.00622899	-3.82249	DownByLimma_Female
SORBS2	-0.130613	3.79106	-3.67032	0.000276112	0.00622916	-3.82294	DownByLimma_Female
CCNDBP1	-0.184963	4.50848	-3.66882	0.000277676	0.00625882	-3.82825	DownByLimma_Female
SMYD3	-0.216361	3.52211	-3.66829	0.000278235	0.0062686	-3.83014	DownByLimma_Female
ZNF540	-0.192309	3.11296	-3.6678	0.000278751	0.00627741	-3.83189	DownByLimma_Female
LINC01378	-0.131471	0.645346	-3.66746	0.000279114	0.00628277	-3.83311	DownByLimma_Female
CDC123	-0.185815	4.46733	-3.667	0.000279598	0.00628785	-3.83474	DownByLimma_Female
DCAF12L2	-0.140906	0.497488	-3.66689	0.000279716	0.00628785	-3.83514	DownByLimma_Female
SDHAF4	-0.230197	3.0054	-3.6667	0.000279913	0.00628947	-3.8358	DownByLimma_Female
DNAJA2	-0.254331	4.56318	-3.66656	0.000280067	0.00629009	-3.83631	DownByLimma_Female
TRMT44	-0.155534	1.9393	-3.66565	0.000281024	0.00630876	-3.83952	DownByLimma_Female
CRYZL1	-0.139242	4.30595	-3.66493	0.000281787	0.00632024	-3.84207	DownByLimma_Female
CCDC85A	-0.267085	2.51264	-3.66447	0.000282281	0.00632566	-3.84372	DownByLimma_Female
OACYLP	-0.0435472	0.0858852	-3.66376	0.000283039	0.00633648	-3.84624	DownByLimma_Female
ASAP1	-0.141503	3.12548	-3.66366	0.000283143	0.00633648	-3.84659	DownByLimma_Female
TMC3	-0.0203308	0.0701334	-3.66281	0.000284053	0.00635118	-3.84961	DownByLimma_Female
LRRC2	-0.205562	2.03716	-3.66266	0.000284217	0.00635203	-3.85015	DownByLimma_Female
DCTPP1	-0.185275	3.34264	-3.6623	0.000284608	0.00635446	-3.85144	DownByLimma_Female
SNX10	-0.331466	4.4767	-3.66225	0.00028466	0.00635446	-3.85162	DownByLimma_Female
SEPT7P2	-0.132897	3.0879	-3.6621	0.000284822	0.00635446	-3.85215	DownByLimma_Female
VDAC1	-0.289799	6.16903	-3.66209	0.000284832	0.00635446	-3.85218	DownByLimma_Female
MANSC1	-0.163746	3.04389	-3.66164	0.000285316	0.00636242	-3.85378	DownByLimma_Female
CCT4	-0.212373	5.07222	-3.66138	0.000285591	0.00636573	-3.85469	DownByLimma_Female
RBFA	-0.156942	2.63082	-3.66117	0.000285813	0.00636785	-3.85542	DownByLimma_Female
SFXN1	-0.175276	3.70811	-3.66085	0.000286159	0.0063699	-3.85656	DownByLimma_Female
WBSCR17	-0.270835	4.91065	-3.66052	0.000286523	0.00637517	-3.85775	DownByLimma_Female
FEM1B	-0.194364	3.28098	-3.65925	0.000287899	0.00640294	-3.86226	DownByLimma_Female
CACNA1G	-0.204136	2.37843	-3.65862	0.000288585	0.00641535	-3.86449	DownByLimma_Female
PPL	-0.241531	2.29685	-3.65841	0.000288805	0.00641741	-3.86521	DownByLimma_Female
SPIN2A	-0.101162	0.827719	-3.65786	0.000289403	0.00642751	-3.86716	DownByLimma_Female
LINC00992	-0.0202379	0.0176911	-3.65776	0.000289516	0.00642751	-3.86752	DownByLimma_Female
TMSB15B	-0.146486	1.53945	-3.65706	0.000290278	0.00644157	-3.86999	DownByLimma_Female
MAST3	-0.201403	5.28865	-3.65629	0.000291132	0.00645767	-3.87276	DownByLimma_Female
DNAL4	-0.158589	4.00948	-3.65591	0.000291541	0.0064639	-3.87408	DownByLimma_Female
DDHD1	-0.174688	2.31144	-3.65558	0.000291901	0.00646606	-3.87524	DownByLimma_Female
DOCK4	-0.203546	3.49407	-3.65532	0.000292189	0.00646606	-3.87617	DownByLimma_Female
TYW5	-0.107857	1.43218	-3.65505	0.000292486	0.00646606	-3.87712	DownByLimma_Female
FAM156B	-0.157272	4.65428	-3.655	0.000292541	0.00646606	-3.8773	DownByLimma_Female
CTB-131K11.1	-0.148071	0.789713	-3.65456	0.000293032	0.00647406	-3.87888	DownByLimma_Female
CCK	-0.370729	7.46106	-3.65395	0.000293699	0.00648593	-3.88101	DownByLimma_Female
PAQR9	-0.0942086	0.571748	-3.65366	0.000294024	0.00649025	-3.88205	DownByLimma_Female
PTENP1	-0.0829787	0.460511	-3.65322	0.000294513	0.0064982	-3.88362	DownByLimma_Female
ACAD9	-0.161252	3.67482	-3.65299	0.000294766	0.00650092	-3.88442	DownByLimma_Female
GRPEL2	-0.150843	1.91677	-3.65262	0.000295178	0.00650715	-3.88574	DownByLimma_Female
KTN1-AS1	-0.0910719	0.770391	-3.65199	0.000295877	0.00651969	-3.88796	DownByLimma_Female
SCN1A	-0.262013	3.09549	-3.65076	0.000297252	0.00654424	-3.89232	DownByLimma_Female
RP4-765H13.1	-0.0984676	0.175343	-3.64987	0.000298248	0.00656062	-3.89546	DownByLimma_Female
FKBP1B	-0.231707	4.85189	-3.64986	0.000298258	0.00656062	-3.89549	DownByLimma_Female
RARS	-0.180969	3.62189	-3.64955	0.000298614	0.00656558	-3.89662	DownByLimma_Female
NIPSNAP3B	-0.215252	1.85124	-3.64753	0.00030089	0.00660695	-3.90376	DownByLimma_Female
UBP1	-0.205159	3.59005	-3.64731	0.000301131	0.00660934	-3.90451	DownByLimma_Female
FAM71E1	-0.177692	2.45673	-3.64697	0.000301518	0.00661417	-3.90572	DownByLimma_Female
DCAF6	-0.239221	4.57973	-3.64689	0.000301615	0.00661417	-3.90602	DownByLimma_Female
ATG16L1	-0.190021	3.29341	-3.64663	0.000301903	0.00661761	-3.90692	DownByLimma_Female
NAP1L3	-0.348924	5.80336	-3.64619	0.000302409	0.00662291	-3.90849	DownByLimma_Female
ALS2	-0.166844	2.72975	-3.64606	0.000302554	0.0066232	-3.90894	DownByLimma_Female
TSTD3	-0.107753	1.11791	-3.64567	0.000303001	0.00662742	-3.91033	DownByLimma_Female
WBP2	-0.193198	7.69119	-3.64566	0.000303012	0.00662742	-3.91036	DownByLimma_Female
SEZ6	-0.227893	3.70438	-3.64535	0.000303367	0.00662958	-3.91146	DownByLimma_Female
RP11-317B7.2	-0.0278328	0.0862553	-3.64522	0.000303507	0.00662958	-3.9119	DownByLimma_Female
LINC00570	-0.0608179	0.188946	-3.64492	0.00030386	0.00663441	-3.91299	DownByLimma_Female
ATG7	-0.15076	3.04124	-3.64472	0.000304084	0.00663505	-3.91368	DownByLimma_Female
CTB-113P19.4	-0.165487	1.12764	-3.64466	0.000304154	0.00663505	-3.9139	DownByLimma_Female
VPS8	-0.13236	3.51597	-3.64438	0.000304468	0.00663805	-3.91487	DownByLimma_Female
HPCA	-0.276008	6.40433	-3.644	0.000304901	0.0066427	-3.91621	DownByLimma_Female
COX15	-0.162197	3.28059	-3.64362	0.000305342	0.00664525	-3.91756	DownByLimma_Female
RP11-629O1.2	-0.108861	1.62076	-3.6436	0.000305363	0.00664525	-3.91763	DownByLimma_Female
NDFIP2	-0.294924	3.54437	-3.64356	0.000305416	0.00664525	-3.91779	DownByLimma_Female
RP11-293M10.6	-0.132814	0.873378	-3.64278	0.000306313	0.00665899	-3.92055	DownByLimma_Female
PET117	-0.184881	3.00283	-3.64209	0.000307106	0.00667045	-3.92298	DownByLimma_Female
PIP5K1B	-0.269862	2.37528	-3.64176	0.000307482	0.00667574	-3.92413	DownByLimma_Female
LYSMD4	-0.166907	2.60696	-3.64164	0.000307621	0.00667586	-3.92455	DownByLimma_Female
MCTP1	-0.237989	2.53706	-3.64124	0.00030808	0.00668178	-3.92595	DownByLimma_Female
C12orf76	-0.154509	5.18567	-3.64118	0.00030816	0.00668178	-3.9262	DownByLimma_Female
RP11-456K23.1	-0.0567031	0.240379	-3.64076	0.000308646	0.00668653	-3.92768	DownByLimma_Female
CERS6	-0.238831	2.91138	-3.64044	0.000309012	0.00668799	-3.92879	DownByLimma_Female
PRKAR1A	-0.241271	5.85848	-3.64026	0.000309216	0.00668799	-3.92941	DownByLimma_Female
COX18	-0.180848	2.11601	-3.64017	0.000309329	0.00668799	-3.92976	DownByLimma_Female
EXOSC3	-0.192488	2.79029	-3.64014	0.000309364	0.00668799	-3.92986	DownByLimma_Female
FXYD6	-0.319327	7.21036	-3.64012	0.00030938	0.00668799	-3.92991	DownByLimma_Female
KIAA1549	-0.105458	1.61884	-3.63957	0.000310027	0.00669628	-3.93188	DownByLimma_Female
FIG4	-0.21422	3.31986	-3.63956	0.000310031	0.00669628	-3.93189	DownByLimma_Female
DOPEY1	-0.212246	2.79177	-3.63938	0.000310241	0.00669628	-3.93252	DownByLimma_Female
CFAP58-AS1	-0.1946	1.40585	-3.63933	0.000310297	0.00669628	-3.9327	DownByLimma_Female
OLA1	-0.278376	4.74461	-3.63707	0.00031295	0.00675063	-3.9407	DownByLimma_Female
PDIA3	-0.135768	5.59531	-3.6354	0.000314912	0.00678711	-3.94657	DownByLimma_Female
TUB	-0.197665	3.39467	-3.6337	0.000316921	0.00682455	-3.95255	DownByLimma_Female
GLS	-0.317305	5.196	-3.63225	0.00031865	0.00685884	-3.95766	DownByLimma_Female
SMARCA2	-0.191383	5.89572	-3.63136	0.000319719	0.00687626	-3.96081	DownByLimma_Female
RP11-173M1.5	-0.0742613	0.273149	-3.63135	0.000319733	0.00687626	-3.96085	DownByLimma_Female
VSTM2L	-0.283616	5.85659	-3.62976	0.000321635	0.00690532	-3.96642	DownByLimma_Female
CDKN2D	-0.209934	5.78529	-3.62957	0.000321873	0.00690668	-3.96711	DownByLimma_Female
CEMIP	-0.153896	1.08723	-3.62948	0.000321974	0.00690668	-3.96741	DownByLimma_Female
ARMC8	-0.184339	3.82539	-3.62922	0.000322287	0.00691044	-3.96832	DownByLimma_Female
CEP57	-0.150769	3.02526	-3.62849	0.000323178	0.00692659	-3.97092	DownByLimma_Female
CDK5R1	-0.265708	5.01526	-3.62806	0.000323696	0.0069331	-3.97242	DownByLimma_Female
MORF4L2	-0.27509	6.67759	-3.62778	0.000324039	0.00693614	-3.97342	DownByLimma_Female
ATPIF1	-0.278641	8.00107	-3.62666	0.000325391	0.00696211	-3.97733	DownByLimma_Female
PDE8B	-0.142748	3.65937	-3.6264	0.000325713	0.00696604	-3.97826	DownByLimma_Female
SNRPD1	-0.150804	4.41358	-3.626	0.000326205	0.00696917	-3.97968	DownByLimma_Female
GTPBP10	-0.152015	1.87613	-3.62594	0.000326276	0.00696917	-3.97988	DownByLimma_Female
RP11-384O8.1	-0.198443	2.1878	-3.62566	0.000326612	0.00697338	-3.98085	DownByLimma_Female
TUBB2A	-0.36511	7.93902	-3.62538	0.00032696	0.00697783	-3.98185	DownByLimma_Female
KCNH4	-0.183675	1.02008	-3.62428	0.000328312	0.00700372	-3.98573	DownByLimma_Female
BAAT	-0.0817138	0.534215	-3.62374	0.000328966	0.00701468	-3.98759	DownByLimma_Female
C17orf51	-0.167312	2.93253	-3.62344	0.000329343	0.00701973	-3.98867	DownByLimma_Female
IRGQ	-0.158813	3.03164	-3.62295	0.00032995	0.0070297	-3.9904	DownByLimma_Female
SLC17A7	-0.307217	7.31825	-3.62259	0.000330394	0.00703616	-3.99166	DownByLimma_Female
FHL2	-0.26738	3.24222	-3.62231	0.000330735	0.00703885	-3.99263	DownByLimma_Female
KCNT2	-0.161526	0.923078	-3.62226	0.000330801	0.00703885	-3.99282	DownByLimma_Female
PNCK	-0.253045	5.87515	-3.62184	0.000331312	0.00704674	-3.99427	DownByLimma_Female
KIF12	-0.169743	1.07208	-3.62167	0.000331532	0.00704842	-3.99489	DownByLimma_Female
LINC00623	-0.121908	0.642364	-3.62093	0.000332441	0.00706176	-3.99746	DownByLimma_Female
GABRG3	-0.146157	0.873825	-3.62047	0.000333015	0.00707096	-3.99908	DownByLimma_Female
PEBP1	-0.157663	9.05113	-3.62011	0.000333465	0.00707564	-4.00035	DownByLimma_Female
UBE2Z	-0.169084	4.1289	-3.62007	0.000333517	0.00707564	-4.0005	DownByLimma_Female
FAM185A	-0.156337	1.84461	-3.61907	0.000334769	0.00709254	-4.00402	DownByLimma_Female
LONRF2	-0.245407	3.37164	-3.619	0.000334848	0.00709254	-4.00424	DownByLimma_Female
MMP24	-0.157085	2.60314	-3.61895	0.000334919	0.00709254	-4.00444	DownByLimma_Female
WDR12	-0.16858	2.29345	-3.61881	0.000335094	0.00709254	-4.00493	DownByLimma_Female
CKMT1A	-0.373915	4.85356	-3.61864	0.0003353	0.00709254	-4.00551	DownByLimma_Female
NDEL1	-0.243949	4.64055	-3.61864	0.000335303	0.00709254	-4.00552	DownByLimma_Female
HN1	-0.245906	4.71278	-3.61814	0.000335928	0.00709869	-4.00727	DownByLimma_Female
TRIM36	-0.235759	2.96272	-3.61783	0.000336316	0.00709869	-4.00835	DownByLimma_Female
SORCS3	-0.163534	1.53731	-3.61768	0.000336512	0.00709869	-4.0089	DownByLimma_Female
PIM2	-0.215699	2.64195	-3.61764	0.000336556	0.00709869	-4.00902	DownByLimma_Female
PAM	-0.248951	5.21195	-3.61764	0.000336559	0.00709869	-4.00903	DownByLimma_Female
LRPAP1	-0.269701	5.38292	-3.61753	0.000336695	0.00709869	-4.00941	DownByLimma_Female
TPGS2	-0.195888	4.95348	-3.61747	0.00033677	0.00709869	-4.00962	DownByLimma_Female
SLC12A5	-0.354418	4.87964	-3.61634	0.000338198	0.00712075	-4.01359	DownByLimma_Female
TNFRSF21	-0.207783	3.43647	-3.61587	0.000338795	0.00713032	-4.01525	DownByLimma_Female
SLC8A2	-0.271498	4.14624	-3.61571	0.000338998	0.00713146	-4.01581	DownByLimma_Female
PGRMC1	-0.237658	5.64549	-3.6156	0.000339133	0.00713146	-4.01618	DownByLimma_Female
FGFR1OP	-0.174078	2.43662	-3.61545	0.000339326	0.00713252	-4.01672	DownByLimma_Female
CLVS1	-0.215306	1.82234	-3.61477	0.000340183	0.00714689	-4.01909	DownByLimma_Female
FAM216A	-0.231655	4.06246	-3.61468	0.000340294	0.00714689	-4.01939	DownByLimma_Female
SPTBN2	-0.261368	5.35249	-3.6143	0.000340787	0.00715424	-4.02075	DownByLimma_Female
XPR1	-0.142615	2.19111	-3.61407	0.00034108	0.0071574	-4.02156	DownByLimma_Female
RCCD1	-0.169289	2.69596	-3.61373	0.000341513	0.0071635	-4.02275	DownByLimma_Female
RAE1	-0.184048	3.14674	-3.61326	0.000342102	0.00717284	-4.02437	DownByLimma_Female
EXT1	-0.135802	1.34601	-3.61293	0.000342524	0.00717845	-4.02553	DownByLimma_Female
RP11-483E23.4	-0.0570152	0.144485	-3.61283	0.000342655	0.00717845	-4.02589	DownByLimma_Female
SETMAR	-0.13929	2.80031	-3.61239	0.000343227	0.00718742	-4.02745	DownByLimma_Female
C9orf40	-0.162276	2.17291	-3.61158	0.000344256	0.00720539	-4.03026	DownByLimma_Female
RP11-460N11.2	-0.0258694	0.0720433	-3.61149	0.000344372	0.00720539	-4.03058	DownByLimma_Female
PRKCD	-0.183023	2.28767	-3.61049	0.000345664	0.0072294	-4.0341	DownByLimma_Female
RPA3	-0.219788	2.8448	-3.6102	0.000346036	0.00723116	-4.03511	DownByLimma_Female
TTBK2	-0.158454	3.23844	-3.60994	0.000346365	0.00723503	-4.036	DownByLimma_Female
SKIDA1	-0.0820372	0.782125	-3.60948	0.000346969	0.00723784	-4.03764	DownByLimma_Female
ATP6V0E2	-0.201244	7.18577	-3.60941	0.000347056	0.00723784	-4.03787	DownByLimma_Female
PCDHA11	-0.135763	0.660046	-3.60936	0.000347117	0.00723784	-4.03804	DownByLimma_Female
CENPH	-0.135992	1.1295	-3.60927	0.00034724	0.00723784	-4.03837	DownByLimma_Female
C1D	-0.215423	3.16399	-3.60925	0.000347266	0.00723784	-4.03844	DownByLimma_Female
UCK2	-0.146816	2.52277	-3.60917	0.000347366	0.00723784	-4.03871	DownByLimma_Female
EPM2AIP1	-0.185732	3.55902	-3.60873	0.000347931	0.00724662	-4.04024	DownByLimma_Female
BRINP2	-0.188255	3.8785	-3.60856	0.000348157	0.00724831	-4.04084	DownByLimma_Female
RP11-37N22.1	-0.0999611	0.290349	-3.60798	0.000348907	0.00725791	-4.04287	DownByLimma_Female
TRAP1	-0.214597	5.07872	-3.60743	0.000349632	0.0072637	-4.04481	DownByLimma_Female
BCL7A	-0.192777	3.04614	-3.60741	0.000349656	0.0072637	-4.04488	DownByLimma_Female
PARK2	-0.150262	1.87956	-3.60738	0.000349697	0.0072637	-4.04499	DownByLimma_Female
FIBP	-0.198303	5.67022	-3.60732	0.000349765	0.0072637	-4.04517	DownByLimma_Female
C2orf16	-0.0255661	0.101466	-3.60718	0.00034996	0.00726474	-4.04569	DownByLimma_Female
SDSL	-0.217776	2.53346	-3.60673	0.00035054	0.00727152	-4.04725	DownByLimma_Female
TOX3	-0.0936467	0.957439	-3.6067	0.000350576	0.00727152	-4.04735	DownByLimma_Female
HRG	-0.0171665	0.0382648	-3.6065	0.00035084	0.007274	-4.04805	DownByLimma_Female
PITHD1	-0.230637	6.22548	-3.60601	0.000351481	0.00728078	-4.04977	DownByLimma_Female
PDK3	-0.150847	1.36101	-3.60596	0.00035155	0.00728078	-4.04995	DownByLimma_Female
ATP6V0D1	-0.243879	6.0399	-3.60592	0.000351603	0.00728078	-4.05009	DownByLimma_Female
PHF24	-0.269115	4.23842	-3.60508	0.000352705	0.00729416	-4.05303	DownByLimma_Female
VPS36	-0.166333	3.37658	-3.60497	0.000352844	0.00729416	-4.0534	DownByLimma_Female
SLC44A5	-0.161933	1.14669	-3.60487	0.000352976	0.00729416	-4.05375	DownByLimma_Female
AC067956.1	-0.0457655	0.188631	-3.60428	0.00035376	0.00730735	-4.05583	DownByLimma_Female
LYPD5	-0.213458	2.30719	-3.60383	0.000354349	0.00731463	-4.0574	DownByLimma_Female
PANX1	-0.147955	1.29067	-3.60323	0.000355139	0.00731878	-4.05949	DownByLimma_Female
RNF2	-0.155662	1.75419	-3.60322	0.000355154	0.00731878	-4.05953	DownByLimma_Female
ADGRB3	-0.248242	3.5433	-3.60299	0.000355463	0.00731878	-4.06034	DownByLimma_Female
MBD5	-0.134241	2.10394	-3.60263	0.000355934	0.00732211	-4.06159	DownByLimma_Female
GRSF1	-0.199011	4.33017	-3.60226	0.000356432	0.00732337	-4.0629	DownByLimma_Female
SRD5A3	-0.160173	2.24438	-3.60224	0.000356458	0.00732337	-4.06297	DownByLimma_Female
SLIT3	-0.158646	1.29693	-3.60214	0.000356588	0.00732337	-4.06331	DownByLimma_Female
AC097468.7	-0.0933358	0.376413	-3.60205	0.000356708	0.00732337	-4.06363	DownByLimma_Female
CTC-501O10.1	-0.0511252	0.092955	-3.60203	0.000356725	0.00732337	-4.06367	DownByLimma_Female
YME1L1	-0.169001	3.53542	-3.60188	0.000356931	0.00732461	-4.06421	DownByLimma_Female
DNAJB14	-0.194727	3.00882	-3.60168	0.0003572	0.00732713	-4.06492	DownByLimma_Female
TENM4	-0.134702	1.63973	-3.6005	0.000358772	0.00735227	-4.06904	DownByLimma_Female
PNLDC1	-0.142697	1.05931	-3.60043	0.000358865	0.00735227	-4.06929	DownByLimma_Female
NEDD8	-0.181694	7.48413	-3.5993	0.000360372	0.00738012	-4.07322	DownByLimma_Female
SMS	-0.194311	4.98641	-3.59849	0.000361465	0.00739768	-4.07606	DownByLimma_Female
CSRP2BP	-0.146842	2.85574	-3.59844	0.000361524	0.00739768	-4.07622	DownByLimma_Female
LAMB1	-0.212331	3.67209	-3.59794	0.000362207	0.00740633	-4.07799	DownByLimma_Female
PWRN1	-0.109685	0.445537	-3.5978	0.000362389	0.00740633	-4.07846	DownByLimma_Female
KCNK3	-0.158406	2.0039	-3.5978	0.00036239	0.00740633	-4.07846	DownByLimma_Female
HACE1	-0.247268	2.87651	-3.59723	0.000363154	0.00741839	-4.08044	DownByLimma_Female
SLC9A7P1	-0.159477	0.897553	-3.59714	0.000363276	0.00741839	-4.08075	DownByLimma_Female
TPM3	-0.176443	6.4391	-3.59596	0.000364878	0.00744807	-4.08488	DownByLimma_Female
TSPAN13	-0.335808	4.74921	-3.59536	0.000365688	0.00745402	-4.08697	DownByLimma_Female
PSMD12	-0.206712	3.78247	-3.59522	0.000365881	0.00745402	-4.08746	DownByLimma_Female
MED10	-0.183197	4.65671	-3.5952	0.000365912	0.00745402	-4.08754	DownByLimma_Female
VKORC1L1	-0.150618	2.47544	-3.59505	0.000366119	0.00745428	-4.08807	DownByLimma_Female
SPATA4	-0.0654435	0.290063	-3.59497	0.000366222	0.00745428	-4.08833	DownByLimma_Female
ZNF512	-0.154142	3.56893	-3.59424	0.000367216	0.00746846	-4.09088	DownByLimma_Female
TUBA1A	-0.210992	8.07023	-3.59403	0.000367498	0.00747116	-4.0916	DownByLimma_Female
LINC01123	-0.252133	5.0132	-3.59255	0.00036953	0.0075064	-4.09677	DownByLimma_Female
MIAT	-0.183808	6.3236	-3.59159	0.00037085	0.00752712	-4.10012	DownByLimma_Female
PA2G4	-0.128888	4.86924	-3.59071	0.000372059	0.00754619	-4.10318	DownByLimma_Female
ISPD	-0.10062	0.779785	-3.59067	0.000372121	0.00754619	-4.10333	DownByLimma_Female
CAND1	-0.198527	3.90316	-3.59019	0.000372784	0.00754989	-4.105	DownByLimma_Female
NUDT11	-0.300732	3.08085	-3.59006	0.000372961	0.00754989	-4.10545	DownByLimma_Female
RP11-701H24.9	-0.238203	8.33116	-3.59004	0.000372993	0.00754989	-4.10553	DownByLimma_Female
SERF1B	-0.224924	4.4215	-3.58991	0.000373176	0.00754989	-4.10599	DownByLimma_Female
KAZN	-0.159126	3.70778	-3.58955	0.000373666	0.00755676	-4.10722	DownByLimma_Female
ISCU	-0.253549	6.65983	-3.58858	0.000375012	0.00757787	-4.11059	DownByLimma_Female
SPATA6L	-0.109536	1.12461	-3.58835	0.000375336	0.00758137	-4.1114	DownByLimma_Female
GSR	-0.152505	3.04615	-3.58808	0.000375717	0.00758601	-4.11236	DownByLimma_Female
COX7A2L	-0.218696	5.84386	-3.58795	0.000375894	0.00758653	-4.1128	DownByLimma_Female
GOLGA8B	-0.298731	4.89541	-3.58727	0.000376845	0.00760266	-4.11517	DownByLimma_Female
WDR7	-0.237685	2.94294	-3.58648	0.000377944	0.00761564	-4.1179	DownByLimma_Female
RFK	-0.257984	3.49067	-3.58564	0.000379132	0.00763345	-4.12085	DownByLimma_Female
ARMC2	-0.134692	1.17688	-3.58499	0.000380041	0.00764563	-4.12309	DownByLimma_Female
NEDD4L	-0.162574	3.86156	-3.5845	0.000380739	0.0076566	-4.12482	DownByLimma_Female
LYPD6B	-0.124338	1.26428	-3.58392	0.000381559	0.00766799	-4.12683	DownByLimma_Female
CLEC2L	-0.300455	4.59102	-3.58388	0.000381611	0.00766799	-4.12696	DownByLimma_Female
LMBR1	-0.204558	2.75231	-3.58308	0.00038274	0.00768758	-4.12973	DownByLimma_Female
THOC3	-0.289027	3.4155	-3.58239	0.000383729	0.00770279	-4.13215	DownByLimma_Female
SLC10A5	-0.091868	0.570093	-3.58233	0.000383804	0.00770279	-4.13234	DownByLimma_Female
ANKRD50	-0.108534	1.10077	-3.58216	0.000384056	0.00770478	-4.13295	DownByLimma_Female
GRIA1	-0.240254	3.55576	-3.58198	0.000384305	0.00770669	-4.13356	DownByLimma_Female
ZPR1	-0.136563	2.73812	-3.58172	0.000384682	0.00771116	-4.13448	DownByLimma_Female
LRFN5	-0.168867	3.07366	-3.58103	0.000385669	0.00772785	-4.13688	DownByLimma_Female
TCTN3	-0.141569	2.57806	-3.58088	0.000385881	0.00772902	-4.1374	DownByLimma_Female
SLC7A6	-0.165139	2.23929	-3.5806	0.000386275	0.00773383	-4.13836	DownByLimma_Female
ATP1A1	-0.343509	7.00988	-3.58039	0.000386579	0.00773683	-4.1391	DownByLimma_Female
DZIP3	-0.142831	3.96153	-3.58012	0.00038697	0.00774156	-4.14004	DownByLimma_Female
ASS1	-0.223143	4.36844	-3.57988	0.000387304	0.00774502	-4.14085	DownByLimma_Female
ZNF675	-0.164088	1.32786	-3.57978	0.000387451	0.00774502	-4.14121	DownByLimma_Female
ARL1	-0.219632	3.82593	-3.57951	0.000387848	0.00774876	-4.14217	DownByLimma_Female
MTMR4	-0.187694	3.43379	-3.57943	0.000387963	0.00774876	-4.14245	DownByLimma_Female
DLX1	-0.233014	1.91149	-3.57933	0.000388102	0.00774876	-4.14278	DownByLimma_Female
TRUB1	-0.235413	2.27443	-3.57921	0.000388269	0.00774901	-4.14319	DownByLimma_Female
RP11-111M22.2	-0.125078	1.23173	-3.57899	0.000388588	0.0077523	-4.14396	DownByLimma_Female
TDP1	-0.138413	1.51235	-3.57816	0.00038978	0.00776919	-4.14683	DownByLimma_Female
EPS15	-0.214329	4.51835	-3.57808	0.0003899	0.00776919	-4.14712	DownByLimma_Female
MYEF2	-0.126799	3.9632	-3.57756	0.000390657	0.00777811	-4.14894	DownByLimma_Female
USP43	-0.204845	2.05071	-3.57698	0.000391484	0.00779034	-4.15092	DownByLimma_Female
RAB22A	-0.159166	2.76445	-3.57692	0.000391582	0.00779034	-4.15116	DownByLimma_Female
ZNF530	-0.0773104	0.507848	-3.57676	0.000391805	0.0077917	-4.15169	DownByLimma_Female
KLHL9	-0.16474	2.09575	-3.57661	0.000392032	0.00779311	-4.15224	DownByLimma_Female
CACUL1	-0.105713	2.61311	-3.57601	0.000392892	0.00780712	-4.15429	DownByLimma_Female
PPP1R11	-0.147221	5.00614	-3.57578	0.000393238	0.00781056	-4.15512	DownByLimma_Female
PKNOX2	-0.217869	3.52083	-3.57558	0.000393528	0.00781056	-4.15581	DownByLimma_Female
PRKCI	-0.179807	2.66684	-3.57557	0.000393533	0.00781056	-4.15582	DownByLimma_Female
NRIP1	-0.135387	1.79538	-3.57503	0.000394325	0.00782215	-4.15771	DownByLimma_Female
CHMP4B	-0.174935	6.26847	-3.57496	0.000394428	0.00782215	-4.15795	DownByLimma_Female
ZNF436-AS1	-0.164014	3.34695	-3.57483	0.000394611	0.00782269	-4.15839	DownByLimma_Female
WDR61	-0.15434	4.4494	-3.57469	0.000394822	0.00782378	-4.15889	DownByLimma_Female
B4GAT1	-0.285064	6.29377	-3.57445	0.000395175	0.00782768	-4.15973	DownByLimma_Female
CCT8	-0.209793	5.57942	-3.57367	0.00039631	0.00784397	-4.16242	DownByLimma_Female
ZNF790-AS1	-0.146097	1.76944	-3.57275	0.000397664	0.00786146	-4.16561	DownByLimma_Female
C12orf73	-0.167222	2.67403	-3.57213	0.000398577	0.00787641	-4.16777	DownByLimma_Female
WDR54	-0.233241	3.98815	-3.57166	0.000399266	0.00788691	-4.16938	DownByLimma_Female
ADGRA1	-0.216014	3.76836	-3.57065	0.000400768	0.00791347	-4.17291	DownByLimma_Female
TCERG1	-0.182032	4.36159	-3.56989	0.000401885	0.00793241	-4.17552	DownByLimma_Female
PYCRL	-0.219965	2.83783	-3.56965	0.000402251	0.00793346	-4.17637	DownByLimma_Female
C1QTNF2	-0.082841	0.608951	-3.56965	0.000402255	0.00793346	-4.17638	DownByLimma_Female
VRK1	-0.176067	2.56461	-3.5685	0.000403956	0.00796076	-4.18034	DownByLimma_Female
RPSAP41	-0.136276	0.832596	-3.56832	0.000404231	0.00796105	-4.18098	DownByLimma_Female
P2RX5-TAX1BP3	-0.0817982	0.521335	-3.56828	0.000404288	0.00796105	-4.18111	DownByLimma_Female
RP11-332J15.3	-0.0290401	0.0350039	-3.56689	0.000406369	0.00799574	-4.18592	DownByLimma_Female
SPA17	-0.192979	2.40344	-3.56675	0.000406578	0.00799672	-4.1864	DownByLimma_Female
STAG3L4	-0.15154	1.91842	-3.56627	0.000407299	0.00800777	-4.18807	DownByLimma_Female
NQO2	-0.187052	4.70033	-3.56583	0.000407959	0.0080176	-4.18958	DownByLimma_Female
LMO4	-0.269391	6.86107	-3.56504	0.000409153	0.00803792	-4.19232	DownByLimma_Female
BOLA3	-0.198345	4.39519	-3.56482	0.000409492	0.00804143	-4.1931	DownByLimma_Female
RP11-774O3.3	-0.135685	1.84449	-3.56412	0.000410547	0.00805898	-4.19551	DownByLimma_Female
MED14	-0.189436	2.70421	-3.56348	0.000411525	0.00806999	-4.19774	DownByLimma_Female
RP11-434I12.5	-0.0614673	0.199575	-3.56343	0.00041159	0.00806999	-4.19789	DownByLimma_Female
BRI3BP	-0.141591	2.9435	-3.56316	0.000412002	0.00807492	-4.19883	DownByLimma_Female
SNX18P7	-0.14056	0.543583	-3.56177	0.000414122	0.00810634	-4.20364	DownByLimma_Female
FAM103A1	-0.210716	3.07498	-3.56158	0.000414413	0.00810634	-4.2043	DownByLimma_Female
DDX26B	-0.156932	1.94746	-3.56021	0.000416509	0.00814099	-4.20903	DownByLimma_Female
ADO	-0.18589	2.88055	-3.55915	0.000418143	0.00816338	-4.2127	DownByLimma_Female
HCRTR2	-0.0424222	0.154662	-3.55898	0.000418398	0.00816518	-4.21327	DownByLimma_Female
SERPINI1	-0.349798	6.74355	-3.5579	0.000420066	0.00819318	-4.217	DownByLimma_Female
MORN4	-0.173194	3.92812	-3.55784	0.000420159	0.00819318	-4.21721	DownByLimma_Female
SLC4A8	-0.20321	2.88712	-3.55773	0.000420336	0.00819345	-4.21761	DownByLimma_Female
GUCY1A3	-0.163205	1.64576	-3.55719	0.000421171	0.00820653	-4.21947	DownByLimma_Female
DHX57	-0.144513	2.88334	-3.55708	0.000421341	0.00820666	-4.21984	DownByLimma_Female
UBE2E2	-0.218695	4.61406	-3.55677	0.000421821	0.00821144	-4.22091	DownByLimma_Female
MIR137HG	-0.0620278	0.308711	-3.55671	0.000421913	0.00821144	-4.22112	DownByLimma_Female
RAB14	-0.190246	4.19981	-3.55626	0.000422623	0.00821888	-4.22269	DownByLimma_Female
RPL7P12	-0.0533481	0.145703	-3.55592	0.000423142	0.00822332	-4.22384	DownByLimma_Female
WNT2	-0.0981669	0.498984	-3.5559	0.00042318	0.00822332	-4.22393	DownByLimma_Female
ARPC5L	-0.211662	5.54396	-3.55551	0.000423793	0.00823135	-4.22528	DownByLimma_Female
HTR6	-0.121525	0.480394	-3.55542	0.000423921	0.00823135	-4.22557	DownByLimma_Female
BTF3L4	-0.193752	3.81153	-3.55529	0.000424133	0.00823227	-4.22603	DownByLimma_Female
ASNS	-0.22602	5.48594	-3.55388	0.000426345	0.00827203	-4.23091	DownByLimma_Female
BTC	-0.0731944	0.40533	-3.55359	0.000426798	0.0082776	-4.23191	DownByLimma_Female
HLF	-0.262873	4.06121	-3.55288	0.000427911	0.00829232	-4.23435	DownByLimma_Female
ASAH1	-0.206478	5.20845	-3.55279	0.000428053	0.00829232	-4.23466	DownByLimma_Female
FBXW2	-0.13331	2.92045	-3.55151	0.000430072	0.00832822	-4.23907	DownByLimma_Female
CLDN16	-0.0510652	0.191427	-3.55066	0.000431419	0.00835108	-4.242	DownByLimma_Female
[truncated: 4,618 more rows]

## Sheet: DownSize Premutation
DEGs number count from 1,000 randomly permutation with downsampling female samples						Top 10 biological process enrichment go terms for randomly selected 20 permutations during the down sampling analysis
Round of premutation	UpDEGNumber	DownDEGNumber				ID	Description	GeneRatio	BgRatio	pvalue	p.adjust	qvalue	geneID	Count	UpDEGNumber	DownDEGNumber
1	586	623				GO:0042063	GO:0042063	gliogenesis	72/1546	307/18866	1.60645e-16	9.34472e-13	6.91957e-13	SOX13/ADORA2A/ABL1/SOX10/CSF1/GSN/RELA/KLF15/TAL1/SMO/LAMB2/HDAC1/TGFB1/DAAM2/DLL1/PRX/DISC1/KCNJ10/SLC45A3/NCMAP/PHGDH/CDKN2C/SUN2/CERS2/BOK/MED12/VIM/MMP14/NDRG1/NKX2-2/MYRF/SOX8/TNFRSF1B/CXCR4/ERBB3/LPAR1/ADGRG1/GPR37L1/OLIG2/ARHGEF10/PAX6/CSK/CSF1R/PRKCH/TMEM98/SIRT2/SOX9/ILK/ID4/CSPG4/NOTCH1/NR2E1/GRN/MXRA8/TREM2/FA2H/TSPO/LEF1/ABCA2/MT3/ASPA/CDK6/APCDD1/GSTP1/CNTN2/STAT3/CNP/LTA/CCL2/TGFB2/…	72	1981	2310
2	1072	3447				GO:0010001	GO:0010001	glial cell differentiation	57/1546	230/18866	1.86865e-14	5.1619e-11	3.82228e-11	SOX13/ADORA2A/ABL1/SOX10/GSN/RELA/KLF15/TAL1/SMO/LAMB2/HDAC1/TGFB1/DAAM2/DLL1/PRX/KCNJ10/SLC45A3/NCMAP/PHGDH/CDKN2C/BOK/MED12/VIM/NDRG1/NKX2-2/MYRF/SOX8/TNFRSF1B/CXCR4/ERBB3/LPAR1/GPR37L1/OLIG2/ARHGEF10/PAX6/CSK/TMEM98/SIRT2/SOX9/ILK/ID4/NOTCH1/NR2E1/GRN/MXRA8/TREM2/FA2H/LEF1/ABCA2/MT3/ASPA/CDK6/GSTP1/CNTN2/STAT3/CNP/SOX2	57	1981	2310
3	638	1898				GO:0001667	GO:0001667	ameboidal-type cell migration	91/1546	481/18866	2.66215e-14	5.1619e-11	3.82228e-11	ATOH8/PXN/SYDE1/DLL4/FLT4/KANK2/ABL1/SOX10/RHOJ/CRB2/SMO/DOCK1/RREB1/DOCK5/PRKX/GNA12/RAB13/TGFB1/MAP4K4/TNS1/RGCC/CTSH/GATA2/SASH1/JUP/PKN3/ANLN/STAT5A/CLN3/EMP2/EPHA2/ANGPT2/SGPL1/FGF1/S100A2/VASH1/SRPX2/LRP5/SEMA3F/HYAL2/KANK1/RIN2/PRR5L/EPHB4/SOX8/SCARB1/RFFL/CD40/SP1/HDAC7/WASF2/GLUL/SP100/MTA2/ACVRL1/PLCG1/EFNA1/HYAL1/DCN/MMRN2/CARD10/EFNB1/PRKD2/GJA1/LAMA5/FOXC2/SOX9/ZEB2/ILK/NOTCH1/ANXA3/…	91	1981	2310
4	747	877				GO:0042110	GO:0042110	T cell activation	89/1546	483/18866	2.49749e-13	3.49861e-10	2.59065e-10	PREX1/CD151/DLL4/ZBTB7B/KIF13B/SOX13/ITPKB/ADORA2A/ABL1/GSN/NFATC2/LRRC32/FOXJ1/RASAL3/TCIRG1/SPN/FZD8/CARD11/GLI2/ZFP36L1/SMAD7/TCF7/YES1/RUNX1/IL4R/LGALS9/FZD7/TNFRSF1B/LAG3/HLA-E/CSK/RUNX3/LILRB1/MICB/FYN/CCDC88B/EFNB1/SASH3/BCL6/IRF1/GNRH1/BCL2/TMEM98/CDH26/SYK/ADA/RAB29/MSN/LOXL3/WAS/PNP/DOCK2/VSIG4/CBFB/CASP8/KLRK1/IL18/LEF1/IL20RB/FGL1/ZFP36L2/CDK6/NLRC3/JMJD6/EBI3/CD81/CD7/ICOSLG/CEBPB/CD…	89	1981	2310
5	563	281				GO:0007162	GO:0007162	negative regulation of cell adhesion	65/1546	301/18866	3.00723e-13	3.49861e-10	2.59065e-10	PLXNB1/ZBTB7B/ADORA2A/ABL1/NOTCH4/LRRC32/TGFB1/MAP4K4/FAM107A/FOXJ1/RGCC/MUC1/SIPA1/AKNA/SPN/DUSP1/SWAP70/ANGPT2/APOD/CLDN7/SMAD7/KANK1/MMP14/RUNX1/FXYD5/IL4R/LGALS9/FZD7/ERBB3/LAG3/WNK1/ACVRL1/MAPK7/RUNX3/LILRB1/BCL6/IRF1/PPARA/GNRH1/C1QTNF1/LOXL3/FBLN1/COL1A1/NOTCH1/TGFBI/VSIG4/CBFB/PLXNB3/TRPV4/IL20RB/FGL1/PLXNB2/CEBPB/DLC1/MAD2L2/HAVCR2/TNFAIP8L2/CCM2L/PTPN6/PDE5A/LGALS9C/MBP/HLX/CD300A/SEMA4D	65	1981	2310
6	1083	5588				GO:0002683	GO:0002683	negative regulation of immune system process	84/1546	463/18866	2.81684e-12	2.35014e-09	1.74023e-09	NFKBIA/ZBTB7B/ITPKB/ADORA2A/TGFB3/INPP5D/TAL1/PADI2/GPER1/LRRC32/TGFB1/EZR/FOXF1/DLL1/FGR/FOXJ1/GATA2/SEC14L1/SPN/DUSP1/APOD/ZFP36L1/NLRC5/SLAMF8/TSPAN6/TOB2/SMAD7/IFI16/ELF1/RUNX1/IL4R/LGALS9/LAG3/COL3A1/IRAK3/HLA-E/TRIM38/RUNX3/LILRB1/TMEM176A/MICB/SAMHD1/BCL6/IRF1/GNRH1/ADA/SOX9/LOXL3/CD22/GPS2/TMEM176B/NOTCH1/GRN/VSIG4/CBFB/KLRK1/IL20RB/MERTK/FGL1/CDK6/NLRC3/PKN1/TYROBP/TSC22D3/CEBPB/HMOX1/HA…	84	1981	2310
7	603	3064				GO:0022407	GO:0022407	regulation of cell-cell adhesion	81/1546	439/18866	2.82809e-12	2.35014e-09	1.74023e-09	ZBTB7B/SOX13/ITPKB/ADORA2A/ABL1/NOTCH4/RELA/LRRC32/TGFB1/FOXJ1/RGCC/IRAK1/RASAL3/AKNA/SPN/SWAP70/CARD11/GLI2/SMAD7/YES1/RUNX1/MDGA1/FXYD5/IL4R/LGALS9/LAG3/WNK1/HLA-E/MAPK7/CSK/RUNX3/LILRB1/SERPINF2/FYN/CCDC88B/EFNB1/SASH3/BCL6/IRF1/PPARA/GNRH1/C1QTNF1/SYK/ADA/LOXL3/MYO10/NOTCH1/PNP/VSIG4/CBFB/KLRK1/IL18/PTAFR/BMP7/LEF1/TRPV4/IL20RB/PIEZO1/FGL1/EBI3/PLAUR/CD81/ICOSLG/CEBPB/CD4/RPS3/NOD2/MAD2L2/IL1…	81	1981	2310
8	552	671				GO:0022612	GO:0022612	gland morphogenesis	36/1546	124/18866	9.12671e-12	6.10522e-09	4.52079e-09	CSF1/TGFB3/RXRA/TGFB1/GLI1/RPS6KA1/TBX3/TGM2/DDR1/EPHA2/GLI2/FGF1/LRP5/HPN/RARG/FGFR2/SLC9A3R1/PAX6/CSF1R/NTN1/BCL2/LAMA5/SOX9/MSN/ID4/NOTCH1/CFLAR/BMP7/FGL1/LRP5L/CEBPB/TP63/EDA/TGFB2/FGFR1/STAT6	36	1981	2310
9	758	855				GO:0007015	GO:0007015	actin filament organization	79/1546	434/18866	1.0706e-11	6.10522e-09	4.52079e-09	INPPL1/PREX1/VASP/ITGB5/PXN/ARAP1/RAPGEF3/ABL1/GSN/RHOG/TGFB3/HIP1/ESAM/EZR/FAM107A/AIF1L/RGCC/CGNL1/ARHGAP17/SH3PXD2B/RHOC/ELMO3/FHOD1/FCHSD1/MYO1C/EMP2/CDC42EP4/SWAP70/CAPG/KANK1/SORBS3/HIP1R/TPM2/CDC42EP1/RHOD/SHROOM4/FAT1/LPAR1/WASF2/ENAH/RND2/ARHGEF10/FCHSD2/PLEKHG2/MYO1F/SERPINF2/ELN/BCL2/PSTPIP1/COTL1/TCAP/SHROOM1/FLII/ERMN/ANG/WIPF1/CDC42EP2/WAS/DIAPH3/C15orf62/COBL/S1PR1/ARHGEF5/TRPV4/MY…	79	1981	2310
10	742	1792
11	795	7110
12	459	1399				ID	Description	GeneRatio	BgRatio	pvalue	p.adjust	qvalue	geneID	Count	UpDEGNumber	DownDEGNumber
13	1451	2500				GO:0010001	GO:0010001	glial cell differentiation	41/957	230/18866	1.63097e-12	8.78438e-09	7.2535e-09	KLF15/RELA/ABL1/SOX10/DLL1/MED12/PHGDH/GSN/SOX13/TGFB1/LAMB2/NDRG1/ADORA2A/NKX2-2/CDKN2C/PRX/SMO/CXCR4/BOK/SOX8/PAX6/ARHGEF10/NR2E1/TAL1/DAAM2/SLC45A3/VIM/SOX2/MYRF/GPR37L1/SOX9/ILK/KCNJ10/NOTCH1/OLIG2/HDAC1/CSK/FA2H/ERBB3/PARD3/TNFRSF1B	41	1279	755
14	1063	4613				GO:0042063	GO:0042063	gliogenesis	47/957	307/18866	1.11251e-11	2.27416e-08	1.87784e-08	KLF15/RELA/ABL1/SOX10/DLL1/MED12/CSF1/PHGDH/GSN/SOX13/TGFB1/LAMB2/NDRG1/ADORA2A/SUN2/NKX2-2/CDKN2C/ADGRG1/PRX/SMO/CXCR4/BOK/SOX8/TSPO/PAX6/CSPG4/ARHGEF10/NR2E1/TAL1/DAAM2/CERS2/SLC45A3/VIM/SOX2/MYRF/GPR37L1/SOX9/ILK/KCNJ10/NOTCH1/OLIG2/HDAC1/CSK/FA2H/ERBB3/PARD3/TNFRSF1B	47	1279	755
15	1035	3027				GO:0001667	GO:0001667	ameboidal-type cell migration	62/957	481/18866	1.26671e-11	2.27416e-08	1.87784e-08	ABL1/SOX10/SYDE1/ATOH8/PXN/DLL4/JUP/LRP5/GNA12/PRKX/CRB2/TGFB1/MAP4K4/RREB1/RAB13/DOCK1/TNS1/PRKD2/RGCC/PKN3/SMO/HSPB1/DOCK5/CLN3/SOX8/HYAL2/FLT4/LAMA5/KANK2/CTSH/EPHA2/NR2E1/ANGPT2/SASH1/LGALS12/EFNB1/WASF2/EFNA1/PLCG1/KANK1/SP1/CARD10/SOX9/RRAS/ILK/SCARB1/FGF1/NOTCH1/RHOJ/GATA2/HMOX1/HDAC7/ANLN/GJA1/SGPL1/MAP2K3/HYAL1/SEMA3F/IQGAP1/SRPX2/GDNF/RIN2	62	1279	755
16	1208	1400				GO:0001655	GO:0001655	urogenital system development	45/957	330/18866	1.44889e-09	1.59433e-06	1.31648e-06	KLF15/DLL1/TNS2/RXRA/EMX2/PDGFRB/PRKX/FOXJ1/LAMB2/GLI2/LRP4/GPR4/MPST/TFAP2A/ID3/GDF11/SMO/SOX8/HYAL2/ALOX15B/LAMA5/FOXF1/KANK2/CTSH/ANGPT2/DCHS1/WWTR1/WFS1/SOX9/ILK/FGF1/NOTCH1/SMAD7/GLI1/LZTS2/GATA2/SEC61A1/SALL1/SGPL1/MYO1E/IQGAP1/JMJD6/RARG/GDNF/VANGL2	45	1279	755
17	544	2950				GO:0048568	GO:0048568	embryonic organ development	55/957	451/18866	1.48007e-09	1.59433e-06	1.31648e-06	TGFB3/DLL1/TFEB/MED12/HEY2/FLT3LG/TEAD2/PPP1R13L/RBPMS2/PDGFRB/CRB2/TGFB1/SNAI1/NES/GLI2/TFAP2A/ID3/SMO/TEAD3/TBX6/HIPK2/ZFP36L1/TBX15/PAX6/IFT140/FOXF1/EPHA2/CEBPB/TAL1/TULP3/EFNA1/SLC39A1/TBX3/SOX9/NOTCH1/GLI1/PLCD1/GATA2/MSX1/SALL1/HYAL1/TCAP/HPN/HOXD10/ADA/SOCS3/RARG/COBL/CHST11/GDNF/NAGLU/SUFU/NTN1/TRIOBP/VANGL2	55	1279	755
18	537	1226				GO:0072001	GO:0072001	renal system development	40/957	292/18866	1.04073e-08	9.34231e-06	7.7142e-06	KLF15/DLL1/TNS2/EMX2/PDGFRB/PRKX/FOXJ1/LAMB2/GLI2/LRP4/GPR4/MPST/TFAP2A/ID3/GDF11/SMO/SOX8/HYAL2/LAMA5/FOXF1/KANK2/CTSH/ANGPT2/DCHS1/WWTR1/WFS1/SOX9/ILK/FGF1/NOTCH1/SMAD7/LZTS2/SEC61A1/SALL1/SGPL1/MYO1E/IQGAP1/JMJD6/GDNF/VANGL2	40	1279	755
19	1137	1015				GO:0007265	GO:0007265	Ras protein signal transduction	44/957	346/18866	1.89399e-08	1.37227e-05	1.13312e-05	ABL1/RHOG/RTKN/ITPKB/DNM2/PDGFRB/MYO9B/CSF1/C15orf62/GNA12/ARHGAP17/CDC42EP1/MAP4K4/RREB1/FOXM1/PSD4/GPR4/ADGRG1/MRAS/DOK1/WAS/RAPGEF3/ARHGEF10/KANK2/RHOD/RALGDS/BCL6/WASF2/DOK3/CDKN1A/KANK1/RASSF1/STARD8/RRAS/NOTCH1/RHOJ/CDC42EP4/CDC42EP2/ARHGEF1/RASAL3/NGFR/RFXANK/NTN1/VANGL2	44	1279	755
20	1237	4685				GO:0007015	GO:0007015	actin filament organization	51/957	434/18866	2.03828e-08	1.37227e-05	1.13312e-05	PREX1/ABL1/RHOG/TGFB3/ARAP1/PXN/FHOD1/INPPL1/VASP/ITGB5/FAM107A/GSN/C15orf62/ARHGAP17/CDC42EP1/MYO1C/SH3PXD2B/HIP1/FLII/ELMO3/EZR/RGCC/RHOC/SERPINF2/AIF1L/ESAM/WAS/RAPGEF3/ARHGEF10/HIP1R/RHOD/CAPG/WASF2/SORBS3/KANK1/TRPV4/GAS2L1/CGNL1/CDC42EP4/CDC42EP2/MICALL2/FLNA/TCAP/MYO1F/MYO1E/ARHGEF5/SHROOM1/COBL/PLEKHG2/COTL1/TRIOBP	51	1279	755
21	1523	6396				GO:0030865	GO:0030865	cortical cytoskeleton organization	16/957	60/18866	3.08895e-08	1.84856e-05	1.52641e-05	TLN1/RHOG/RTKN/FHOD1/LLGL2/RAB13/EZR/RHOC/FMNL3/EHD2/RHOD/IKBKB/TRPV4/ANLN/LLGL1/RHOQ	16	1279	755
22	895	4954
23	789	3284
24	1125	3496				ID	Description	GeneRatio	BgRatio	pvalue	p.adjust	qvalue	geneID	Count	UpDEGNumber	DownDEGNumber
25	1005	2044				GO:0010001	GO:0010001	glial cell differentiation	35/665	230/18866	2.65252e-13	1.26366e-09	1.06882e-09	SOX10/PRX/DAAM2/KLF15/LAMB2/SOX8/SOX13/ADORA2A/LPAR1/ABL1/SMO/ASCL1/ERBB3/OLIG2/DLL1/TGFB1/SLC45A3/HDAC1/PHGDH/CDKN2C/HES1/OLIG1/TAL1/TNFRSF1B/GPR37L1/NDRG1/LEF1/BOK/GSN/NKX2-2/MYRF/SOX2/ASPA/VIM/MED12	35	890	3143
26	1129	4792				GO:0042063	GO:0042063	gliogenesis	39/665	307/18866	4.03543e-12	9.61239e-09	8.13032e-09	SOX10/PRX/DAAM2/KLF15/LAMB2/SOX8/SOX13/ADORA2A/LPAR1/ADGRG1/ABL1/SMO/ASCL1/ERBB3/DISC1/OLIG2/DLL1/TGFB1/SLC45A3/HDAC1/PHGDH/CDKN2C/HES1/OLIG1/TAL1/CSF1/TNFRSF1B/GPR37L1/NDRG1/LEF1/BOK/GSN/NKX2-2/MYRF/SOX2/CERS2/ASPA/VIM/MED12	39	890	3143
27	1176	2839				GO:0001667	GO:0001667	ameboidal-type cell migration	47/665	481/18866	2.81906e-10	4.47666e-07	3.78644e-07	SOX10/SYDE1/HYAL2/ATOH8/PXN/EMP2/DLL4/PRKX/PKN3/RHOJ/SOX8/RREB1/MAP4K4/GATA2/FGF1/RAB13/ANGPT2/DOCK1/ABL1/SMO/SP100/CARD10/FLT4/KANK2/SRPX2/GNA12/WASF2/SEMA3F/SCARB1/DOCK5/LGALS12/TGFB1/CRB2/SASH1/KANK1/TNS1/JUP/ANLN/ZEB2/RGCC/CTSH/LRP5/EPHA2/RIN2/HYAL1/EPHB4/EFNA1	47	890	3143
28	876	1907				GO:0007162	GO:0007162	negative regulation of cell adhesion	34/665	301/18866	2.27093e-09	2.70468e-06	2.28766e-06	NOTCH4/LRRC32/FAM107A/PLXNB1/MAP4K4/ADORA2A/ANGPT2/ABL1/SIPA1/FXYD5/DUSP1/ERBB3/MBP/C1QTNF1/RUNX3/TGFB1/SPN/ZBTB7B/KANK1/FOXJ1/GNRH1/RGCC/LGALS9/LOXL3/APOD/IL20RB/CLDN7/MUC1/RUNX1/IL4R/HLX/PLXNB2/PLXNB3/LAG3	34	890	3143
29	1230	502				GO:0048709	GO:0048709	oligodendrocyte differentiation	19/665	103/18866	2.96248e-09	2.82265e-06	2.38744e-06	SOX10/DAAM2/SOX8/SOX13/LPAR1/ASCL1/OLIG2/SLC45A3/HDAC1/CDKN2C/HES1/OLIG1/TNFRSF1B/BOK/GSN/NKX2-2/MYRF/ASPA/MED12	19	890	3143
30	707	3302				GO:0007265	GO:0007265	Ras protein signal transduction	36/665	346/18866	7.0178e-09	5.57213e-06	4.713e-06	RTKN/GRAP/RHOG/PDGFRB/PSD4/DOK1/RHOJ/RREB1/TAX1BP3/MAP4K4/RAPGEF3/ITPKB/LPAR1/ADGRG1/ABL1/MMD2/ARHGAP17/KANK2/GNA12/WASF2/DNM2/GPR4/RASGRP3/STARD8/COL1A2/P2RY8/WAS/KANK1/CDC42EP1/CDC42EP2/CSF1/F2RL3/NTN1/PLCE1/RHOU/MRAS	36	890	3143
31	863	6307				GO:0090130	GO:0090130	tissue migration	37/665	374/18866	1.67326e-08	1.13878e-05	9.63197e-06	ATOH8/PXN/EMP2/DLL4/PRKX/PKN3/RHOJ/RREB1/MAP4K4/GATA2/FGF1/RAB13/ANGPT2/DOCK1/ABL1/SP100/FOXF1/CARD10/FLT4/KANK2/SRPX2/SCARB1/DOCK5/LGALS12/TGFB1/SASH1/KANK1/JUP/ANLN/ZEB2/RGCC/CTSH/EPHA2/RIN2/HYAL1/EPHB4/EFNA1	37	890	3143
32	612	1698				GO:0007266	GO:0007266	Rho protein signal transduction	21/665	140/18866	2.08793e-08	1.24336e-05	1.05166e-05	RTKN/RHOG/PDGFRB/RHOJ/TAX1BP3/LPAR1/ADGRG1/ABL1/KANK2/GNA12/GPR4/STARD8/COL1A2/P2RY8/WAS/KANK1/CDC42EP1/CDC42EP2/F2RL3/NTN1/RHOU	21	890	3143
33	750	2579				GO:0010631	GO:0010631	epithelial cell migration	36/665	365/18866	2.83105e-08	1.49857e-05	1.26752e-05	ATOH8/PXN/EMP2/DLL4/PRKX/PKN3/RHOJ/RREB1/MAP4K4/GATA2/FGF1/RAB13/ANGPT2/DOCK1/ABL1/SP100/CARD10/FLT4/KANK2/SRPX2/SCARB1/DOCK5/LGALS12/TGFB1/SASH1/KANK1/JUP/ANLN/ZEB2/RGCC/CTSH/EPHA2/RIN2/HYAL1/EPHB4/EFNA1	36	890	3143
34	1104	3532
35	797	596
36	445	1642				ID	Description	GeneRatio	BgRatio	pvalue	p.adjust	qvalue	geneID	Count	UpDEGNumber	DownDEGNumber
37	1223	4089				GO:0007015	GO:0007015	actin filament organization	36/596	434/18866	1.4499e-07	0.000598708	0.000539641	VASP/EMP2/PXN/TGFB3/PREX1/PSTPIP1/RHOG/FAM107A/ARHGAP17/FHOD1/INPPL1/AIF1L/MYO1E/ITGB5/RHOD/ARAP1/CAPG/SERPINF2/ABL1/RHOC/RAPGEF3/HIP1/LPAR1/GHRL/CLRN1/GSN/HIP1R/SPTBN5/FLII/CGNL1/SORBS3/SH3PXD2B/GMFG/EZR/KANK1/NRAP	36	854	1509
38	1005	4677				GO:0010001	GO:0010001	glial cell differentiation	24/596	230/18866	3.13824e-07	0.000598708	0.000539641	PRX/SOX10/MED12/ADORA2A/SOX8/LAMB2/ERBB3/ABL1/SMO/OLIG1/SLC45A3/LPAR1/KLF15/DAAM2/GSN/TGFB1/PARD3/ASCL1/NKX6-1/DLL1/SOX13/RELA/OLIG2/HES1	24	854	1509
39	1280	818				GO:0051145	GO:0051145	smooth muscle cell differentiation	13/596	73/18866	4.15124e-07	0.000598708	0.000539641	FOXO4/GPER1/NPNT/NFATC2/NFATC4/RBPMS2/TMEM204/NFATC1/OLFM2/SMARCD3/FOXF1/ITGA8/HES1	13	854	1509
40	796	5629				GO:0001667	GO:0001667	ameboidal-type cell migration	37/596	481/18866	6.30287e-07	0.000598708	0.000539641	EMP2/SOX10/PXN/ATOH8/MAP4K4/SYDE1/HYAL2/SOX8/PRKX/DLL4/RAB13/ABL1/SCARB1/KANK2/SMO/DOCK5/DOCK1/CARD10/FGF1/CRB2/RHOJ/SEMA3F/SRPX2/GNA12/PKN3/TGFB1/ANLN/SASH1/CLN3/KANK1/RREB1/PKN1/MACF1/LRP5/JUP/ANGPT2/SP100	37	854	1509
41	537	1661				GO:0001654	GO:0001654	eye development	32/596	384/18866	6.49922e-07	0.000598708	0.000539641	NINJ1/TFAP2A/ROM1/SOX8/LAMB2/CABP4/DLL4/HIPK2/NAGLU/TGIF2/AQP5/LCTL/PDGFRB/RHOJ/TCIRG1/NES/CTNS/IFT140/FOXE3/SH3PXD2B/CHD7/PPP1R13L/SMARCD3/RXRA/NKD1/SMOC1/DLL1/LRP5/MYOM1/CPAMD8/DIO3/MFSD2A	32	854	1509
42	1095	3547				GO:0150063	GO:0150063	visual system development	32/596	388/18866	8.15812e-07	0.000626272	0.000564485	NINJ1/TFAP2A/ROM1/SOX8/LAMB2/CABP4/DLL4/HIPK2/NAGLU/TGIF2/AQP5/LCTL/PDGFRB/RHOJ/TCIRG1/NES/CTNS/IFT140/FOXE3/SH3PXD2B/CHD7/PPP1R13L/SMARCD3/RXRA/NKD1/SMOC1/DLL1/LRP5/MYOM1/CPAMD8/DIO3/MFSD2A	32	854	1509
43	904	3270				GO:0048880	GO:0048880	sensory system development	32/596	394/18866	1.13943e-06	0.000724849	0.000653337	NINJ1/TFAP2A/ROM1/SOX8/LAMB2/CABP4/DLL4/HIPK2/NAGLU/TGIF2/AQP5/LCTL/PDGFRB/RHOJ/TCIRG1/NES/CTNS/IFT140/FOXE3/SH3PXD2B/CHD7/PPP1R13L/SMARCD3/RXRA/NKD1/SMOC1/DLL1/LRP5/MYOM1/CPAMD8/DIO3/MFSD2A	32	854	1509
44	962	1205				GO:0060041	GO:0060041	retina development in camera-type eye	18/596	150/18866	1.25897e-06	0.000724849	0.000653337	TFAP2A/ROM1/SOX8/LAMB2/CABP4/DLL4/HIPK2/NAGLU/TGIF2/PDGFRB/RHOJ/TCIRG1/CHD7/SMARCD3/DLL1/LRP5/DIO3/MFSD2A	18	854	1509
45	508	708				GO:0031032	GO:0031032	actomyosin structure organization	21/596	200/18866	1.54414e-06	0.000790255	0.00071229	CSRP1/PXN/RTKN/TGFB3/FHOD1/MYH3/ITGB5/ARAP1/SERPINF2/ABL1/RHOC/RAPGEF3/PDGFRB/LPAR1/CDC42BPG/FLII/CGNL1/ANLN/SORBS3/SH3PXD2B/NRAP	21	854	1509
46	904	3973
47	1013	2614
48	529	549				ID	Description	GeneRatio	BgRatio	pvalue	p.adjust	qvalue	geneID	Count	UpDEGNumber	DownDEGNumber
49	521	667				GO:0042063	GO:0042063	gliogenesis	58/995	307/18866	1.30389e-17	7.01364e-14	5.43381e-14	ABL1/CSF1/SOX10/DLL1/SMO/CERS2/DAAM2/KLF15/PHGDH/CDKN2C/RELA/ADGRG1/SOX13/HDAC1/LPAR1/CXCR4/KCNJ10/SOX2/PAX6/ADORA2A/LAMB2/ERBB3/ASCL1/OLIG2/PRX/NR2E1/DISC1/TAL1/NKX2-2/SOX8/TGFB1/GSN/TGFB2/SLC45A3/ID4/MED12/NFIB/MYRF/LEF1/VIM/GLI3/NDRG1/PRKCH/CSPG4/ARHGEF10/CRB1/SUN2/CNTF/SOX9/PTPRZ1/PARD3/GPR37L1/TMEM98/APCDD1/LRP2/MMP14/BOK/HES1	58	1306	2908
50	604	4198				GO:0010001	GO:0010001	glial cell differentiation	47/995	230/18866	7.08414e-16	1.90528e-12	1.47611e-12	ABL1/SOX10/DLL1/SMO/DAAM2/KLF15/PHGDH/CDKN2C/RELA/SOX13/HDAC1/LPAR1/CXCR4/KCNJ10/SOX2/PAX6/ADORA2A/LAMB2/ERBB3/ASCL1/OLIG2/PRX/NR2E1/TAL1/NKX2-2/SOX8/TGFB1/GSN/SLC45A3/ID4/MED12/NFIB/MYRF/LEF1/VIM/GLI3/NDRG1/ARHGEF10/CRB1/CNTF/SOX9/PTPRZ1/PARD3/GPR37L1/TMEM98/BOK/HES1	47	1306	2908
51	881	3536				GO:0001655	GO:0001655	urogenital system development	55/995	330/18866	2.4944e-14	4.47246e-11	3.46503e-11	TFAP2A/PRKX/EMX2/PDGFRB/DLL1/SMO/LRP4/KANK2/GDF11/KLF15/GLI1/VANGL2/FGF1/TNS2/FOXF1/FOXJ1/SGPL1/HYAL2/LAMB2/WWTR1/ID3/SALL1/IQGAP1/NPNT/SMARCC1/SOX8/TGFB2/CTSH/BMP7/YAP1/GLI2/ID4/PGF/FOXD1/RXRA/FOXC1/GATA2/GLI3/BCL2/FGFR2/ANGPT2/IRX1/NFIA/MYO1E/SOX9/NOTCH2/PTCH1/GPR4/TP63/DCHS1/DCN/CA2/MPST/RDH10/HES1	55	1306	2908
52	682	4923				GO:0001667	GO:0001667	ameboidal-type cell migration	68/995	481/18866	9.16246e-14	1.21448e-10	9.40915e-11	SYDE1/MAP4K4/ABL1/PRKX/ATOH8/CRB2/DOCK1/SASH1/PXN/SOX10/SMO/RAB13/GNA12/RIN2/KANK2/KANK1/RHOJ/DLL4/DOCK5/FGF1/ANLN/SGPL1/TNS1/HYAL2/PKN3/GJA1/IQGAP1/SRPX2/NR2E1/EPHA2/JUP/RREB1/SOX8/TGFB1/FERMT1/TGFB2/EPHB4/FLT4/SP100/CTSH/BMP7/LGALS12/RGCC/ZEB2/GLUL/NANOS1/LRP5/AMOT/STAT5A/SP1/MACF1/ITGB1/ANXA3/GATA2/PRKD2/ANGPT2/VASH1/NFE2L2/ZC3H12A/SOX9/WASF2/MMRN2/CARD10/DCN/SMURF2/HYAL1/EFNA1/S100A2	68	1306	2908
53	1005	2418				GO:0001654	GO:0001654	eye development	59/995	384/18866	1.12891e-13	1.21448e-10	9.40915e-11	TGIF2/TFAP2A/ROM1/PDGFRB/MFSD2A/DLL1/GDF11/RHOJ/DLL4/HIPK2/HDAC1/ZHX2/SOX2/PAX6/LAMB2/SMOC1/CTNS/NES/NKD1/NR2E1/EPHA2/MYOM1/SH3PXD2B/BCAR3/SOX8/FAT1/TGFB2/BMP7/LCTL/MITF/NINJ1/ACTL6A/ZEB2/TULP3/LRP5/RXRA/PPP1R13L/CABP4/FOXC1/CPAMD8/VIM/AQP5/GLI3/BCL2/CDK4/FOXF2/COL8A2/CRB1/CNTF/MERTK/SOX9/GNAT1/NOTCH2/CRYBG3/SIX5/TSPAN12/LAMA1/RDH10/SLC7A11	59	1306	2908
54	1681	1491				GO:0150063	GO:0150063	visual system development	59/995	388/18866	1.7877e-13	1.60267e-10	1.24167e-10	TGIF2/TFAP2A/ROM1/PDGFRB/MFSD2A/DLL1/GDF11/RHOJ/DLL4/HIPK2/HDAC1/ZHX2/SOX2/PAX6/LAMB2/SMOC1/CTNS/NES/NKD1/NR2E1/EPHA2/MYOM1/SH3PXD2B/BCAR3/SOX8/FAT1/TGFB2/BMP7/LCTL/MITF/NINJ1/ACTL6A/ZEB2/TULP3/LRP5/RXRA/PPP1R13L/CABP4/FOXC1/CPAMD8/VIM/AQP5/GLI3/BCL2/CDK4/FOXF2/COL8A2/CRB1/CNTF/MERTK/SOX9/GNAT1/NOTCH2/CRYBG3/SIX5/TSPAN12/LAMA1/RDH10/SLC7A11	59	1306	2908
55	308	2161				GO:0048880	GO:0048880	sensory system development	59/995	394/18866	3.51357e-13	2.69993e-10	2.09176e-10	TGIF2/TFAP2A/ROM1/PDGFRB/MFSD2A/DLL1/GDF11/RHOJ/DLL4/HIPK2/HDAC1/ZHX2/SOX2/PAX6/LAMB2/SMOC1/CTNS/NES/NKD1/NR2E1/EPHA2/MYOM1/SH3PXD2B/BCAR3/SOX8/FAT1/TGFB2/BMP7/LCTL/MITF/NINJ1/ACTL6A/ZEB2/TULP3/LRP5/RXRA/PPP1R13L/CABP4/FOXC1/CPAMD8/VIM/AQP5/GLI3/BCL2/CDK4/FOXF2/COL8A2/CRB1/CNTF/MERTK/SOX9/GNAT1/NOTCH2/CRYBG3/SIX5/TSPAN12/LAMA1/RDH10/SLC7A11	59	1306	2908
56	938	2472				GO:0072001	GO:0072001	renal system development	49/995	292/18866	5.07221e-13	3.41043e-10	2.64222e-10	TFAP2A/PRKX/EMX2/PDGFRB/DLL1/SMO/LRP4/KANK2/GDF11/KLF15/VANGL2/FGF1/TNS2/FOXF1/FOXJ1/SGPL1/HYAL2/LAMB2/WWTR1/ID3/SALL1/IQGAP1/NPNT/SOX8/TGFB2/CTSH/BMP7/YAP1/GLI2/PGF/FOXD1/FOXC1/GLI3/BCL2/FGFR2/ANGPT2/IRX1/NFIA/MYO1E/SOX9/NOTCH2/PTCH1/GPR4/DCHS1/DCN/CA2/MPST/RDH10/HES1	49	1306	2908
57	618	1444				GO:0043010	GO:0043010	camera-type eye development	52/995	332/18866	1.5688e-12	9.3762e-10	7.26419e-10	TGIF2/TFAP2A/ROM1/PDGFRB/MFSD2A/DLL1/GDF11/RHOJ/DLL4/HIPK2/HDAC1/ZHX2/PAX6/LAMB2/CTNS/NES/NR2E1/EPHA2/MYOM1/BCAR3/SOX8/FAT1/TGFB2/BMP7/LCTL/MITF/NINJ1/ACTL6A/ZEB2/TULP3/LRP5/RXRA/PPP1R13L/CABP4/FOXC1/VIM/AQP5/GLI3/CDK4/FOXF2/COL8A2/CRB1/MERTK/SOX9/GNAT1/NOTCH2/CRYBG3/SIX5/TSPAN12/LAMA1/RDH10/SLC7A11	52	1306	2908
58	321	1378
59	790	3380
60	620	3263				ID	Description	GeneRatio	BgRatio	pvalue	p.adjust	qvalue	geneID	Count	UpDEGNumber	DownDEGNumber
61	705	1720				GO:0042063	GO:0042063	gliogenesis	37/700	307/18866	2.90777e-10	8.2634e-07	6.73161e-07	ABL1/KLF15/NCMAP/MED12/SMO/TGFB1/SOX10/RELA/PAX6/LAMB2/DLL1/PRX/ADGRG1/PARD3/ADORA2A/ASCL1/MXRA8/CCL2/CSF1/SOX13/TSPO/SOX8/PHGDH/TGFB2/KCNJ10/DAAM2/VIM/HES1/SOX2/GSN/CSPG4/TNFRSF1B/CDKN2C/TAL1/ID4/CERS2/LPAR1	37	954	1520
62	1020	2965				GO:0045785	GO:0045785	positive regulation of cell adhesion	45/700	428/18866	3.29811e-10	8.2634e-07	6.73161e-07	ITPKB/TMEM102/PREX1/TGM2/ITGA5/NINJ1/ABL1/IL15/JUP/MAP4K4/GLI2/RELA/CARD11/RHOD/DOCK1/ADGRG1/IL4R/RUNX3/RIN2/DOCK5/RREB1/CCL2/CSF1/SASH3/SOX13/HLX/SYK/BCL6/RUNX1/ZFHX3/TGFB2/DNM2/PLAUR/ZBTB7B/HES1/SOX2/NEDD9/RASAL3/HLA-E/LGALS9/PNP/EMP2/PIEZO1/CD4/PTPN6	45	954	1520
63	601	4829				GO:0010001	GO:0010001	glial cell differentiation	30/700	230/18866	2.20335e-09	3.68033e-06	2.9981e-06	ABL1/KLF15/NCMAP/MED12/SMO/TGFB1/SOX10/RELA/PAX6/LAMB2/DLL1/PRX/PARD3/ADORA2A/ASCL1/MXRA8/SOX13/SOX8/PHGDH/KCNJ10/DAAM2/VIM/HES1/SOX2/GSN/TNFRSF1B/CDKN2C/TAL1/ID4/LPAR1	30	954	1520
64	1241	1695				GO:0007265	GO:0007265	Ras protein signal transduction	37/700	346/18866	8.05495e-09	8.27228e-06	6.73884e-06	ITPKB/RHOG/ARHGAP17/MRAS/ABL1/PDGFRB/MAP4K4/GPR4/PSD4/TAX1BP3/RTKN/KANK2/RHOD/ADGRG1/F2RL3/GNA12/DOK1/WASF2/CDK2/WAS/GRAP/RHOJ/RAB42/RREB1/CSF1/CDKN1A/BCL6/TGFB2/DNM2/KANK1/RAPGEF3/RASAL3/VANGL2/FOXM1/LPAR1/CDC42EP2/RHOU	37	954	1520
65	972	3954				GO:0007162	GO:0007162	negative regulation of cell adhesion	34/700	301/18866	8.25412e-09	8.27228e-06	6.73884e-06	FAM107A/LRRC32/ANGPT2/ABL1/MAP4K4/MUC1/PLXNB2/PLXNB1/TGFB1/FZD7/ADAMDEC1/SIPA1/FXYD5/DUSP1/IL4R/ADORA2A/RUNX3/CD300A/FGL1/VSIG4/APOD/FOXJ1/HLX/SPN/BCL6/LAG3/NOTCH4/RUNX1/ZBTB7B/KANK1/GNRH1/LGALS9/AKNA/PTPN6	34	954	1520
66	1012	1811				GO:1902105	GO:1902105	regulation of leukocyte differentiation	33/700	290/18866	1.14095e-08	9.26005e-06	7.5435e-06	ITPKB/NFATC2/FLT3LG/ABL1/IL15/GLI2/ZFP36L1/TGFB1/CARD11/IL4R/SLAMF8/RUNX3/INPP5D/FOXJ1/CSF1/SASH3/SOX13/HLX/IRF7/SYK/PF4/BCL6/LAG3/RUNX1/HCLS1/ZBTB7B/LGALS9/PNP/TOB2/TAL1/CD4/PTPN6/EVI2B	33	954	1520
67	231	271				GO:0001667	GO:0001667	ameboidal-type cell migration	45/700	481/18866	1.29356e-08	9.26005e-06	7.5435e-06	PXN/ATOH8/PRKX/SYDE1/RAB13/DLL4/ANGPT2/ABL1/EFNA1/JUP/MAP4K4/HYAL2/SMO/TGFB1/KANK2/SOX10/DOCK1/LGALS12/SP100/GNA12/WASF2/SASH1/RHOJ/RIN2/GJA1/DOCK5/RREB1/CRB2/SOX8/SEMA3F/TGFB2/SCARB1/EPHA2/LRP5/TNS1/CTSH/KANK1/FGF1/GLUL/STAT5A/EMP2/SP1/MAP2K3/SRPX2/ADAMTS9	45	954	1520
68	931	873				GO:1902107	GO:1902107	positive regulation of leukocyte differentiation	23/700	159/18866	2.34754e-08	1.47044e-05	1.19786e-05	ITPKB/FLT3LG/IL15/GLI2/ZFP36L1/TGFB1/IL4R/RUNX3/INPP5D/CSF1/SASH3/SOX13/HLX/SYK/PF4/BCL6/RUNX1/HCLS1/ZBTB7B/LGALS9/PNP/CD4/EVI2B	23	954	1520
69	980	1182				GO:0051056	GO:0051056	regulation of small GTPase mediated signal transduction	34/700	323/18866	4.8153e-08	2.68105e-05	2.18406e-05	TRIP10/ITPKB/SYDE1/RHOG/PREX1/ITSN1/ARHGAP17/ABL1/PDGFRB/MAP4K4/GPR4/PSD4/KANK2/RHOD/ARHGAP31/SIPA1/RHOC/ADGRG1/F2RL3/CGNL1/RHOJ/CSF1/ARAP1/RHOQ/BCL6/TGFB2/DNM2/ARHGEF19/KANK1/RASAL3/ARHGEF16/FOXM1/LPAR1/RHOU	34	954	1520
70	1076	3332
71	970	1587
72	669	2524				ID	Description	GeneRatio	BgRatio	pvalue	p.adjust	qvalue	geneID	Count	UpDEGNumber	DownDEGNumber
73	890	307				GO:0042063	GO:0042063	gliogenesis	44/705	307/18866	1.63076e-14	8.0804e-11	6.10247e-11	PRX/ADORA2A/LPAR1/SOX10/ABL1/ADGRG1/TGFB1/DAAM2/LAMB2/CSF1/KLF15/PARD3/DLL1/LEF1/CXCR4/RELA/SOX4/DISC1/PAX6/NKX2-2/SOX2/SMO/ASCL1/TAL1/SOX13/NR2E1/OLIG1/KCNJ10/CSPG4/VIM/NFIB/NKX6-1/PHGDH/SOX8/GSN/ARHGEF10/PRKCH/ID4/TSPO/MMP14/HES1/OLIG2/NOTCH1/TNFRSF1B	44	977	5060
74	1012	4820				GO:0010001	GO:0010001	glial cell differentiation	37/705	230/18866	5.52759e-14	1.36946e-10	1.03424e-10	PRX/ADORA2A/LPAR1/SOX10/ABL1/TGFB1/DAAM2/LAMB2/KLF15/PARD3/DLL1/LEF1/CXCR4/RELA/SOX4/PAX6/NKX2-2/SOX2/SMO/ASCL1/TAL1/SOX13/NR2E1/OLIG1/KCNJ10/VIM/NFIB/NKX6-1/PHGDH/SOX8/GSN/ARHGEF10/ID4/HES1/OLIG2/NOTCH1/TNFRSF1B	37	977	5060
75	700	879				GO:0001655	GO:0001655	urogenital system development	43/705	330/18866	9.21211e-13	1.52153e-09	1.14909e-09	KANK2/PDGFRB/PRKX/SMARCC1/EMX2/GDF11/WWTR1/TFAP2A/GATA2/HYAL2/LAMB2/TNS2/KLF15/FOXJ1/FGF1/DLL1/NFIA/SOX4/FOXF1/ANGPT2/ID3/SMO/GPR4/GATA3/NOTCH3/PGF/MYO1E/RXRA/SGPL1/GLI1/SALL1/YAP1/SOX8/NPNT/ID4/WNT7B/IQGAP1/HES1/BCL2/LRP4/NOTCH1/FOXC1/PLCE1	43	977	5060
76	569	1749				GO:0001667	GO:0001667	ameboidal-type cell migration	53/705	481/18866	1.77634e-12	2.15891e-09	1.63044e-09	MAP4K4/KANK2/SYDE1/DOCK1/PRKX/GNA12/TNS1/SASH1/RREB1/RAB13/SOX10/ABL1/DLL4/TGFB1/PKN3/ATOH8/RHOJ/GATA2/HYAL2/DOCK5/SP100/EMP2/FGF1/WASF2/PXN/SRPX2/ANGPT2/SMO/NR2E1/ITGB1/KANK1/ANLN/LRP5/EPHA2/GATA3/RIN2/ANXA3/ZEB2/CARD10/SGPL1/GLUL/SOX8/AMOT/FLT4/CRB2/STAT5A/GJA1/SCARB1/KLF4/RRAS/IQGAP1/RGCC/NOTCH1	53	977	5060
77	766	803				GO:0001570	GO:0001570	vasculogenesis	21/705	83/18866	2.17851e-12	2.15891e-09	1.63044e-09	TEAD2/HEY2/PDGFRB/TIE1/TGFB1/EMP2/FOXM1/FOXF1/ZFP36L1/SMO/GJC1/EPHA2/RIN2/CAV1/MYO1E/SGPL1/YAP1/AMOT/WNT7B/RRAS/NOTCH1	21	977	5060
78	1420	1128				GO:0045785	GO:0045785	positive regulation of cell adhesion	49/705	428/18866	3.11676e-12	2.57393e-09	1.94388e-09	MAP4K4/PREX1/ITPKB/DOCK1/TMEM102/RREB1/ZFHX3/ABL1/ADGRG1/RUNX3/ITGA5/CSF1/DOCK5/MYO10/EMP2/ZBTB7B/TGM2/LEF1/CARD11/NEDD9/RELA/SOX4/NINJ1/DISC1/FOXF1/YES1/SOX2/SOX13/DNM2/GATA3/LGALS9/RIN2/CAV1/ROCK1/CBFB/SYK/NPNT/PIEZO1/PTAFR/GRAP2/CD4/RRAS/HLA-E/IQGAP1/HES1/RHOD/PTPN6/TJP1/TRIOBP	49	977	5060
79	882	310				GO:0051056	GO:0051056	regulation of small GTPase mediated signal transduction	41/705	323/18866	7.40353e-12	5.24064e-09	3.95783e-09	MAP4K4/TRIP10/PREX1/KANK2/ITPKB/SYDE1/PDGFRB/CGNL1/LPAR1/RHOG/ABL1/ADGRG1/ITSN1/RHOJ/CSF1/ARHGAP31/FOXM1/SIPA1/RHOC/ITGB1/DNM2/P2RY8/KANK1/MMD2/ARAP1/GPR4/ARHGEF26/ARHGEF5/RHOQ/ARHGAP17/STARD8/PSD4/ARHGAP29/AMOT/ARHGEF10/SRGAP1/P2RY10/RHOD/NOTCH1/PLCE1/RDX	41	977	5060
80	1868	5028				GO:0007265	GO:0007265	Ras protein signal transduction	42/705	346/18866	1.77225e-11	1.09769e-08	8.28992e-09	MAP4K4/KANK2/ITPKB/PDGFRB/GNA12/LPAR1/RREB1/RHOG/ABL1/ADGRG1/RHOJ/CSF1/FOXM1/WASF2/GRAP/ITGB1/DNM2/P2RY8/KANK1/MMD2/MRAS/DOK1/GPR4/ROCK1/NTN1/CDC42EP4/ARHGAP17/TAX1BP3/STARD8/PSD4/ARHGAP29/RTKN/ARHGEF10/COL1A2/RASGRP3/GRAP2/P2RY10/RRAS/RHOD/NOTCH1/PLCE1/RDX	42	977	5060
81	672	386				GO:0072001	GO:0072001	renal system development	38/705	292/18866	2.07154e-11	1.1405e-08	8.61326e-09	KANK2/PDGFRB/PRKX/EMX2/GDF11/WWTR1/TFAP2A/HYAL2/LAMB2/TNS2/KLF15/FOXJ1/FGF1/DLL1/NFIA/SOX4/FOXF1/ANGPT2/ID3/SMO/GPR4/GATA3/NOTCH3/PGF/MYO1E/SGPL1/SALL1/YAP1/SOX8/NPNT/WNT7B/IQGAP1/HES1/BCL2/LRP4/NOTCH1/FOXC1/PLCE1	38	977	5060
82	710	783
83	941	2535
84	1263	3020				ID	Description	GeneRatio	BgRatio	pvalue	p.adjust	qvalue	geneID	Count	UpDEGNumber	DownDEGNumber
85	803	3322				GO:0042063	GO:0042063	gliogenesis	59/1099	307/18866	2.922e-16	1.57817e-12	1.28383e-12	ABL1/SOX10/ADORA2A/DAAM2/KLF15/LAMB2/PRX/SOX13/DLL1/ERBB3/CSF1/SLC45A3/PHGDH/SOX8/TAL1/SMO/BOK/ADGRG1/MED12/CERS2/ASCL1/LPAR1/CSPG4/NCMAP/KCNJ10/RELA/GPR37L1/DISC1/GSN/CXCR4/CDKN2C/HDAC1/NDRG1/SUN2/FA2H/OLIG2/ASPA/TGFB1/OLIG1/MYRF/MMP14/TNFRSF1B/ID4/PAX6/NOTCH1/SOX9/NKX2-2/TSPO/SOX2/GLI3/PRKCH/SCRIB/ARHGEF10/GJC2/LEF1/PARD3/ABCA2/TP73/CSK	59	1478	1711
86	527	1790				GO:0010001	GO:0010001	glial cell differentiation	48/1099	230/18866	6.71341e-15	1.81296e-11	1.47483e-11	ABL1/SOX10/ADORA2A/DAAM2/KLF15/LAMB2/PRX/SOX13/DLL1/ERBB3/SLC45A3/PHGDH/SOX8/TAL1/SMO/BOK/MED12/ASCL1/LPAR1/NCMAP/KCNJ10/RELA/GPR37L1/GSN/CXCR4/CDKN2C/HDAC1/NDRG1/FA2H/OLIG2/ASPA/TGFB1/OLIG1/MYRF/TNFRSF1B/ID4/PAX6/NOTCH1/SOX9/NKX2-2/SOX2/GLI3/ARHGEF10/LEF1/PARD3/ABCA2/TP73/CSK	48	1478	1711
87	956	3602				GO:0048709	GO:0048709	oligodendrocyte differentiation	29/1099	103/18866	5.72488e-13	1.03067e-09	8.38444e-10	SOX10/DAAM2/SOX13/SLC45A3/SOX8/BOK/MED12/ASCL1/LPAR1/KCNJ10/GSN/CXCR4/CDKN2C/HDAC1/FA2H/OLIG2/ASPA/OLIG1/MYRF/TNFRSF1B/ID4/PAX6/NOTCH1/SOX9/NKX2-2/GLI3/ABCA2/TP73/CSK	29	1478	1711
88	1988	5458				GO:0048568	GO:0048568	embryonic organ development	66/1099	451/18866	3.89967e-12	5.26553e-09	4.28348e-09	PPP1R13L/TGFB3/TEAD2/TFEB/HIPK2/PDGFRB/HEY2/CRB2/DLL1/ID3/FOXC2/FLT3LG/NES/TBX6/TAL1/TBX15/MSX1/SMO/MED12/EPHA2/PLCD3/ZFP36L1/TEAD3/ITGA8/FOXF1/TBX3/VASH1/TGFB1/GLI1/RBPMS2/IFT140/SLC39A1/HYAL1/FGFR2/MMP14/ADA/PHACTR4/GLI2/TULP3/GATA2/NTN1/BMP7/SNAI1/PAX6/NOTCH1/LRIG1/SOCS3/SOX9/VANGL2/CEBPB/CHD7/TCF7/HPN/MDFI/SUFU/TFAP2A/GLI3/CHST11/SCRIB/LEF1/EFNA1/RARRES2/CHRNA10/ENG/HLX/TRIOBP	66	1478	1711
89	260	380				GO:0001667	GO:0001667	ameboidal-type cell migration	67/1099	481/18866	2.5508e-11	2.75537e-08	2.24148e-08	SYDE1/ABL1/ATOH8/PXN/SOX10/LRP5/DOCK5/MAP4K4/PRKX/KANK2/PKN3/RREB1/CRB2/FGF1/ANGPT2/SASH1/DOCK1/DLL4/HYAL2/FOXC2/RGCC/TNS1/EMP2/SOX8/ANLN/JUP/RHOJ/SMO/CTSH/RAB13/GNA12/RIN2/EPHA2/SEMA3F/ZEB2/FLT4/STAT5A/KANK1/ANXA3/CARD10/VASH1/SRPX2/TGFB1/WASF2/HYAL1/LAMA5/PHACTR4/GATA2/ITGB1/CLN3/SGPL1/BMP7/EFNB1/NOTCH1/NOS3/SOX9/MMRN2/SCARB1/GJA1/SP100/GLUL/MACF1/ACVRL1/HDAC7/EFNA1/RRAS/PRKD2	67	1478	1711
90	857	2990				GO:0030198	GO:0030198	extracellular matrix organization	58/1099	395/18866	7.05098e-11	6.02383e-08	4.90035e-08	ABL1/COL27A1/LAMB2/ITGB5/COL9A2/SH3PXD2B/BMP1/COL1A2/ITGA10/FOXC2/ITGA5/RGCC/ICAM2/BGN/MIA/DDR1/ADAMTSL5/CRTAP/TCF15/COL5A3/AEBP1/ITGA8/FOXF1/SMOC1/EFEMP2/TGFB1/LAMA5/MYO1E/TNXB/MMP14/KLKB1/ADAMTS14/HAPLN2/ITGB1/TNFRSF1B/COLGALT1/COL8A2/MMP10/ITGA11/MFAP4/NOTCH1/ELN/SOX9/SERPINF2/BCAN/PLOD3/HPN/ADAMTS2/B4GALT1/NFKB2/ITGB4/PHLDB1/COL6A2/ACAN/LOXL1/ENG/HPSE2/SPP1	58	1478	1711
91	967	727				GO:0043062	GO:0043062	extracellular structure organization	58/1099	396/18866	7.80722e-11	6.02383e-08	4.90035e-08	ABL1/COL27A1/LAMB2/ITGB5/COL9A2/SH3PXD2B/BMP1/COL1A2/ITGA10/FOXC2/ITGA5/RGCC/ICAM2/BGN/MIA/DDR1/ADAMTSL5/CRTAP/TCF15/COL5A3/AEBP1/ITGA8/FOXF1/SMOC1/EFEMP2/TGFB1/LAMA5/MYO1E/TNXB/MMP14/KLKB1/ADAMTS14/HAPLN2/ITGB1/TNFRSF1B/COLGALT1/COL8A2/MMP10/ITGA11/MFAP4/NOTCH1/ELN/SOX9/SERPINF2/BCAN/PLOD3/HPN/ADAMTS2/B4GALT1/NFKB2/ITGB4/PHLDB1/COL6A2/ACAN/LOXL1/ENG/HPSE2/SPP1	58	1478	1711
92	1048	6152				GO:0007265	GO:0007265	Ras protein signal transduction	52/1099	346/18866	2.94643e-10	1.98921e-07	1.61821e-07	ARHGAP17/RTKN/ABL1/ITPKB/PSD4/DNM2/PDGFRB/MAP4K4/KANK2/RREB1/RHOG/RAPGEF3/CSF1/COL1A2/ARHGEF1/RHOJ/TAX1BP3/CDC42EP1/DOK1/GRAP/GNA12/ADGRG1/GPR4/MRAS/LPAR1/RHOD/RASGRP3/KANK1/CDC42EP4/P2RY8/CDC42EP2/RCC1/STARD8/MMD2/WASF2/PLCE1/MYO9B/PHACTR4/RAB42/ITGB1/NTN1/FOXM1/NOTCH1/VANGL2/GPSM2/RASAL3/RHOU/PSD2/ARHGEF10/WAS/CDKN1A/RRAS	52	1478	1711
93	356	1242				GO:0001655	GO:0001655	urogenital system development	50/1099	330/18866	4.86923e-10	2.92208e-07	2.3771e-07	TNS2/KLF15/LAMB2/PDGFRB/PRKX/KANK2/FOXJ1/DLL1/FGF1/ANGPT2/ID3/HYAL2/FOXC2/SOX8/EMX2/RXRA/SMO/CTSH/PGF/GPR4/LRP4/WWTR1/MPST/GDF11/ITGA8/FOXF1/SMARCC1/GLI1/NOTCH3/PLCE1/FGFR2/LAMA5/MYO1E/GLI2/GATA2/SGPL1/ALOX15B/BMP7/ID4/NOTCH1/POU3F3/SOX9/VANGL2/BCL2/SMAD7/TFAP2A/GLI3/DCHS1/LZTS2/TP73	50	1478	1711
94	1071	3758
95	1278	4287
96	868	1670				ID	Description	GeneRatio	BgRatio	pvalue	p.adjust	qvalue	geneID	Count	UpDEGNumber	DownDEGNumber
97	778	1922				GO:0051056	GO:0051056	regulation of small GTPase mediated signal transduction	24/376	323/18866	3.63637e-08	0.000131727	0.000114588	SYDE1/TRIP10/PREX1/MAP4K4/RHOG/ITPKB/ABL1/ARHGAP17/RHOD/PSD4/DNM2/RHOJ/CSF1/SIPA1/ARAP1/KANK2/PLCE1/F2RL3/ADGRG1/PDGFRB/RHOC/GPR4/PLEKHG2/ITSN1	24	540	1042
98	1009	2108				GO:0031589	GO:0031589	cell-substrate adhesion	25/376	359/18866	6.68665e-08	0.000131727	0.000114588	PREX1/MAP4K4/ITGA10/ITGA5/ABL1/LAMB2/RHOD/DOCK5/PXN/DNM2/PRKX/ITGB5/CSF1/RREB1/FAM107A/NINJ1/BCAM/TRIP6/APOD/EMP2/FOXF1/MICALL2/SORBS3/DOCK1/ANGPT2	25	540	1042
99	744	4758				GO:0007265	GO:0007265	Ras protein signal transduction	24/376	346/18866	1.32431e-07	0.000173926	0.000151296	MAP4K4/RHOG/ITPKB/RTKN/ABL1/ARHGAP17/RHOD/TAX1BP3/PSD4/DNM2/RHOJ/CSF1/COL1A2/RREB1/KANK2/PLCE1/CDC42EP1/F2RL3/ADGRG1/DOK3/PDGFRB/GNA12/GPR4/DOK1	24	540	1042
100	777	813				GO:0030865	GO:0030865	cortical cytoskeleton organization	10/376	60/18866	2.72566e-07	0.000268478	0.000233546	RHOG/RAB13/RTKN/RHOD/TLN1/FHOD1/LLGL2/RHOC/EHD2/EZR	10	540	1042
101	1037	3051				GO:0007266	GO:0007266	Rho protein signal transduction	14/376	140/18866	8.2273e-07	0.000648311	0.00056396	RHOG/RTKN/ABL1/RHOD/TAX1BP3/RHOJ/COL1A2/KANK2/CDC42EP1/F2RL3/ADGRG1/PDGFRB/GNA12/GPR4	14	540	1042
102	835	791				GO:0072001	GO:0072001	renal system development	20/376	292/18866	1.81408e-06	0.00119125	0.00103625	HYAL2/PGF/CTSH/DLL1/LAMB2/TFAP2A/FOXJ1/KLF15/PRKX/KANK2/PLCE1/SMO/WWTR1/PDGFRB/EMX2/MPST/TNS2/GPR4/FOXF1/ANGPT2	20	540	1042
103	620	2143				GO:0007178	GO:0007178	transmembrane receptor protein serine/threonine kinase signaling pathway	22/376	359/18866	3.47353e-06	0.00191628	0.00166696	ATOH8/HIPK2/TGFB1I1/TGFB3/ABL1/PXN/CDKN1C/FAM83G/DNM2/MSX1/ITGB5/TGIF2/LRRC32/COL1A2/WWTR1/RBPMS/ETV2/PARD3/TGFB1/CILP/CRB2/RBPMS2	22	540	1042
104	456	2105				GO:0042063	GO:0042063	gliogenesis	20/376	307/18866	3.89093e-06	0.00191628	0.00166696	ADORA2A/SOX10/DLL1/ABL1/LAMB2/KLF15/NCMAP/CSF1/CCL2/RELA/SMO/ADGRG1/PARD3/PRX/GSN/TSPO/TGFB1/CXCR4/OLIG1/PHGDH	20	540	1042
105	945	2536				GO:0001667	GO:0001667	ameboidal-type cell migration	26/376	481/18866	4.55773e-06	0.00199527	0.00173567	SYDE1/MAP4K4/HYAL2/ATOH8/RAB13/SOX10/CTSH/ABL1/DOCK5/PXN/LGALS12/DLL4/PRKX/RHOJ/RREB1/KANK2/SMO/PKN1/GNA12/TBXA2R/PKN3/TGFB1/EMP2/CRB2/DOCK1/ANGPT2	26	540	1042
106	916	3543
107	934	2105
108	843	2817				ID	Description	GeneRatio	BgRatio	pvalue	p.adjust	qvalue	geneID	Count	UpDEGNumber	DownDEGNumber
109	654	2231				GO:0051017	GO:0051017	actin filament bundle assembly	21/491	157/18866	8.21911e-10	1.97523e-06	1.67008e-06	TGFB3/AIF1L/PXN/LPAR1/FAM107A/ARAP1/SH3PXD2B/ITGB5/ABL1/FHOD1/CGNL1/ARHGEF5/RGCC/RHOC/WASF2/SERPINF2/RHOD/EZR/SWAP70/SFRP1/RAPGEF3	21	702	1762
110	649	3743				GO:0001667	GO:0001667	ameboidal-type cell migration	38/491	481/18866	1.30936e-09	1.97523e-06	1.67008e-06	MAP4K4/SOX10/DOCK5/DOCK1/PXN/ANLN/ATOH8/SRPX2/FGF1/RAB13/RHOJ/SASH1/SYDE1/ANGPT2/PRKX/GATA2/IQGAP1/ABL1/ITGB1/PKN3/DLL4/JUP/ZEB2/AGTR2/SP100/KANK1/SOX8/RGCC/GNA12/KANK2/EFNA1/TNS1/HYAL1/SMO/WASF2/FLT4/MACF1/DUSP10	38	702	1762
111	971	4386				GO:0061572	GO:0061572	actin filament bundle organization	21/491	161/18866	1.31303e-09	1.97523e-06	1.67008e-06	TGFB3/AIF1L/PXN/LPAR1/FAM107A/ARAP1/SH3PXD2B/ITGB5/ABL1/FHOD1/CGNL1/ARHGEF5/RGCC/RHOC/WASF2/SERPINF2/RHOD/EZR/SWAP70/SFRP1/RAPGEF3	21	702	1762
112	1043	3293				GO:0051056	GO:0051056	regulation of small GTPase mediated signal transduction	30/491	323/18866	1.85502e-09	2.09292e-06	1.76959e-06	TRIP10/MAP4K4/PREX1/FOXM1/RHOG/LPAR1/ITPKB/RHOJ/SYDE1/ARHGAP17/ARAP1/SIPA1/RHOU/ABL1/ITSN1/DNM2/ARHGAP31/CGNL1/ITGB1/ARHGEF5/ARHGEF16/RHOQ/PDGFRB/KANK1/ADGRG1/CSF1/KANK2/EPS8L1/RHOC/RHOD	30	702	1762
113	945	728				GO:0007015	GO:0007015	actin filament organization	35/491	434/18866	3.52581e-09	3.1824e-06	2.69075e-06	TGFB3/PREX1/AIF1L/VASP/PXN/RHOG/HIP1/LPAR1/FAM107A/ARHGAP17/ARAP1/INPPL1/SH3PXD2B/ITGB5/ABL1/FHOD1/CGNL1/ARHGEF5/MYO1E/ELMO3/KANK1/FCHSD2/ERMN/RGCC/GHRL/C15orf62/RHOC/WASF2/SERPINF2/RHOD/SPTBN5/EZR/SWAP70/SFRP1/RAPGEF3	35	702	1762
114	907	1827				GO:0032233	GO:0032233	positive regulation of actin filament bundle assembly	13/491	62/18866	5.57103e-09	4.19034e-06	3.54298e-06	TGFB3/PXN/LPAR1/SH3PXD2B/ABL1/FHOD1/ARHGEF5/RGCC/RHOC/SERPINF2/SWAP70/SFRP1/RAPGEF3	13	702	1762
115	693	3137				GO:0051496	GO:0051496	positive regulation of stress fiber assembly	12/491	52/18866	6.77223e-09	4.36616e-06	3.69163e-06	TGFB3/PXN/LPAR1/SH3PXD2B/ABL1/FHOD1/ARHGEF5/RGCC/RHOC/SERPINF2/SFRP1/RAPGEF3	12	702	1762
116	1068	4228				GO:0032231	GO:0032231	regulation of actin filament bundle assembly	16/491	104/18866	1.12234e-08	5.59125e-06	4.72746e-06	TGFB3/PXN/LPAR1/ARAP1/SH3PXD2B/ABL1/FHOD1/CGNL1/ARHGEF5/RGCC/RHOC/WASF2/SERPINF2/SWAP70/SFRP1/RAPGEF3	16	702	1762
117	364	1043				GO:0051492	GO:0051492	regulation of stress fiber assembly	15/491	91/18866	1.2289e-08	5.59125e-06	4.72746e-06	TGFB3/PXN/LPAR1/ARAP1/SH3PXD2B/ABL1/FHOD1/CGNL1/ARHGEF5/RGCC/RHOC/WASF2/SERPINF2/SFRP1/RAPGEF3	15	702	1762
118	1341	3349
119	914	3223
120	1017	3331				ID	Description	GeneRatio	BgRatio	pvalue	p.adjust	qvalue	geneID	Count	UpDEGNumber	DownDEGNumber
121	1015	2166				GO:0010001	GO:0010001	glial cell differentiation	34/532	230/18866	2.21474e-15	1.00261e-11	8.12693e-12	SOX10/PRX/ABL1/DAAM2/ADORA2A/ERBB3/KLF15/NKX2-2/PAX6/SOX13/MED12/DLL1/SOX8/NOTCH1/ARHGEF10/LAMB2/LPAR1/PHGDH/OLIG2/FA2H/PARD3/SLC45A3/BOK/MYRF/GSN/SMO/KCNJ10/OLIG1/RELA/ASCL1/VIM/NFIB/DUSP10/TGFB1	34	779	2209
122	694	3517				GO:0001655	GO:0001655	urogenital system development	40/532	330/18866	7.30816e-15	1.6542e-11	1.34086e-11	PRKX/GDF11/FOXJ1/TFAP2A/KLF15/EMX2/KANK2/DLL1/GATA2/SOX8/SMARCC1/TNS2/NOTCH1/LAMB2/HYAL2/GLI1/RXRA/NFIA/PDGFRB/MPST/GATA3/GLI2/SMO/FOXD1/TP63/IRX1/SALL1/IRX3/ID3/FGF1/IQGAP1/NOTCH3/ANGPT2/CD34/GPR4/FOXF1/LRP4/PGF/CTSH/WWTR1	40	779	2209
123	833	1070				GO:0042063	GO:0042063	gliogenesis	37/532	307/18866	9.27646e-14	1.39982e-10	1.13466e-10	SOX10/PRX/ABL1/DAAM2/ADORA2A/ERBB3/KLF15/NKX2-2/PAX6/SOX13/MED12/DLL1/SOX8/NOTCH1/ARHGEF10/LAMB2/LPAR1/PHGDH/OLIG2/FA2H/PARD3/SLC45A3/BOK/MYRF/GSN/SMO/SUN2/KCNJ10/OLIG1/RELA/ASCL1/VIM/CSPG4/NFIB/DUSP10/LRP2/TGFB1	37	779	2209
124	1167	3602				GO:0072001	GO:0072001	renal system development	35/532	292/18866	5.19208e-13	5.87614e-10	4.76305e-10	PRKX/GDF11/FOXJ1/TFAP2A/KLF15/EMX2/KANK2/DLL1/SOX8/TNS2/NOTCH1/LAMB2/HYAL2/NFIA/PDGFRB/MPST/GATA3/GLI2/SMO/FOXD1/IRX1/SALL1/IRX3/ID3/FGF1/IQGAP1/NOTCH3/ANGPT2/CD34/GPR4/FOXF1/LRP4/PGF/CTSH/WWTR1	35	779	2209
125	987	4560				GO:0001667	GO:0001667	ameboidal-type cell migration	44/532	481/18866	6.81773e-12	6.17277e-09	5.00349e-09	MAP4K4/SOX10/SYDE1/ABL1/PRKX/DOCK5/JUP/TNS1/DOCK1/LRP5/EMP2/KANK2/DLL4/CRB2/GATA2/SOX8/RGCC/LGALS12/NOTCH1/PKN3/HYAL2/ANLN/GNA12/SASH1/RIN2/ATOH8/GATA3/RHOJ/SMO/SCARB1/SRPX2/PXN/FGF1/IQGAP1/WASF2/KANK1/ANGPT2/HYAL1/ANXA3/DUSP10/MMRN2/CTSH/TGFB1/CLEC14A	44	779	2209
126	1239	3573				GO:0001822	GO:0001822	kidney development	32/532	283/18866	2.51283e-11	1.89593e-08	1.53679e-08	PRKX/GDF11/FOXJ1/TFAP2A/KLF15/KANK2/DLL1/SOX8/TNS2/NOTCH1/LAMB2/HYAL2/PDGFRB/MPST/GATA3/GLI2/SMO/FOXD1/IRX1/SALL1/IRX3/ID3/FGF1/IQGAP1/NOTCH3/ANGPT2/CD34/GPR4/LRP4/PGF/CTSH/WWTR1	32	779	2209
127	770	3283				GO:0048709	GO:0048709	oligodendrocyte differentiation	19/532	103/18866	7.12013e-11	4.60469e-08	3.73245e-08	SOX10/DAAM2/NKX2-2/PAX6/SOX13/MED12/SOX8/NOTCH1/LPAR1/OLIG2/FA2H/SLC45A3/BOK/MYRF/GSN/KCNJ10/OLIG1/ASCL1/DUSP10	19	779	2209
128	1499	790				GO:0072006	GO:0072006	nephron development	21/532	143/18866	6.03222e-10	3.41348e-07	2.76688e-07	FOXJ1/KLF15/DLL1/SOX8/NOTCH1/LAMB2/PDGFRB/GATA3/SMO/FOXD1/IRX1/SALL1/IRX3/FGF1/IQGAP1/NOTCH3/ANGPT2/CD34/GPR4/PGF/WWTR1	21	779	2209
129	749	1169				GO:0007015	GO:0007015	actin filament organization	38/532	434/18866	6.87467e-10	3.45796e-07	2.80293e-07	HIP1/PREX1/ABL1/TGFB3/AIF1L/FAM107A/RHOG/CGNL1/ITGB5/EMP2/MYO1C/EZR/RGCC/ESAM/ARHGEF10/LPAR1/RAPGEF3/SH3PXD2B/INPPL1/RHOD/ARAP1/ERMN/GSN/TRIOBP/NEDD9/PXN/WASF2/ARHGAP17/FCHSD2/KANK1/CDC42EP1/DLC1/CDC42EP4/CAPG/TJP1/SHROOM1/ENAH/SWAP70	38	779	2209
130	723	1184
131	986	5208
132	884	3472				ID	Description	GeneRatio	BgRatio	pvalue	p.adjust	qvalue	geneID	Count	UpDEGNumber	DownDEGNumber
133	1302	2434				GO:0010001	GO:0010001	glial cell differentiation	21/384	230/18866	1.09158e-08	4.10654e-05	3.83203e-05	SOX10/LPAR1/ADORA2A/PRX/SLC45A3/SOX8/ERBB3/LAMB2/ASCL1/MED12/DAAM2/NCMAP/PHGDH/BOK/OLIG1/KCNJ10/ABL1/SOX13/SMO/MYRF/OLIG2	21	581	961
134	535	3247				GO:0048709	GO:0048709	oligodendrocyte differentiation	13/384	103/18866	1.71992e-07	0.000323517	0.000301892	SOX10/LPAR1/SLC45A3/SOX8/ASCL1/MED12/DAAM2/BOK/OLIG1/KCNJ10/SOX13/MYRF/OLIG2	13	581	961
135	1240	896				GO:0007015	GO:0007015	actin filament organization	27/384	434/18866	3.00033e-07	0.000376242	0.000351092	VASP/TGFB3/RHOG/AIF1L/LPAR1/PREX1/ARAP1/ITGB5/INPPL1/RAPGEF3/MYO1E/NRAP/PXN/ARHGAP17/ELMO3/RHOD/FLII/HIP1/FHOD1/EMP2/HIP1R/ABL1/CDC42EP1/CDC42EP2/ESAM/CATIP/SPTBN5	27	581	961
136	749	1163				GO:0007265	GO:0007265	Ras protein signal transduction	23/384	346/18866	7.41312e-07	0.000697204	0.000650599	RHOG/RAB42/GRAP/LPAR1/KANK2/RASGRP3/MAP4K4/RTKN/RAPGEF3/PSD4/ARHGAP17/RHOD/ITPKB/DNM2/PDGFRB/RHOU/ABL1/CDC42EP1/CDC42EP2/DOK1/TAX1BP3/MRAS/MYO9B	23	581	961
137	1347	5856				GO:0021782	GO:0021782	glial cell development	13/384	122/18866	1.24568e-06	0.000897367	0.000837382	SOX10/LPAR1/ADORA2A/PRX/LAMB2/ASCL1/MED12/NCMAP/PHGDH/OLIG1/KCNJ10/SMO/MYRF	13	581	961
138	905	1375				GO:0042063	GO:0042063	gliogenesis	21/384	307/18866	1.43121e-06	0.000897367	0.000837382	SOX10/LPAR1/ADORA2A/PRX/SLC45A3/SOX8/ERBB3/LAMB2/ASCL1/MED12/DAAM2/NCMAP/PHGDH/BOK/OLIG1/KCNJ10/ABL1/SOX13/SMO/MYRF/OLIG2	21	581	961
139	1169	2237				GO:0031032	GO:0031032	actomyosin structure organization	16/384	200/18866	3.57479e-06	0.00192119	0.00179277	MYH3/CSRP1/TGFB3/LPAR1/ARAP1/ITGB5/RTKN/RAPGEF3/CDC42BPG/ANLN/NRAP/PXN/FLII/PDGFRB/FHOD1/ABL1	16	581	961
140	1312	2374				GO:0031589	GO:0031589	cell-substrate adhesion	22/384	359/18866	4.87099e-06	0.00229058	0.00213747	PREX1/MAP4K4/NPNT/ITGB5/ITGA5/LAMB2/COL5A3/PXN/RHOD/ANGPT2/ADAMTS13/DNM2/JUP/EMP2/DOCK5/DOCK1/APOD/NINJ1/ABL1/PRKX/AJUBA/ITGA10	22	581	961
141	812	664				GO:0021510	GO:0021510	spinal cord development	11/384	109/18866	1.38765e-05	0.00580037	0.00541264	DLL4/NPFF/ASCL1/GATA2/MED12/DAAM2/PHGDH/GDF11/SOX13/SMO/OLIG2	11	581	961
142	1457	2462
143	1103	3473
144	284	714				ID	Description	GeneRatio	BgRatio	pvalue	p.adjust	qvalue	geneID	Count	UpDEGNumber	DownDEGNumber
145	702	3512				GO:0042063	GO:0042063	gliogenesis	41/774	307/18866	2.67813e-11	1.35862e-07	1.13609e-07	SOX10/ADORA2A/MED12/PHGDH/PRX/KLF15/ABL1/RELA/SMO/ADGRG1/TSPO/TGFB1/PAX6/LAMB2/GSN/SOX13/CDKN2C/CSF1/KCNJ10/TAL1/CXCR4/CSK/DLL1/GSTP1/CSPG4/CCL2/VIM/HDAC1/ASCL1/SCRIB/OLIG1/NKX2-2/DISC1/SOX8/ILK/HES1/NR2E1/SOX2/TREM2/NOTCH1/OLIG2	41	1037	843
146	1278	4874				GO:0001667	GO:0001667	ameboidal-type cell migration	53/774	481/18866	6.05099e-11	1.45235e-07	1.21447e-07	SYDE1/PXN/SOX10/MAP4K4/HYAL2/LRP5/DLL4/ABL1/JUP/DOCK1/SMO/PRKD2/ATOH8/CRB2/HYAL1/PKN3/GATA2/TGFB1/KANK2/CTSH/RAB13/RHOJ/CLN3/FLT4/PRKX/EPHB4/ANGPT2/GNA12/EPHA2/LAMA5/NOS3/RRAS/SRPX2/RREB1/GATA3/STAT5A/SP100/PKN1/SASH1/RIN2/SOX8/ILK/EMP2/IQGAP1/NR2E1/CARD10/EFNB1/TNS1/MAP2K3/NOTCH1/SCARB1/SEMA3F/SGPL1	53	1037	843
147	703	4312				GO:0010001	GO:0010001	glial cell differentiation	34/774	230/18866	8.58871e-11	1.45235e-07	1.21447e-07	SOX10/ADORA2A/MED12/PHGDH/PRX/KLF15/ABL1/RELA/SMO/TGFB1/PAX6/LAMB2/GSN/SOX13/CDKN2C/KCNJ10/TAL1/CXCR4/CSK/DLL1/GSTP1/VIM/HDAC1/ASCL1/OLIG1/NKX2-2/SOX8/ILK/HES1/NR2E1/SOX2/TREM2/NOTCH1/OLIG2	34	1037	843
148	1209	4046				GO:0001570	GO:0001570	vasculogenesis	19/774	83/18866	7.70034e-10	9.76596e-07	8.16641e-07	FOXF1/TEAD2/HEY2/PDGFRB/SMO/FOXM1/TGFB1/ENG/MYO1E/EPHA2/RRAS/RIN2/EMP2/CD34/TMEM100/NOTCH1/ZFP36L1/TIE1/SGPL1	19	1037	843
149	1239	935				GO:0001655	GO:0001655	urogenital system development	39/774	330/18866	3.02565e-09	3.06982e-06	2.56702e-06	FOXF1/EMX2/HYAL2/ID3/KLF15/GDF11/PDGFRB/SMO/FOXJ1/TNS2/PGF/GATA2/KANK2/GLI1/LAMB2/CTSH/MPST/PRKX/DLL1/GPR4/SIX2/MYO1E/ANGPT2/DCHS1/SMAD7/LAMA5/GATA3/LRP4/RXRA/SOX8/ILK/TFAP2A/HES1/CD34/IQGAP1/WWTR1/VANGL2/NOTCH1/SGPL1	39	1037	843
150	785	174				GO:0072001	GO:0072001	renal system development	36/774	292/18866	3.97862e-09	3.36392e-06	2.81295e-06	FOXF1/EMX2/HYAL2/ID3/KLF15/GDF11/PDGFRB/SMO/FOXJ1/TNS2/PGF/KANK2/LAMB2/CTSH/MPST/PRKX/DLL1/GPR4/SIX2/MYO1E/ANGPT2/DCHS1/SMAD7/LAMA5/GATA3/LRP4/SOX8/ILK/TFAP2A/HES1/CD34/IQGAP1/WWTR1/VANGL2/NOTCH1/SGPL1	36	1037	843
151	1047	3641				GO:0071294	GO:0071294	cellular response to zinc ion	10/774	24/18866	1.48273e-08	1.07456e-05	8.98557e-06	MT1F/MT1E/MT2A/MT1G/TSPO/HVCN1/MT1M/MT1H/MT1X/GLRA1	10	1037	843
152	1232	3752				GO:0001822	GO:0001822	kidney development	34/774	283/18866	2.07071e-08	1.16589e-05	9.74936e-06	HYAL2/ID3/KLF15/GDF11/PDGFRB/SMO/FOXJ1/TNS2/PGF/KANK2/LAMB2/CTSH/MPST/PRKX/DLL1/GPR4/SIX2/MYO1E/ANGPT2/DCHS1/SMAD7/LAMA5/GATA3/LRP4/SOX8/ILK/TFAP2A/HES1/CD34/IQGAP1/WWTR1/VANGL2/NOTCH1/SGPL1	34	1037	843
153	654	2969				GO:0045785	GO:0045785	positive regulation of cell adhesion	44/774	428/18866	2.18337e-08	1.16589e-05	9.74936e-06	FOXF1/NINJ1/DNM2/PREX1/MAP4K4/ITGA5/ABL1/JUP/DOCK1/RELA/PRKD2/CARD11/HYAL1/ADGRG1/TMEM102/RASAL3/ITPKB/TGM2/RUNX3/SOX13/CSF1/LGALS9/RHOD/CSK/SMAD7/CCL2/RRAS/RREB1/GATA3/SASH3/YES1/ZBTB7B/NEDD9/RIN2/DISC1/ILK/EMP2/HES1/IQGAP1/SOX2/EFNB1/PTPN6/ADA/IL4R	44	1037	843
154	683	1514
155	1075	2110
156	377	2020				ID	Description	GeneRatio	BgRatio	pvalue	p.adjust	qvalue	geneID	Count	UpDEGNumber	DownDEGNumber
157	928	1650				GO:0010001	GO:0010001	glial cell differentiation	28/638	230/18866	4.73608e-09	2.26858e-05	1.95824e-05	SMO/LAMB2/SOX10/PHGDH/ADORA2A/PARD3/MXRA8/DLL1/KLF15/ABL1/GSN/LPAR1/PAX6/DAAM2/TGFB1/SOX8/SOX13/HES1/ERBB3/NDRG1/PRX/NCMAP/RELA/ERBB2/ASCL1/BOK/VIM/SOX4	28	878	2595
158	1231	845				GO:0051056	GO:0051056	regulation of small GTPase mediated signal transduction	33/638	323/18866	1.73152e-08	4.14698e-05	3.57968e-05	SYDE1/TRIP10/FOXM1/PREX1/RHOG/RHOD/ITPKB/MAP4K4/PSD4/RHOC/RHOJ/ARAP1/ADGRG1/KANK2/ARHGAP17/PDGFRB/SIPA1/ABL1/ARHGEF19/ARHGEF5/LPAR1/RHOU/CGNL1/DNM2/CSF1/ARHGAP31/ARHGEF1/RASAL3/ARHGAP24/ARHGEF16/MYO9B/F2RL3/SRGAP1	33	878	2595
159	942	4599				GO:0007265	GO:0007265	Ras protein signal transduction	34/638	346/18866	2.77642e-08	4.43302e-05	3.82659e-05	GRAP/FOXM1/RHOG/RTKN/RHOD/ITPKB/MAP4K4/PSD4/TAX1BP3/RHOJ/ADGRG1/DOK1/KANK2/ARHGAP17/PDGFRB/RASGRP3/ABL1/RAPGEF3/WASF2/LPAR1/RHOU/DNM2/CSF1/CDC42EP1/MRAS/RREB1/GNA12/ARHGEF1/RASAL3/ARHGAP24/CDC42EP4/MYO9B/WAS/F2RL3	34	878	2595
160	1143	1170				GO:0001667	GO:0001667	ameboidal-type cell migration	41/638	481/18866	5.98754e-08	5.89621e-05	5.08962e-05	SYDE1/ATOH8/PXN/PRKX/RAB13/SMO/MAP4K4/JUP/RHOJ/SOX10/HYAL2/FGF1/KANK2/DOCK5/CRB2/STAT5A/ABL1/EFNA1/WASF2/ANGPT2/SP100/TGFB1/SOX8/FLT4/DOCK1/RREB1/S100A2/PKN3/ZC3H12A/PKN1/GNA12/DLL4/GATA2/SASH1/TNS1/CARD10/SRPX2/HYAL1/LRP5/HDAC7/ANXA3	41	878	2595
161	625	1499				GO:0042063	GO:0042063	gliogenesis	31/638	307/18866	6.1547e-08	5.89621e-05	5.08962e-05	SMO/LAMB2/SOX10/ADGRG1/PHGDH/ADORA2A/PARD3/MXRA8/DLL1/KLF15/ABL1/GSN/LPAR1/PAX6/DAAM2/TGFB1/CSF1/SOX8/SOX13/HES1/ERBB3/NDRG1/PRX/NCMAP/RELA/ERBB2/ASCL1/BOK/DISC1/VIM/SOX4	31	878	2595
162	802	2533				GO:2000179	GO:2000179	positive regulation of neural precursor cell proliferation	12/638	54/18866	1.88495e-07	0.000141608	0.000122236	SMO/SOX10/ADGRG1/GLI2/GLI1/PAX6/NES/DLL4/ASCL1/FLNA/FZD9/DISC1	12	878	2595
163	672	1616				GO:0010273	GO:0010273	detoxification of copper ion	7/638	15/18866	2.48656e-07	0.000141608	0.000122236	MT1F/MT2A/MT1E/MT1X/MT1M/MT1G/MT1H	7	878	2595
164	756	2593				GO:1990169	GO:1990169	stress response to copper ion	7/638	15/18866	2.48656e-07	0.000141608	0.000122236	MT1F/MT2A/MT1E/MT1X/MT1M/MT1G/MT1H	7	878	2595
165	1210	5301				GO:0007015	GO:0007015	actin filament organization	37/638	434/18866	2.66069e-07	0.000141608	0.000122236	PXN/VASP/TGFB3/CAPG/PREX1/RHOG/RHOD/FAM107A/ITGB5/AIF1L/RHOC/INPPL1/ARAP1/ARHGAP17/HIP1/FHOD1/ABL1/RAPGEF3/GSN/ARHGEF5/WASF2/LPAR1/SORBS3/CGNL1/EZR/CDC42EP1/MYO1C/PSTPIP1/MYO6/MYO1E/CDC42EP4/ESAM/FLNA/SH3PXD2B/HIP1R/WAS/GHRL	37	878	2595
166	731	2965
167	562	712
168	486	950				ID	Description	GeneRatio	BgRatio	pvalue	p.adjust	qvalue	geneID	Count	UpDEGNumber	DownDEGNumber
169	1047	6012				GO:0010001	GO:0010001	glial cell differentiation	29/487	230/18866	1.76245e-12	8.03148e-09	6.714e-09	ABL1/ADORA2A/KLF15/SMO/NKX2-2/SOX10/DLL1/PRX/SOX13/LAMB2/SOX8/ASCL1/MED12/RELA/PAX6/PHGDH/GSN/DAAM2/CDKN2C/SOX2/PARD3/KCNJ10/TGFB1/CXCR4/OLIG2/ERBB3/GPR37L1/BOK/NOTCH1	29	675	380
170	1049	4117				GO:0042063	GO:0042063	gliogenesis	32/487	307/18866	2.17931e-11	4.96556e-08	4.15102e-08	ABL1/ADORA2A/KLF15/SMO/NKX2-2/SOX10/DLL1/PRX/SOX13/LAMB2/SOX8/ASCL1/MED12/RELA/PAX6/PHGDH/GSN/TSPO/DAAM2/CDKN2C/SOX2/SUN2/PARD3/KCNJ10/TGFB1/CXCR4/OLIG2/ERBB3/GPR37L1/SCRIB/BOK/NOTCH1	32	675	380
171	992	4515				GO:0048709	GO:0048709	oligodendrocyte differentiation	15/487	103/18866	6.17759e-08	9.38377e-05	7.84446e-05	NKX2-2/SOX10/SOX13/SOX8/ASCL1/MED12/PAX6/GSN/DAAM2/CDKN2C/KCNJ10/CXCR4/OLIG2/BOK/NOTCH1	15	675	380
172	1435	5450				GO:0021510	GO:0021510	spinal cord development	15/487	109/18866	1.33333e-07	0.0001519	0.000126982	DLL4/SMO/NKX2-2/DLL1/SOX13/ASCL1/MED12/PAX6/PHGDH/MPST/DAAM2/GDF11/GLI2/OLIG2/NOTCH1	15	675	380
173	918	2996				GO:0048732	GO:0048732	gland development	32/487	443/18866	1.7892e-07	0.000163068	0.000136318	ABL1/LRP5/SMO/SOX10/GLI1/PDGFRB/TGFB3/RXRA/MSX1/FOXF1/ASCL1/APLN/RELA/PAX6/SERPINA5/QDPR/MPST/TSPO/RREB1/SOX2/TGFB1/ZBTB7B/GLI2/TBX3/BMP7/TGM2/NOTCH4/SCRIB/DDR1/CYP1A1/NOTCH1/LAMA5	32	675	380
174	396	3927				GO:0001655	GO:0001655	urogenital system development	26/487	330/18866	5.0553e-07	0.000330814	0.000276547	TFAP2A/FOXJ1/KLF15/PRKX/SMO/DLL1/GLI1/PDGFRB/EMX2/RXRA/LAMB2/SOX8/FOXF1/CTSH/MPST/KANK2/TNS2/GDF11/WFS1/GLI2/WNT6/NFIA/ID3/BMP7/NOTCH1/LAMA5	26	675	380
175	774	3315				GO:0072001	GO:0072001	renal system development	24/487	292/18866	6.52894e-07	0.000330814	0.000276547	TFAP2A/FOXJ1/KLF15/PRKX/SMO/DLL1/PDGFRB/EMX2/LAMB2/SOX8/FOXF1/CTSH/MPST/KANK2/TNS2/GDF11/WFS1/GLI2/WNT6/NFIA/ID3/BMP7/NOTCH1/LAMA5	24	675	380
176	1392	4265				GO:0021781	GO:0021781	glial cell fate commitment	6/487	14/18866	7.22587e-07	0.000330814	0.000276547	NKX2-2/SOX8/ASCL1/PAX6/SOX2/OLIG2	6	675	380
177	934	760				GO:0031589	GO:0031589	cell-substrate adhesion	27/487	359/18866	7.60529e-07	0.000330814	0.000276547	ABL1/PREX1/JUP/ITGB5/NINJ1/MAP4K4/PRKX/PXN/FAM107A/LAMB2/FOXF1/DNM2/RHOD/BCAM/DOCK5/ITGA10/APOD/EMP2/COL5A3/DOCK1/RREB1/SORBS3/ITGA11/TRIP6/DDR1/NOTCH1/LAMA5	27	675	380
178	816	2570
179	859	4236
180	662	3662				ID	Description	GeneRatio	BgRatio	pvalue	p.adjust	qvalue	geneID	Count	UpDEGNumber	DownDEGNumber
181	1124	6903				GO:0045785	GO:0045785	positive regulation of cell adhesion	52/697	428/18866	3.9297e-14	1.93656e-10	1.53672e-10	TMEM102/CARD11/MAP4K4/PREX1/DNM2/NINJ1/ITPKB/ITGA5/RHOD/RASAL3/ADGRG1/LGALS9/RUNX3/EMP2/ABL1/TGM2/RREB1/SASH3/FOXC2/SERPINF2/ZBTB7B/PTAFR/PIEZO1/CCDC88B/SYK/SOX13/CSF1/ZFHX3/RELA/HLA-E/PRKD2/DOCK1/FOXF1/RUNX1/JUP/SOX2/RRAS/EMILIN1/SOX4/MYO10/HLX/LILRB1/CCR2/TRIOBP/FGA/DOCK5/CCL2/FLNA/IL4R/EBI3/HAVCR2/CD74	52	1016	5882
182	1449	1530				GO:0007015	GO:0007015	actin filament organization	45/697	434/18866	4.51423e-10	1.11231e-06	8.82651e-07	VASP/PREX1/INPPL1/RHOG/TGFB3/ITGB5/PXN/FAM107A/ARAP1/RHOD/AIF1L/ARHGAP17/HIP1/FHOD1/RAPGEF3/EMP2/ABL1/CGNL1/SERPINF2/CAPG/SORBS3/TTN/LPAR1/RHOC/WASF2/WAS/GSN/ELMO3/MYO1F/EZR/ESAM/SCIN/CDC42EP1/ARPC1B/MICALL2/SHROOM1/SH3PXD2B/PSTPIP1/HIP1R/TRIOBP/CORO1B/CDC42EP4/CDC42EP2/FLNA/MYO1C	45	1016	5882
183	730	924				GO:0042063	GO:0042063	gliogenesis	36/697	307/18866	9.64308e-10	1.58404e-06	1.25698e-06	ADORA2A/TGFB1/LAMB2/PRX/SOX10/SMO/SOX8/DAAM2/TAL1/ADGRG1/PARD3/KLF15/ABL1/TSPO/PHGDH/ASCL1/LPAR1/SOX13/CSF1/RELA/OLIG1/ERBB3/GSN/SCRIB/SOX2/PAX6/TNFRSF1B/SOX4/CCR2/CXCR4/TREM2/CSF1R/DLL1/CCL2/SLC45A3/PRKCH	36	1016	5882
184	742	4568				GO:0007265	GO:0007265	Ras protein signal transduction	38/697	346/18866	2.13366e-09	2.62867e-06	2.08593e-06	MAP4K4/GRAP/PSD4/DNM2/KANK2/RHOG/ITPKB/DOK1/PDGFRB/RTKN/F2RL3/RHOD/RASAL3/ADGRG1/ARHGAP17/RAPGEF3/ABL1/RREB1/FOXM1/RHOJ/LPAR1/GNA12/CSF1/WASF2/WAS/TAX1BP3/GPR4/CDC42EP1/RASA4B/RASGRP3/RRAS/STARD8/COL1A2/ARHGEF1/RHOU/CDC42EP4/MRAS/CDC42EP2	38	1016	5882
185	846	3193				GO:0002695	GO:0002695	negative regulation of leukocyte activation	26/697	184/18866	4.36088e-09	4.29808e-06	3.41066e-06	GPER1/INPP5D/ADORA2A/SPN/LRRC32/FOXJ1/LGALS9/RUNX3/FGR/ZBTB7B/LAG3/PKN1/SCRIB/FOXF1/RUNX1/HLX/LILRB1/TNFAIP8L2/CD84/CCR2/TYROBP/IL4R/GNRH1/HLA-F/HAVCR2/CD74	26	1016	5882
186	975	4082				GO:0022407	GO:0022407	regulation of cell-cell adhesion	43/697	439/18866	6.26294e-09	4.88791e-06	3.87872e-06	ADORA2A/CARD11/TGFB1/NOTCH4/SPN/FXYD5/ITPKB/LRRC32/RASAL3/FOXJ1/LGALS9/RUNX3/ABL1/SASH3/SERPINF2/ZBTB7B/PTAFR/PIEZO1/CCDC88B/SYK/SOX13/RELA/HLA-E/LAG3/SCRIB/MBP/CCM2L/RUNX1/SOX2/SOX4/MYO10/HLX/LILRB1/TNFAIP8L2/CCR2/FGA/CCL2/IL4R/GNRH1/EBI3/HAVCR2/FERMT3/CD74	43	1016	5882
187	1134	3473				GO:0007162	GO:0007162	negative regulation of cell adhesion	34/697	301/18866	7.4168e-09	4.88791e-06	3.87872e-06	ADORA2A/MAP4K4/MUC1/TGFB1/NOTCH4/SIPA1/SPN/FXYD5/PLXNB1/FAM107A/PLXNB2/LRRC32/FOXJ1/LGALS9/RUNX3/ABL1/ANGPT2/ZBTB7B/LAG3/ERBB3/SCRIB/MBP/CCM2L/RUNX1/DUSP1/CLDN7/PLXNB3/HLX/LILRB1/TNFAIP8L2/IL4R/GNRH1/HAVCR2/CD74	34	1016	5882
188	415	1032				GO:0043300	GO:0043300	regulation of leukocyte degranulation	13/697	47/18866	9.42879e-09	4.88791e-06	3.87872e-06	GAB2/PRAM1/LGALS9/FGR/GATA2/PTAFR/SYK/STXBP2/FOXF1/CD84/CCR2/IL4R/HLA-F	13	1016	5882
189	717	1743				GO:0002683	GO:0002683	negative regulation of immune system process	44/697	463/18866	1.03931e-08	4.88791e-06	3.87872e-06	GPER1/INPP5D/NFKBIA/ADORA2A/TGFB1/SPN/TGFB3/ITPKB/LRRC32/TAL1/FOXJ1/LGALS9/RUNX3/FGR/GATA2/IFI16/ZBTB7B/PADI2/HLA-E/LAG3/SLAMF8/PKN1/SCRIB/NLRC5/ZFP36L1/FOXF1/RUNX1/EZR/DUSP1/EMILIN1/HLX/LILRB1/TNFAIP8L2/CD84/CCR2/TRIM38/TYROBP/DLL1/CCL2/IL4R/GNRH1/HLA-F/HAVCR2/CD74	44	1016	5882
190	805	4634
191	875	2196
192	875	3561				ID	Description	GeneRatio	BgRatio	pvalue	p.adjust	qvalue	geneID	Count	UpDEGNumber	DownDEGNumber
193	1204	3765				GO:0042063	GO:0042063	gliogenesis	50/843	307/18866	1.58982e-15	8.2814e-12	6.91992e-12	ADORA2A/SOX10/ABL1/MED12/KLF15/PRX/PHGDH/RELA/ADGRG1/LAMB2/DAAM2/KCNJ10/DLL1/SOX13/SOX8/TAL1/CDKN2C/CXCR4/LPAR1/ERBB3/ASCL1/NKX2-2/GSN/CSF1/DISC1/HES1/NDRG1/SMO/OLIG2/PAX6/CSK/SLC45A3/MYRF/TGFB1/ILK/HDAC1/GPR37L1/SOX9/CERS2/GPR17/CSF1R/CCL2/NCMAP/NR2E1/OLIG1/FA2H/SOX2/TSPO/GRN/SUN2	50	1156	879
194	828	3649				GO:0010001	GO:0010001	glial cell differentiation	42/843	230/18866	5.15394e-15	1.34234e-11	1.12166e-11	ADORA2A/SOX10/ABL1/MED12/KLF15/PRX/PHGDH/RELA/LAMB2/DAAM2/KCNJ10/DLL1/SOX13/SOX8/TAL1/CDKN2C/CXCR4/LPAR1/ERBB3/ASCL1/NKX2-2/GSN/HES1/NDRG1/SMO/OLIG2/PAX6/CSK/SLC45A3/MYRF/TGFB1/ILK/HDAC1/GPR37L1/SOX9/GPR17/NCMAP/NR2E1/OLIG1/FA2H/SOX2/GRN	42	1156	879
195	455	340				GO:0001667	GO:0001667	ameboidal-type cell migration	57/843	481/18866	1.75803e-11	3.05252e-08	2.55068e-08	DLL4/PXN/SOX10/SYDE1/JUP/ABL1/SCARB1/MAP4K4/DOCK1/DOCK5/ATOH8/ANGPT2/RHOJ/TNS1/SOX8/FLT4/EMP2/RGCC/LRP5/RREB1/ANLN/RIN2/CRB2/KANK2/EFNA1/SMO/PKN3/HYAL2/PKN1/SASH1/CLN3/IQGAP1/PRKX/CARD10/TGFB1/ILK/GATA2/KANK1/RAB13/SOX9/SP100/MAP2K3/GNA12/WASF2/FGF1/EPHA2/NR2E1/SEMA3F/PRKD2/MTA2/HYAL1/GJA1/ANXA3/SGPL1/HMOX1/GRN/GLUL	57	1156	879
196	493	258				GO:0048709	GO:0048709	oligodendrocyte differentiation	23/843	103/18866	1.19713e-10	1.55896e-07	1.30266e-07	SOX10/MED12/DAAM2/KCNJ10/SOX13/SOX8/CDKN2C/CXCR4/LPAR1/ASCL1/NKX2-2/GSN/HES1/OLIG2/PAX6/CSK/SLC45A3/MYRF/HDAC1/SOX9/GPR17/OLIG1/FA2H	23	1156	879
197	475	2182				GO:0007265	GO:0007265	Ras protein signal transduction	43/843	346/18866	1.30952e-09	1.34668e-06	1.12528e-06	RHOG/ARHGAP17/ABL1/FOXM1/GRAP/ITPKB/RTKN/MAP4K4/PSD4/DNM2/STARD8/PDGFRB/ADGRG1/RAB42/RHOJ/DOK3/LPAR1/RASAL3/CDC42EP2/RREB1/TAX1BP3/RAPGEF3/CSF1/KANK2/MRAS/RFXANK/DOK1/RHOD/CDC42EP1/ARHGEF1/KANK1/WAS/GRAP2/RASGRP3/GPR4/CDC42EP4/GPR17/GNA12/WASF2/P2RY8/RHOU/VANGL2/CDK2	43	1156	879
198	862	923				GO:0045785	GO:0045785	positive regulation of cell adhesion	49/843	428/18866	1.55117e-09	1.34668e-06	1.12528e-06	TMEM102/PREX1/NINJ1/FOXF1/JUP/ABL1/ITGA5/ITPKB/TGM2/MAP4K4/DNM2/DOCK1/RELA/RUNX3/DOCK5/ADGRG1/SOX13/EMP2/CARD11/ZBTB7B/GLI2/RASAL3/RREB1/SYK/RIN2/CSF1/DISC1/HES1/CD4/IL4R/PCK1/SMAD7/NEDD9/CSK/IQGAP1/RHOD/ILK/LGALS9/SASH3/GRAP2/CCL2/PLAUR/ADA/SOX2/PRKD2/CCDC88B/HYAL1/PIEZO1/HLA-E	49	1156	879
199	379	1555				GO:0001655	GO:0001655	urogenital system development	39/843	330/18866	3.11569e-08	2.10339e-05	1.75759e-05	FOXF1/EMX2/KLF15/TNS2/PDGFRB/LAMB2/GLI1/ANGPT2/DLL1/SOX8/FOXJ1/GLI2/MYO1E/ALOX15B/HES1/LRP4/KANK2/SMO/GDF11/HYAL2/SMAD7/IQGAP1/PRKX/RXRA/ILK/GATA2/WFS1/ID3/GPR4/SOX9/PGF/FGF1/MPST/VANGL2/TREX1/TFAP2A/FGFR2/DCHS1/SGPL1	39	1156	879
200	525	4895				GO:0071294	GO:0071294	cellular response to zinc ion	10/843	24/18866	3.33477e-08	2.10339e-05	1.75759e-05	MT1F/MT1H/MT1E/MT2A/MT1M/MT1G/MT1X/GLRA1/HVCN1/TSPO	10	1156	879
201	794	998				GO:0021781	GO:0021781	glial cell fate commitment	8/843	14/18866	3.63419e-08	2.10339e-05	1.75759e-05	SOX8/TAL1/ASCL1/NKX2-2/OLIG2/PAX6/SOX9/SOX2	8	1156	879
202	766	6626
203	1107	1074
204	1006	3972				ID	Description	GeneRatio	BgRatio	pvalue	p.adjust	qvalue	geneID	Count	UpDEGNumber	DownDEGNumber
205	501	2417				GO:0007015	GO:0007015	actin filament organization	40/637	434/18866	9.73509e-09	4.59496e-05	3.934e-05	RHOG/TGFB3/HIP1/AIF1L/PREX1/VASP/EMP2/CDC42EP1/PXN/SSH2/INPPL1/NRAP/ARHGAP17/ITGB5/ELMO3/ABL1/SORBS3/MYO1E/CGNL1/WASF2/CDC42EP2/FHOD1/ERMN/GSN/FAM107A/WAS/PSTPIP1/EZR/TRIOBP/LPAR1/TTN/RHOD/CAPG/RDX/KANK3/PYCARD/ROCK1/GMFG/ESAM/ARAP1	40	970	2088
206	737	2051				GO:0045785	GO:0045785	positive regulation of cell adhesion	39/637	428/18866	2.04204e-08	4.81921e-05	4.12599e-05	MAP4K4/DNM2/TMEM102/ITPKB/JUP/PREX1/RUNX3/DOCK5/EMP2/NINJ1/ZFHX3/FOXC2/DOCK1/TGM2/ABL1/PTPN6/PCK1/ZBTB7B/DISC1/EMILIN1/ICOSLG/CD74/TRIOBP/SYK/CARD11/LGALS9/RREB1/RHOD/RRAS/CCL2/ADGRG1/PYCARD/ROCK1/IL27RA/FOXF1/RASAL3/PIEZO1/HLA-E/HES1	39	970	2088
207	1193	1576				GO:0001667	GO:0001667	ameboidal-type cell migration	41/637	481/18866	5.73617e-08	7.01116e-05	6.00264e-05	MAP4K4/SOX10/DLL4/SYDE1/JUP/ANGPT2/DOCK5/SRPX2/EMP2/LGALS12/KANK2/SOX8/PXN/TGFB1/TNS1/PKN1/SCARB1/FGF1/FOXC2/DOCK1/ANLN/LRP5/ABL1/FLT4/WASF2/RAB13/GATA2/CRB2/PRKX/SP100/CARD10/S100A2/TBXA2R/RREB1/RRAS/STAT5A/EFNA1/ATOH8/FGF18/HYAL2/GNA12	41	970	2088
208	756	625				GO:0042063	GO:0042063	gliogenesis	31/637	307/18866	5.94166e-08	7.01116e-05	6.00264e-05	SOX10/ADORA2A/SLC45A3/SOX8/PRX/DAAM2/NKX6-2/TGFB1/TSPO/LAMB2/OLIG1/ERBB3/ABL1/FA2H/SCRIB/MYRF/DISC1/CSPG4/GSN/TNFRSF1B/LAMC3/KLF15/MED12/LPAR1/SUN2/CCL2/BOK/CNP/ADGRG1/NDRG1/HES1	31	970	2088
209	969	3320				GO:0007162	GO:0007162	negative regulation of cell adhesion	30/637	301/18866	1.29598e-07	0.000122341	0.000104742	MAP4K4/ADORA2A/NOTCH4/LRRC32/RUNX3/ANGPT2/SIPA1/TGFB1/FXYD5/ERBB3/ABL1/PTPN6/PLXNB2/ZBTB7B/SCRIB/MUC1/CLDN7/FAM107A/CD74/APOD/PLXNB1/LGALS9/PLXNB3/RDX/MBP/DUSP1/SPN/WNK1/AKNA/GNRH1	30	970	2088
210	1218	2595				GO:0031589	GO:0031589	cell-substrate adhesion	33/637	359/18866	2.07093e-07	0.00016272	0.000139314	MAP4K4/DNM2/ITGA11/JUP/PREX1/ANGPT2/DOCK5/EMP2/PXN/LAMB2/NINJ1/DOCK1/BCAM/PARVG/ITGB5/ABL1/SORBS3/DISC1/PRKX/FAM107A/EMILIN1/LAMC3/TRIOBP/APOD/VWA2/ITGA10/RREB1/RHOD/RRAS/EFNA1/ROCK1/FOXF1/ACTN3	33	970	2088
211	668	2803				GO:0007009	GO:0007009	plasma membrane organization	17/637	113/18866	2.41322e-07	0.00016272	0.000139314	MICALL1/DNM2/PRX/PLEKHM2/PACSIN3/A4GALT/SYTL4/EHD2/FA2H/ABCD1/MYRF/SNX33/GSN/P2RX7/NDRG1/XKR8/MYOF	17	970	2088
212	519	663				GO:0007265	GO:0007265	Ras protein signal transduction	32/637	346/18866	2.75997e-07	0.000162838	0.000139415	MAP4K4/RHOG/RTKN/DNM2/PDGFRB/ITPKB/RASGRP3/MYO9B/KANK2/CDC42EP1/FOXM1/GRAP/GPR4/ARHGAP17/RAB42/PSD4/ABL1/WASF2/CDC42EP2/WAS/LPAR1/DOK1/RREB1/RHOD/RRAS/RDX/ADGRG1/ROCK1/COL1A2/RASAL3/ARHGEF1/GNA12	32	970	2088
213	757	5890				GO:0090130	GO:0090130	tissue migration	33/637	374/18866	5.28743e-07	0.0002731	0.000233816	MAP4K4/DLL4/JUP/ANGPT2/DOCK5/SRPX2/EMP2/LGALS12/KANK2/PXN/TGFB1/PKN1/SCARB1/FGF1/FOXC2/DOCK1/ANLN/ABL1/FLT4/RAB13/GATA2/PRKX/SP100/CARD10/S100A2/TBXA2R/RREB1/RRAS/STAT5A/EFNA1/ATOH8/FOXF1/FGF18	33	970	2088
214	643	4644
215	580	1538
216	882	2505				ID	Description	GeneRatio	BgRatio	pvalue	p.adjust	qvalue	geneID	Count	UpDEGNumber	DownDEGNumber
217	556	2297				GO:0010001	GO:0010001	glial cell differentiation	45/840	230/18866	3.05989e-17	1.53851e-13	1.23072e-13	ADORA2A/LPAR1/SOX10/TGFB1/ABL1/DAAM2/CXCR4/ASCL1/SMO/PARD3/DLL1/NKX2-2/KLF15/NKX6-1/KCNJ10/PRX/TAL1/LAMB2/SOX8/CDKN2C/SOX13/OLIG1/SOX4/NFIB/ERBB3/NR2E1/OLIG2/ARHGEF10/SOX2/NOTCH1/PHGDH/MED12/SLC45A3/RELA/LEF1/CDK6/PAX6/CNTF/GSN/BOK/C5AR1/VIM/HDAC1/MYRF/HES1	45	1169	4368
218	888	3802				GO:0042063	GO:0042063	gliogenesis	51/840	307/18866	3.06997e-16	7.7179e-13	6.17387e-13	ADORA2A/LPAR1/SOX10/TGFB1/ABL1/DAAM2/CXCR4/ASCL1/SMO/PARD3/DLL1/NKX2-2/KLF15/NKX6-1/KCNJ10/PRX/TAL1/LAMB2/ADGRG1/SOX8/CSF1/CDKN2C/SOX13/OLIG1/SOX4/NFIB/ERBB3/DISC1/NR2E1/OLIG2/ARHGEF10/SOX2/NOTCH1/PHGDH/MED12/SLC45A3/RELA/LEF1/CDK6/PAX6/CNTF/GSN/PRKCH/BOK/CCL2/C5AR1/VIM/HDAC1/MYRF/HES1/TSPO	51	1169	4368
219	1281	859				GO:0007265	GO:0007265	Ras protein signal transduction	51/840	346/18866	4.41993e-14	7.4078e-11	5.9258e-11	MAP4K4/KANK2/LPAR1/ITPKB/PDGFRB/COL1A2/ABL1/GRAP/RHOJ/RHOG/RREB1/C15orf62/RASGRP3/GNA12/DOK1/KANK1/MRAS/ADGRG1/FOXM1/ARHGAP17/CSF1/STARD8/RAB42/RASAL3/RHOD/PSD4/DLC1/ARHGEF10/NOTCH1/ITGB1/GPR4/RHOU/TAX1BP3/DNM2/ROCK1/RTKN/RAPGEF3/DOK3/RCC1/PLCE1/WASF2/ARHGAP5/RDX/CDC42EP1/NGFR/ARHGAP29/GPSM2/MYO9B/RRAS/MMD2/NTN1	51	1169	4368
220	1348	3360				GO:0051056	GO:0051056	regulation of small GTPase mediated signal transduction	47/840	323/18866	7.22837e-13	9.08607e-10	7.26832e-10	MAP4K4/SYDE1/TRIP10/PREX1/KANK2/LPAR1/ITPKB/ITSN1/PDGFRB/SIPA1/ABL1/RHOJ/RHOG/ARHGEF5/ARHGAP31/CGNL1/KANK1/ARAP1/ADGRG1/FOXM1/ARHGAP17/CSF1/RHOQ/STARD8/RASAL3/RHOD/PSD4/DLC1/ARHGEF10/NOTCH1/ITGB1/SRGAP1/GPR4/RHOU/PLEKHG2/DNM2/ARHGEF26/VAV3/RHOC/ARHGAP11A/PLCE1/ARHGAP5/RDX/ARHGAP29/MYO9B/AMOT/MMD2	47	1169	4368
221	581	2747				GO:0001667	GO:0001667	ameboidal-type cell migration	58/840	481/18866	4.91885e-12	4.9464e-09	3.95683e-09	MAP4K4/SYDE1/KANK2/DOCK1/SASH1/PRKX/ANGPT2/DLL4/LRP5/SOX10/DOCK5/TNS1/TGFB1/ABL1/ATOH8/RHOJ/RAB13/SMO/RREB1/ANLN/SP100/GNA12/KANK1/EPHA2/CRB2/PXN/SOX8/HYAL2/FGF1/RGCC/RIN2/ZEB2/FLT4/GATA2/PKN3/CARD10/NR2E1/NOTCH1/EMP2/NR2F2/ITGB1/EFNB1/JUP/PRKD2/SEMA3F/FOXC2/SGPL1/IQGAP1/SRPX2/HSPB1/WASF2/VASH1/CEACAM1/RRAS/GLUL/AMOT/MAP2K3/MMRN2	58	1169	4368
222	889	670				GO:1901342	GO:1901342	regulation of vasculature development	53/840	444/18866	6.1482e-11	5.15219e-08	4.12145e-08	FOXO4/HIPK2/GPER1/SASH1/HEY2/ANGPT2/DLL4/ITGA5/NFATC2/ABL1/PGF/TNFRSF12A/RHOJ/CXCR4/TIE1/DLL1/SP100/EPHA2/E2F2/FGF1/RGCC/RIN2/NFATC1/GATA2/CARD10/NR2E1/KLF2/FOXC1/NOTCH1/EMP2/ITGB1/JUP/GPR4/PRKD2/PAK4/ROCK1/RAPGEF3/FOXC2/VEGFB/SRPX2/NFATC3/HSPB1/C3AR1/VASH1/NGFR/C5AR1/FLT1/CEACAM1/RRAS/GLUL/BTG1/AMOT/MMRN2	53	1169	4368
223	886	5510				GO:0007266	GO:0007266	Rho protein signal transduction	27/840	140/18866	9.90518e-11	7.11475e-08	5.69138e-08	KANK2/LPAR1/PDGFRB/COL1A2/ABL1/RHOJ/RHOG/C15orf62/GNA12/KANK1/ADGRG1/STARD8/RHOD/DLC1/ARHGEF10/ITGB1/GPR4/RHOU/TAX1BP3/ROCK1/RTKN/ARHGAP5/CDC42EP1/NGFR/ARHGAP29/MYO9B/NTN1	27	1169	4368
224	995	4933				GO:0045785	GO:0045785	positive regulation of cell adhesion	51/840	428/18866	1.51904e-10	9.54718e-08	7.63719e-08	MAP4K4/PREX1/DOCK1/ITPKB/TMEM102/ITGA5/DOCK5/ABL1/ZBTB7B/CARD11/ADA/RREB1/MYO10/RUNX3/YES1/ADGRG1/CSF1/NINJ1/TGM2/SOX13/RIN2/SOX4/DISC1/SPTA1/RASAL3/FOXF1/RHOD/SOX2/NEDD9/EMP2/RELA/EFNB1/JUP/PRKD2/ZFHX3/DNM2/LEF1/ROCK1/FOXC2/CDK6/VAV3/IQGAP1/TNFSF14/SYK/NPNT/CCL2/PTAFR/RRAS/CAV1/HES1/LILRB1	51	1169	4368
225	867	1232				GO:0001570	GO:0001570	vasculogenesis	20/840	83/18866	4.30736e-10	2.40638e-07	1.92496e-07	TEAD2/HEY2/PDGFRB/TGFB1/SMO/TIE1/GJC1/EPHA2/FOXM1/RIN2/FOXF1/ZFP36L1/NOTCH1/EMP2/SGPL1/MYO1E/CEACAM1/RRAS/AMOT/CAV1	20	1169	4368
226	1132	1675
227	649	3511
228	1018	3669				ID	Description	GeneRatio	BgRatio	pvalue	p.adjust	qvalue	geneID	Count	UpDEGNumber	DownDEGNumber
229	595	2787				GO:0042063	GO:0042063	gliogenesis	46/812	307/18866	1.31024e-13	4.56921e-10	3.69745e-10	SOX10/LPAR1/PARD3/LAMB2/SMO/DAAM2/TGFB1/SOX8/ASCL1/SOX2/NFIB/OLIG1/ABL1/PHGDH/ADORA2A/CXCR4/ERBB3/KLF15/PAX6/ADGRG1/SOX4/CSF1/SOX13/DISC1/TSPO/CDKN2C/KCNJ10/NKX6-1/GSN/PRX/TNFRSF1B/SLC45A3/CCL2/DLL1/TAL1/RELA/NCMAP/CSF1R/SCRIB/VIM/HES1/TREM2/NKX6-2/LEF1/BOK/NKX2-2	46	1202	5961
230	890	2172				GO:0010001	GO:0010001	glial cell differentiation	39/812	230/18866	1.78939e-13	4.56921e-10	3.69745e-10	SOX10/LPAR1/PARD3/LAMB2/SMO/DAAM2/TGFB1/SOX8/ASCL1/SOX2/NFIB/OLIG1/ABL1/PHGDH/ADORA2A/CXCR4/ERBB3/KLF15/PAX6/SOX4/SOX13/CDKN2C/KCNJ10/NKX6-1/GSN/PRX/TNFRSF1B/SLC45A3/DLL1/TAL1/RELA/NCMAP/VIM/HES1/TREM2/NKX6-2/LEF1/BOK/NKX2-2	39	1202	5961
231	947	978				GO:0045785	GO:0045785	positive regulation of cell adhesion	55/812	428/18866	3.61265e-13	6.14993e-10	4.97658e-10	MAP4K4/PREX1/ITPKB/TMEM102/NINJ1/ITGA5/DOCK1/RHOD/RUNX3/JUP/SOX2/ZBTB7B/DNM2/ABL1/ZFHX3/RREB1/PIEZO1/SYK/DOCK5/CARD11/YES1/RASAL3/ADGRG1/SOX4/CD3E/MYO10/CSF1/SOX13/DISC1/ROCK1/LGALS9/FOXF1/CCL2/SASH3/RRAS/RELA/TGM2/PTPN6/EMP2/GATA3/EMILIN1/IQGAP1/PTAFR/HES1/HLA-E/GLI2/ADA/LEF1/NPNT/RIN2/IL15/PRKD2/RUNX1/HYAL1/CD4	55	1202	5961
232	980	1984				GO:0030098	GO:0030098	lymphocyte differentiation	43/812	368/18866	2.83376e-09	3.618e-06	2.92772e-06	PREX1/ITPKB/FLT3LG/INPP5D/NFATC2/CHD7/FZD9/RUNX3/ZBTB7B/ABL1/DLL4/FOXJ1/SYK/TCF7/CARD11/ZFP36L1/SOX4/MFNG/CD3E/SPN/SOX13/TCIRG1/LGALS9/RBPJ/SASH3/IKZF1/DLL1/TCF3/PTPN6/GATA3/SLAMF8/BATF/GLI2/ADA/CMTM7/LEF1/SLAMF6/SPI1/FZD8/LYL1/IL15/RUNX1/CD4	43	1202	5961
233	1098	2574				GO:0045165	GO:0045165	cell fate commitment	36/812	278/18866	3.71185e-09	3.79128e-06	3.06794e-06	TGFB1I1/TBX15/HEY2/SMO/TBX19/NOTCH4/SOX8/ASCL1/SOX2/EYA2/OLIG1/ZBTB7B/DLL4/TBX6/PAX6/TEAD3/SPN/SOX13/NKX6-1/SIX2/RBPJ/GATA2/DLL1/SH3PXD2B/TAL1/TCF3/GATA3/SLAMF8/BATF/HES1/NKX6-2/TBX3/GLI2/SLAMF6/ETV2/NKX2-2	36	1202	5961
234	859	3231				GO:0007265	GO:0007265	Ras protein signal transduction	39/812	346/18866	4.17168e-08	3.01612e-05	2.44067e-05	MAP4K4/KANK2/ITPKB/RHOG/PSD4/GRAP/LPAR1/RTKN/RASGRP3/RHOJ/RHOU/RHOD/DOK1/PDGFRB/DNM2/ABL1/GPR4/RREB1/CDC42EP1/ARHGAP17/RASAL3/ADGRG1/GNA12/WASF2/WAS/TAX1BP3/CSF1/ROCK1/RDX/RAPGEF3/MRAS/KANK1/RRAS/FOXM1/COL1A2/RAB42/AGTR1/RASA4B/ARHGEF1	39	1202	5961
235	839	593				GO:0007015	GO:0007015	actin filament organization	45/812	434/18866	4.80763e-08	3.01612e-05	2.44067e-05	TGFB3/VASP/PREX1/AIF1L/RHOG/FAM107A/LPAR1/ITGB5/EZR/PXN/RHOD/HIP1/INPPL1/ENAH/ABL1/ARAP1/CGNL1/RHOC/NRAP/CDC42EP1/ARHGAP17/WASF2/MYO6/ERMN/WAS/MYO1F/CAPG/ROCK1/RDX/GSN/FHOD1/RAPGEF3/TTN/SCIN/KANK1/MICALL2/SH3PXD2B/MYO1E/EMP2/PSTPIP1/ESAM/SORBS3/PLEK/GMFG/FCHSD2	45	1202	5961
236	965	1821				GO:0003176	GO:0003176	aortic valve development	11/812	32/18866	4.93946e-08	3.01612e-05	2.44067e-05	HEY2/TGFB1/DLL4/NFATC1/ROCK1/TNFRSF1B/RBPJ/GATA3/EMILIN1/EFNA1/TNFRSF1A	11	1202	5961
237	724	2705				GO:0010811	GO:0010811	positive regulation of cell-substrate adhesion	21/812	122/18866	5.31526e-08	3.01612e-05	2.44067e-05	MAP4K4/PREX1/NINJ1/ITGA5/DOCK1/JUP/DNM2/ABL1/RREB1/DOCK5/CD3E/CSF1/DISC1/ROCK1/FOXF1/RRAS/EMP2/EMILIN1/IQGAP1/NPNT/RIN2	21	1202	5961
238	605	531
239	1036	1692
240	1024	513
241	614	443
242	1068	6972
243	945	1929
244	836	3249
245	1306	2265
246	665	1253
247	710	1712
248	1009	1133
249	974	2195
250	922	6851
251	548	306
252	907	3451
253	869	3711
254	1082	2988
255	784	1795
256	781	3048
257	604	2553
258	711	3739
259	1117	2163
260	903	2328
261	1160	2775
262	1028	5207
263	864	4265
264	597	1699
265	756	3315
266	1288	4044
267	944	6023
268	966	1456
269	1044	3419
270	1019	785
271	640	349
272	995	377
273	673	4246
274	826	4318
275	668	2998
276	747	758
277	284	1741
278	1204	934
279	1462	1420
280	949	315
281	544	2926
282	683	5408
283	847	3588
284	1377	2915
285	1039	1529
286	790	1543
287	844	1967
288	1105	3143
289	1105	4215
290	671	3095
291	749	2731
292	783	2083
293	1427	5914
294	550	2152
295	695	3953
296	1030	3906
297	1127	3827
298	1327	3614
299	966	1568
300	771	3057
301	922	3652
302	1306	1981
303	1315	1623
304	750	2519
305	285	5368
306	651	568
307	745	616
308	830	4112
309	519	3286
310	688	3621
311	1104	3805
312	1030	1154
313	850	1641
314	663	569
315	988	4471
316	553	1993
317	1020	3815
318	870	1996
319	824	1694
320	961	3498
321	965	2213
322	832	1420
323	804	6448
324	722	432
325	984	4478
326	847	2593
327	1328	1522
328	525	2325
329	1099	2697
330	850	3946
331	1016	3141
332	847	2006
333	990	5621
334	746	3586
335	924	3073
336	1472	2996
337	1412	1881
338	1625	3164
339	530	3643
340	943	352
341	768	1101
342	768	1049
343	1085	767
344	1253	5714
345	365	1078
346	635	3581
347	674	1024
348	1032	1579
349	441	3504
350	755	1386
351	445	982
352	1192	2635
353	1059	2165
354	504	3242
355	1052	1184
356	981	3567
357	708	2282
358	522	2336
359	961	1421
360	740	1635
361	895	4198
362	663	1723
363	1107	4534
364	652	1087
365	875	2685
366	909	723
367	283	328
368	906	1342
369	1160	815
370	683	1118
371	1391	1320
372	1406	2956
373	1157	1897
374	666	510
375	963	2738
376	516	330
377	845	3362
378	693	2016
379	817	4938
380	807	760
381	1154	3442
382	1028	1355
383	698	4292
384	615	4998
385	1067	4450
386	779	612
387	620	527
388	935	2996
389	1371	1852
390	458	2055
391	1033	4509
392	789	4759
393	408	423
394	863	5078
395	681	295
396	990	2754
397	1330	2424
398	649	2987
399	1084	4553
400	928	2340
401	880	1552
402	1069	2153
403	974	2566
404	718	609
405	1099	5148
406	520	1539
407	373	1455
408	769	605
409	1347	5293
410	820	2183
411	947	2393
412	1348	3814
413	727	2148
414	1191	1352
415	988	5188
416	718	2283
417	947	421
418	1115	2426
419	978	2026
420	1328	4437
421	770	2304
422	985	1221
423	963	2111
424	573	2751
425	479	2009
426	785	4112
427	1290	2865
428	870	2132
429	1142	3037
430	946	7142
431	810	6616
432	521	5632
433	671	1361
434	1135	908
435	596	968
436	726	880
437	467	1812
438	964	7620
439	536	3038
440	683	2030
441	549	966
442	1178	4795
443	963	3020
444	358	465
445	388	717
446	900	1854
447	726	2005
448	607	4705
449	1233	1621
450	848	4125
451	595	1090
452	1256	3304
453	933	2520
454	774	1562
455	697	1956
456	782	980
457	448	672
458	1059	4621
459	564	2656
460	604	5756
461	713	1530
462	770	5043
463	483	2374
464	954	1722
465	908	5717
466	1160	2592
467	860	919
468	1149	2460
469	865	3651
470	1801	1266
471	1191	5099
472	1579	1109
473	664	1077
474	591	522
475	727	578
476	1237	4208
477	660	842
478	815	2341
479	829	1364
480	560	3652
481	1016	4063
482	988	1530
483	416	521
484	1362	5536
485	658	3130
486	969	3641
487	485	706
488	976	3989
489	574	2567
490	779	894
491	596	5455
492	655	4632
493	552	2475
494	763	396
495	703	3566
496	630	2519
497	687	1985
498	693	1500
499	700	1371
500	623	3662
501	1055	6500
502	1074	2655
503	1153	2632
504	1023	2882
505	709	1607
506	905	2040
507	540	5229
508	947	1455
509	992	1504
510	692	475
511	1333	5428
512	1263	419
513	1133	894
514	1027	2712
515	1276	2248
516	848	3001
517	1608	4362
518	713	3582
519	879	992
520	1574	827
521	949	1386
522	1026	5129
523	955	309
524	1388	3549
525	1435	3440
526	755	1496
527	1217	1983
528	585	1093
529	772	3506
530	247	1186
531	1111	4366
532	764	3104
533	839	2728
534	982	4080
535	839	971
536	674	2054
537	941	2098
538	626	2879
539	969	2738
540	562	3502
541	694	1142
542	1150	4542
543	1217	1938
544	817	1668
545	1475	844
546	655	3046
547	493	1781
548	787	768
549	1369	3799
550	678	2238
551	790	1730
552	1681	3315
553	892	3612
554	865	1499
555	634	2184
556	657	3654
557	1520	4872
558	1028	1551
559	696	3164
560	485	189
561	1151	7095
562	830	2005
563	1099	447
564	854	3244
565	1487	2785
566	766	2976
567	445	131
568	1004	3344
569	1245	2115
570	992	5595
571	1208	3129
572	502	478
573	1170	3484
574	1228	3624
575	1102	3215
576	1163	2407
577	668	3403
578	667	3912
579	1044	2236
580	882	5189
581	965	2122
582	1273	1280
583	663	1833
584	979	4312
585	872	3817
586	1639	5593
587	356	2511
588	896	1729
589	1097	3131
590	509	3331
591	1226	4789
592	466	1291
593	1479	6011
594	853	3798
595	1110	3329
596	951	6139
597	1123	1133
598	603	1136
599	1063	2589
600	716	946
601	998	5050
602	671	3985
603	664	3318
604	268	425
605	670	2215
606	1060	1708
607	972	2066
608	343	1870
609	830	1851
610	1201	1944
611	1620	5188
612	508	934
613	666	1857
614	785	1251
615	665	2087
616	756	2999
617	798	3063
618	881	4446
619	662	1202
620	780	5322
621	340	3301
622	1100	3995
623	873	1546
624	933	5616
625	381	180
626	990	5067
627	755	1155
628	413	2667
629	766	2247
630	1250	4685
631	880	1381
632	1205	723
633	606	536
634	856	930
635	555	712
636	944	2578
637	1519	4695
638	855	367
639	1977	2247
640	408	1348
641	970	2320
642	631	2685
643	626	736
644	899	1813
645	1062	3697
646	862	5877
647	981	577
648	755	4239
649	743	2985
650	716	1033
651	1421	3810
652	1171	5951
653	1059	3812
654	892	3633
655	1235	2567
656	1118	2548
657	331	3060
658	787	944
659	1577	1340
660	984	4187
661	1030	1928
662	546	2127
663	1656	2568
664	1099	4667
665	334	633
666	649	1112
667	935	1942
668	1068	3279
669	629	2637
670	446	981
671	942	1988
672	1735	3850
673	610	5314
674	964	1214
675	737	1378
676	850	1262
677	1155	4018
678	981	146
679	737	2259
680	755	3435
681	1343	805
682	559	345
683	831	803
684	1083	2287
685	1026	3407
686	1056	859
687	524	1444
688	907	3140
689	856	3604
690	363	1541
691	835	4853
692	884	2857
693	1370	5390
694	800	2038
695	1531	3696
696	1326	5874
697	602	3956
698	703	4010
699	404	673
700	879	3746
701	890	1264
702	771	1491
703	961	3428
704	1020	4642
705	730	2303
706	827	2556
707	746	1555
708	335	759
709	826	1676
710	962	3058
711	601	5384
712	915	1730
713	926	2495
714	807	1424
715	808	2599
716	1013	1239
717	697	2439
718	817	507
719	530	1461
720	1296	2869
721	1235	3714
722	886	1259
723	873	973
724	814	731
725	748	4293
726	874	1633
727	649	4718
728	1106	2969
729	975	1529
730	449	776
731	605	1515
732	1071	2492
733	1174	5175
734	778	1478
735	695	4260
736	703	3234
737	1191	3014
738	1099	1907
739	994	2283
740	1168	1537
741	1486	2053
742	454	280
743	1025	2686
744	889	4074
745	659	1657
746	503	4347
747	1013	701
748	1210	5054
749	785	2402
750	1620	3910
751	684	314
752	663	1908
753	1017	1357
754	1341	4362
755	804	4112
756	900	3578
757	788	2761
758	410	1961
759	964	1425
760	763	3809
761	473	725
762	815	610
763	1346	549
764	1218	3375
765	456	2092
766	794	5413
767	1471	3106
768	1160	4476
769	814	4751
770	651	2577
771	431	653
772	695	2643
773	635	3430
774	1063	3937
775	735	2836
776	908	2897
777	970	825
778	820	1733
779	748	2146
780	782	786
781	876	5568
782	881	1775
783	1093	2189
784	1119	990
785	741	465
786	1033	3407
787	1390	4535
788	615	1735
789	415	913
790	925	2803
791	1272	1834
792	922	1676
793	1346	682
794	556	2431
795	359	478
796	864	2696
797	893	4657
798	624	442
799	934	2588
800	781	971
801	804	1503
802	699	5221
803	1283	895
804	1252	2533
805	431	171
806	677	442
807	1139	433
808	890	3432
809	1261	3218
810	647	3410
811	900	959
812	947	940
813	742	4325
814	826	2500
815	661	811
816	1063	2343
817	1074	5314
818	1364	5046
819	601	2244
820	514	265
821	678	2681
822	799	3441
823	807	2889
824	583	2481
825	1462	4026
826	762	6813
827	1055	2707
828	510	2518
829	1011	474
830	630	296
831	1437	1339
832	940	6074
833	1012	3244
834	865	3269
835	933	4420
836	704	6752
837	709	3537
838	774	2150
839	607	1363
840	796	2854
841	696	2880
842	1255	3455
843	1046	5353
844	943	2318
845	1006	3915
846	1167	2710
847	1048	2271
848	1014	1680
849	756	3009
850	1142	3161
851	1429	3028
852	352	4191
853	782	3437
854	756	4925
855	493	1231
856	1195	3048
857	890	1934
858	723	3601
859	1217	5407
860	1190	1034
861	844	1042
862	1124	4253
863	496	1303
864	842	698
865	758	3385
866	700	981
867	1176	2870
868	909	740
869	827	3367
870	550	3241
871	1286	2710
872	612	555
873	1339	2120
874	670	3558
875	773	4123
876	839	554
877	892	2814
878	1375	2208
879	1013	1589
880	955	1114
881	1193	2710
882	771	4222
883	574	1989
884	549	808
885	952	1894
886	1102	383
887	2082	2156
888	868	1410
889	1249	1010
890	1062	2385
891	631	3348
892	938	3138
893	1038	2170
894	1336	6814
895	307	840
896	1068	2384
897	674	1340
898	834	1650
899	884	1325
900	1297	2409
901	869	2394
902	1480	2609
903	1011	1269
904	743	5108
905	501	537
906	879	3186
907	350	1815
908	698	1017
909	796	363
910	928	3468
911	568	303
912	611	2200
913	802	4076
914	1025	2747
915	970	2396
916	634	1451
917	1001	3814
918	643	4359
919	328	2856
920	1209	1059
921	675	1954
922	668	870
923	696	4533
924	1043	2593
925	615	2493
926	1568	3091
927	409	317
928	1053	2323
929	785	4677
930	575	3369
931	1523	4254
932	953	5128
933	893	5603
934	1718	1046
935	1233	4110
936	1059	3518
937	799	6537
938	1035	1732
939	1237	3347
940	1000	3170
941	1212	2552
942	692	893
943	790	954
944	614	4306
945	515	1544
946	1775	3760
947	659	234
948	398	1616
949	973	2466
950	932	6286
951	944	2462
952	897	1232
953	886	4778
954	755	3145
955	815	1973
956	1003	2791
957	1804	868
958	1126	3855
959	820	787
960	575	845
961	1288	4767
962	481	3032
963	848	2523
964	1154	1372
965	915	4441
966	1039	4074
967	638	925
968	1614	4509
969	1172	5786
970	571	1286
971	855	877
972	640	1148
973	711	3051
974	869	988
975	794	4975
976	811	3824
977	875	1402
978	532	2276
979	749	2288
980	1060	2701
981	909	2241
982	698	542
983	1280	4892
984	1198	5764
985	946	1715
986	891	2803
987	998	1985
988	781	1073
989	875	1917
990	1047	1860
991	1010	3446
992	977	3224
993	914	3865
994	965	247
995	698	1689
996	855	904
997	1461	3648
998	780	4935
999	1109	4500
1000	920	1689
