# Supplementary material for: Identification of female-enriched and disease-associated microglia (FDAMic) contributes to sexual dimorphism in late-onset Alzheimer’s disease
Source: J Neuroinflammation. 2024 Jan 4;21:1. doi: 10.1186/s12974-023-02987-4 (PMC10765928; doi:10.1186/s12974-023-02987-4)
Supplement: Supplementary file 3 — Additional file 3: Table S3. DEG lists and numbers found between LOAD and ND (1) before and after (2) FDAMic or (2) random nuclei removal. [file 12974_2023_2987_MOESM3_ESM.xlsx]

## Sheet: DEG_LOAD-ND
Table S3. DEG lists and numbers found between LOAD and ND (1) before and after (2) FDAMic or (2) random nuclei removal.
DEGs between LOAD and ND from the whole microglia nuclei						DEGs between LOAD and ND after removing FDAMic					DEGs between LOAD and ND after randomly removing nuclei with equal to FDAMic
TotalCells	logFC	pval	Pattern			AfterRemoveFDAMic	logFC	pval	Pattern		feature	logFC	pval	Pattern
LINGO1	0.681069	3.13248e-12	Up			LINGO1	0.613373	6.87727e-10	Up		SPP1	0.637245	7.92448e-12	Up
RASGEF1B	0.681011	1.17731e-11	Up			RASGEF1B	0.46044	4.58296e-06	Up		APOE	0.426829	2.5862e-07	Up
SLC26A3	0.459763	1.62143e-08	Up			SOCS6	0.414537	7.72799e-06	Up		RPS19	0.414814	5.45063e-08	Up
CD81	0.463537	3.43345e-08	Up			GLDN	0.411901	2.5194e-05	Up		RASGEF1B	0.405027	3.40553e-08	Up
RPS19	0.497643	2.66202e-06	Up			SLC26A3	0.332451	2.62484e-05	Up		LINGO1	0.381413	3.87203e-08	Up
HDAC9	0.499293	5.3085e-06	Up			HDAC9	0.499056	2.6878e-05	Up		CD81	0.343141	4.78365e-10	Up
RPL28	0.391	7.94115e-06	Up			PTPRG	0.263985	7.6009e-05	Up		RPLP1	0.325822	5.56826e-08	Up
ARMC9	0.26719	1.66107e-05	Up			RTTN	0.342725	9.60743e-05	Up		HDAC9	0.320157	9.42412e-05	Up
SOCS6	0.36506	3.18459e-05	Up			HS3ST4	0.459029	0.000118287	Up		CACNA1A	0.305787	3.25727e-06	Up
APOE	0.455244	4.72953e-05	Up			CD81	0.289002	0.000206929	Up		C1QC	0.293289	2.53481e-06	Up
GLDN	0.3718	6.57068e-05	Up			USP53	0.352345	0.000225084	Up		VSIG4	0.284643	2.12179e-06	Up
ADGRG1	0.346364	7.2143e-05	Up			IFNGR1	0.342882	0.000249556	Up		HS3ST4	0.279405	0.00262433	Up
RPLP1	0.353421	0.00012214	Up			P2RY12	0.381068	0.000355645	Up		RPL28	0.277511	5.58351e-07	Up
IFNGR1	0.324135	0.000297871	Up			MBNL1	0.351296	0.000670923	Up		BHLHE41	0.276626	2.25977e-05	Up
USP53	0.303119	0.000768325	Up			CACNA1A	0.307688	0.00147956	Up		TMSB4X	0.275454	0.000517256	Up
RPL13	0.352416	0.00094832	Up			SLC1A3	0.287378	0.00192023	Up		MBNL1	0.268388	0.0018978	Up
VSIG4	0.287899	0.00130986	Up			IL6ST	0.282404	0.00247551	Up		SNCA	0.264503	8.75936e-06	Up
P2RY12	0.319577	0.00135769	Up			SFMBT2	0.324683	0.00331115	Up		FTH1	-0.261145	0.000390704	Down
RPS2	0.256115	0.0021826	Up			SHTN1	0.281559	0.00374912	Up		QKI	-0.271287	0.000756747	Down
MBNL1	0.28285	0.00238663	Up			OXR1	0.314372	0.00415602	Up		XAF1	-0.271309	6.02079e-07	Down
CACNA1A	0.280475	0.00287584	Up			NCOA2	0.261686	0.00416133	Up		DOCK4	-0.275885	4.12758e-05	Down
RPL13A	0.265771	0.00321054	Up			LHFPL2	0.303895	0.00529686	Up		PRKCA	-0.288071	3.2032e-05	Down
CST3	0.2532	0.00368724	Up			SRGN	-0.59595	1.19001e-09	Down		SRGN	-0.300435	2.32826e-05	Down
LAPTM5	0.269264	0.00375316	Up			ACSL1	-0.472184	8.01675e-09	Down		CHN2	-0.30222	1.27771e-05	Down
SHTN1	0.263612	0.00397802	Up			HIF1A	-0.553434	1.59822e-08	Down		RNF149	-0.305238	9.59186e-06	Down
SPP1	0.379452	0.00408796	Up			RGS1	-0.348979	1.63294e-07	Down		RAD51B	-0.316657	4.70892e-06	Down
BHLHE41	0.25074	0.00541251	Up			MAP3K8	-0.35257	4.14541e-07	Down		IFI44L	-0.329232	2.89258e-10	Down
SRGN	-0.595786	8.43538e-11	Down			RNF144B	-0.366512	4.72626e-07	Down		SAT1	-0.435257	1.81432e-08	Down
HIF1A	-0.554523	1.7422e-09	Down			NAMPT	-0.321648	5.20295e-07	Down
NAMPT	-0.336673	1.74455e-09	Down			SLC11A1	-0.381335	6.98895e-07	Down
RGS1	-0.373068	2.18853e-09	Down			HSPA1A	-0.535692	1.74558e-06	Down
ACSL1	-0.455344	2.5134e-09	Down			PDE4B	-0.414593	1.75408e-06	Down
RNF144B	-0.366536	2.62891e-08	Down			TNFRSF1B	-0.366334	4.3758e-06	Down
MAP3K8	-0.343562	7.917e-08	Down			HSPA1B	-0.346448	5.08093e-06	Down
HSPA1B	-0.364424	1.02857e-07	Down			SLC2A3	-0.27166	1.36078e-05	Down
PDE4B	-0.418194	1.94543e-07	Down			RNF149	-0.412003	1.84559e-05	Down
SYTL3	-0.286974	3.28379e-07	Down			BACH1	-0.411677	7.11972e-05	Down
TNFRSF1B	-0.375194	3.55419e-07	Down			SAT1	-0.391296	0.000201109	Down
SAT1	-0.50021	8.18265e-07	Down			FTH1	-0.37859	0.000229709	Down
SLC2A3	-0.264883	3.1831e-06	Down			MCF2L2	-0.269774	0.00031075	Down
RNF149	-0.415744	4.27001e-06	Down			QKI	-0.405465	0.00047047	Down
SLC11A1	-0.331945	6.16128e-06	Down			ATP11A	-0.254613	0.00055252	Down
MCF2L2	-0.30922	8.82121e-06	Down			CPVL	-0.263348	0.000667636	Down
HSPA1A	-0.461259	1.2876e-05	Down			SSH2	-0.319366	0.000703762	Down
ATP11A	-0.296972	1.36005e-05	Down			PRKCA	-0.332938	0.000735066	Down
QKI	-0.475209	2.26939e-05	Down			STK3	-0.271751	0.000852985	Down
FTH1	-0.391562	5.2422e-05	Down			SLC2A5	-0.307492	0.000919333	Down
RAD51B	-0.372438	5.44056e-05	Down			MSR1	-0.280652	0.00128144	Down
PRKCA	-0.371424	6.52304e-05	Down			RAD51B	-0.307916	0.00210132	Down
CSF2RA	-0.369528	0.00010058	Down			TTC7A	-0.271007	0.00324553	Down
CPVL	-0.275957	0.000115634	Down			CHST11	-0.298593	0.00405956	Down
SCAPER	-0.267794	0.000125026	Down			B2M	-0.274166	0.00547339	Down
SSH2	-0.365661	0.000213815	Down			CSF2RA	-0.277756	0.00635798	Down
TTC7A	-0.308815	0.000294919	Down			MTHFD1L	-0.274202	0.00673603	Down
STK3	-0.273064	0.000323571	Down			NUMB	-0.256219	0.00867381	Down
GOLGA4	-0.311393	0.000348151	Down
CHST11	-0.360276	0.000509616	Down
BACH1	-0.34468	0.00062014	Down
KCNIP1	-0.269779	0.000653817	Down
PADI2	-0.267088	0.000706719	Down
NFE2L2	-0.250864	0.000956064	Down
MTHFD1L	-0.317876	0.000996999	Down
SH3KBP1	-0.31579	0.00137257	Down
BRE	-0.254088	0.00157521	Down
TBC1D22A	-0.330106	0.00185462	Down
SYNDIG1	-0.364003	0.00219027	Down
ATP8B4	-0.322165	0.00238797	Down
EXOC4	-0.285524	0.00246969	Down
SLC2A5	-0.264418	0.00295741	Down
FRMD4A	-0.288246	0.0031161	Down
PELI1	-0.251713	0.00347311	Down
LDLRAD4	-0.31363	0.00416681	Down
NUMB	-0.259979	0.00556894	Down

## Sheet: DEGNumber
DEGs number between LOAD and ND after randomly removing nuclei with equal number to FDAMic (1,000 premutations)
id	UpDEGNumber	DownDEGNumber
1	24	9
2	19	11
3	17	11
4	19	11
5	15	8
6	18	13
7	18	10
8	18	12
9	18	10
10	19	13
11	25	11
12	23	13
13	21	11
14	19	10
15	19	16
16	19	12
17	23	13
18	20	12
19	21	11
20	23	10
21	22	12
22	15	14
23	18	10
24	19	11
25	17	11
26	20	12
27	18	13
28	19	11
29	20	12
30	19	10
31	18	11
32	17	13
33	17	11
34	17	11
35	20	14
36	22	14
37	21	10
38	22	11
39	21	13
40	20	12
41	18	9
42	20	10
43	23	8
44	19	13
45	20	11
46	22	9
47	19	11
48	20	11
49	16	8
50	19	11
51	23	13
52	19	12
53	23	11
54	15	12
55	20	11
56	20	15
57	17	15
58	19	12
59	22	9
60	18	15
61	19	9
62	25	12
63	18	13
64	18	10
65	19	10
66	19	9
67	19	11
68	21	10
69	22	12
70	24	15
71	20	10
72	19	12
73	22	13
74	21	9
75	16	13
76	18	10
77	20	11
78	22	9
79	22	14
80	18	10
81	21	13
82	26	13
83	23	15
84	15	10
85	18	8
86	20	15
87	19	9
88	20	11
89	20	7
90	15	13
91	23	11
92	22	11
93	18	9
94	22	14
95	20	12
96	19	10
97	14	12
98	21	13
99	17	10
100	23	11
101	17	11
102	22	10
103	18	13
104	18	12
105	23	11
106	19	11
107	22	11
108	15	9
109	22	10
110	17	13
111	21	12
112	22	11
113	23	10
114	22	10
115	19	9
116	16	11
117	21	15
118	19	11
119	21	11
120	16	13
121	20	11
122	20	16
123	18	9
124	19	7
125	21	13
126	19	11
127	18	13
128	21	8
129	20	11
130	18	11
131	21	10
132	21	13
133	17	15
134	18	12
135	22	12
136	21	14
137	20	13
138	21	16
139	17	12
140	19	14
141	24	11
142	23	10
143	20	16
144	18	13
145	17	10
146	21	14
147	24	11
148	18	13
149	19	10
150	20	11
151	19	9
152	21	11
153	19	9
154	17	11
155	19	10
156	19	8
157	18	13
158	20	11
159	22	12
160	19	12
161	17	14
162	19	13
163	20	10
164	21	15
165	18	12
166	20	8
167	24	8
168	21	8
169	16	15
170	19	14
171	19	13
172	17	13
173	22	11
174	17	10
175	17	10
176	20	10
177	17	12
178	20	12
179	16	12
180	17	14
181	20	11
182	18	13
183	19	13
184	19	11
185	17	10
186	15	10
187	13	10
188	16	15
189	21	9
190	19	12
191	22	12
192	22	14
193	18	9
194	19	12
195	18	10
196	20	12
197	20	8
198	16	9
199	22	13
200	22	14
201	20	9
202	18	10
203	20	10
204	21	12
205	22	7
206	19	14
207	18	11
208	23	10
209	23	12
210	20	12
211	16	13
212	25	10
213	17	11
214	21	13
215	22	8
216	25	11
217	20	14
218	22	10
219	17	11
220	19	13
221	18	12
222	20	9
223	22	13
224	20	12
225	20	8
226	20	10
227	23	12
228	20	13
229	24	11
230	20	15
231	22	10
232	20	10
233	18	11
234	21	11
235	24	9
236	17	13
237	15	10
238	16	12
239	16	12
240	22	10
241	17	12
242	17	13
243	17	9
244	17	12
245	20	9
246	22	11
247	21	11
248	18	11
249	20	14
250	18	13
251	16	10
252	20	11
253	19	10
254	19	9
255	18	11
256	21	10
257	16	11
258	21	13
259	24	13
260	18	13
261	20	13
262	18	13
263	22	12
264	21	12
265	19	12
266	19	11
267	20	11
268	21	11
269	20	13
270	20	9
271	15	12
272	20	12
273	18	14
274	22	13
275	23	11
276	21	12
277	20	13
278	18	12
279	22	10
280	15	14
281	21	12
282	21	9
283	22	11
284	20	11
285	19	11
286	16	12
287	21	12
288	22	12
289	21	11
290	20	13
291	20	10
292	17	12
293	25	13
294	19	12
295	20	8
296	22	10
297	23	11
298	22	9
299	19	14
300	21	12
301	19	12
302	16	12
303	18	10
304	21	11
305	24	11
306	22	14
307	17	12
308	20	11
309	19	14
310	19	13
311	19	14
312	18	9
313	17	11
314	19	11
315	19	11
316	18	12
317	18	9
318	14	13
319	20	13
320	19	12
321	22	11
322	17	13
323	21	13
324	22	12
325	20	10
326	18	11
327	19	11
328	17	10
329	21	9
330	25	13
331	21	13
332	19	9
333	21	12
334	20	8
335	18	12
336	21	12
337	20	10
338	22	7
339	17	14
340	20	10
341	17	13
342	23	11
343	20	13
344	22	11
345	18	12
346	17	15
347	21	12
348	20	12
349	19	12
350	18	12
351	22	8
352	21	12
353	20	10
354	20	11
355	19	10
356	23	12
357	16	12
358	21	11
359	23	11
360	19	14
361	22	10
362	21	11
363	19	12
364	20	11
365	22	12
366	17	12
367	20	14
368	19	12
369	20	15
370	22	15
371	18	14
372	20	13
373	22	12
374	18	12
375	16	8
376	18	9
377	19	14
378	19	9
379	17	10
380	20	13
381	23	10
382	20	14
383	21	9
384	19	11
385	16	12
386	22	12
387	22	11
388	21	8
389	19	13
390	18	8
391	15	13
392	20	11
393	16	11
394	22	10
395	21	10
396	21	11
397	18	10
398	20	11
399	19	12
400	21	8
401	20	12
402	17	16
403	19	12
404	17	12
405	18	12
406	17	9
407	17	12
408	19	11
409	18	10
410	21	11
411	21	12
412	20	10
413	21	9
414	25	13
415	16	16
416	21	13
417	20	10
418	22	11
419	18	12
420	21	13
421	17	12
422	20	11
423	18	13
424	16	10
425	16	15
426	17	10
427	20	11
428	16	12
429	18	12
430	20	11
431	22	12
432	22	10
433	16	14
434	14	14
435	17	12
436	21	10
437	18	13
438	17	9
439	19	8
440	23	13
441	21	13
442	19	11
443	20	13
444	21	10
445	21	13
446	21	12
447	24	12
448	18	8
449	18	14
450	21	13
451	18	10
452	19	13
453	17	12
454	20	14
455	21	10
456	15	12
457	26	10
458	17	11
459	16	12
460	17	12
461	16	10
462	19	9
463	18	10
464	20	9
465	20	12
466	21	12
467	16	11
468	16	11
469	15	11
470	18	13
471	21	10
472	17	12
473	17	16
474	15	15
475	23	11
476	18	16
477	23	11
478	21	11
479	24	14
480	19	9
481	21	11
482	23	10
483	18	9
484	16	14
485	20	7
486	22	8
487	20	14
488	22	11
489	20	12
490	21	13
491	16	10
492	16	15
493	19	11
494	25	11
495	20	12
496	19	12
497	15	13
498	19	9
499	18	13
500	22	13
501	21	12
502	19	10
503	29	12
504	23	11
505	23	12
506	22	11
507	21	9
508	18	13
509	20	12
510	17	13
511	19	10
512	20	10
513	18	12
514	21	14
515	22	12
516	20	11
517	18	16
518	20	10
519	22	16
520	16	12
521	20	12
522	21	11
523	20	11
524	19	9
525	21	13
526	18	14
527	18	19
528	16	15
529	18	7
530	23	13
531	19	14
532	17	13
533	22	13
534	21	11
535	19	11
536	19	12
537	20	12
538	18	10
539	23	14
540	25	11
541	19	13
542	20	12
543	23	9
544	26	10
545	23	11
546	19	12
547	26	10
548	23	12
549	17	13
550	20	13
551	17	13
552	17	10
553	19	9
554	19	15
555	23	11
556	16	13
557	22	11
558	24	12
559	15	13
560	21	11
561	19	11
562	22	12
563	22	13
564	18	12
565	19	9
566	16	11
567	21	10
568	22	10
569	19	11
570	17	13
571	17	10
572	15	12
573	22	9
574	22	10
575	15	11
576	21	10
577	22	11
578	19	10
579	21	10
580	21	13
581	25	9
582	24	12
583	18	14
584	21	12
585	19	11
586	17	12
587	16	16
588	19	11
589	18	13
590	20	11
591	16	8
592	20	12
593	20	14
594	19	18
595	17	14
596	19	11
597	21	14
598	22	13
599	23	9
600	19	13
601	22	11
602	21	11
603	19	12
604	19	11
605	17	13
606	17	14
607	18	11
608	21	11
609	18	12
610	18	13
611	12	15
612	18	12
613	18	9
614	19	11
615	21	12
616	19	11
617	18	11
618	20	13
619	21	9
620	20	11
621	19	11
622	20	8
623	24	10
624	24	12
625	16	13
626	19	10
627	21	12
628	17	12
629	20	11
630	17	11
631	20	8
632	19	9
633	19	13
634	17	16
635	18	9
636	20	15
637	22	8
638	23	11
639	19	9
640	21	16
641	19	17
642	17	11
643	19	15
644	18	11
645	17	13
646	23	11
647	16	10
648	19	10
649	23	10
650	17	14
651	18	11
652	17	14
653	21	14
654	19	10
655	21	12
656	18	12
657	24	10
658	18	9
659	17	10
660	19	11
661	20	13
662	18	10
663	22	12
664	17	12
665	17	14
666	17	11
667	17	13
668	21	12
669	19	12
670	24	12
671	20	11
672	19	10
673	19	14
674	13	12
675	19	14
676	23	11
677	19	13
678	17	11
679	16	12
680	20	11
681	20	10
682	20	11
683	21	13
684	18	9
685	18	12
686	21	12
687	21	13
688	23	10
689	21	11
690	19	14
691	17	12
692	19	12
693	20	7
694	20	10
695	18	14
696	16	10
697	21	10
698	25	13
699	25	12
700	22	9
701	16	15
702	14	12
703	19	10
704	19	9
705	18	10
706	20	10
707	16	18
708	16	11
709	16	12
710	17	11
711	24	12
712	16	14
713	19	13
714	20	11
715	18	10
716	21	9
717	21	12
718	22	10
719	21	13
720	23	12
721	21	12
722	19	15
723	18	13
724	19	14
725	20	12
726	20	11
727	21	13
728	20	13
729	19	9
730	17	13
731	21	10
732	20	10
733	19	9
734	24	10
735	18	11
736	17	9
737	17	9
738	15	12
739	21	13
740	18	10
741	20	9
742	24	10
743	24	10
744	22	9
745	17	9
746	20	11
747	18	11
748	18	13
749	16	11
750	15	15
751	22	12
752	21	11
753	23	12
754	22	11
755	21	14
756	19	10
757	19	12
758	16	12
759	16	15
760	19	10
761	25	10
762	21	13
763	23	12
764	17	14
765	18	12
766	17	10
767	23	13
768	23	13
769	19	15
770	19	11
771	20	12
772	26	11
773	19	11
774	16	13
775	20	10
776	17	8
777	15	13
778	20	11
779	22	9
780	20	12
781	17	10
782	22	12
783	21	11
784	23	10
785	20	9
786	21	13
787	18	9
788	21	12
789	21	12
790	19	12
791	15	13
792	22	12
793	18	11
794	17	8
795	20	10
796	17	8
797	15	11
798	19	11
799	14	10
800	20	12
801	21	13
802	20	11
803	21	9
804	17	14
805	14	14
806	22	13
807	19	11
808	18	10
809	15	12
810	21	13
811	20	12
812	21	11
813	19	12
814	18	12
815	19	8
816	21	10
817	23	12
818	26	9
819	23	11
820	18	14
821	18	13
822	19	12
823	21	9
824	22	13
825	17	12
826	21	8
827	18	12
828	17	15
829	18	11
830	18	12
831	20	16
832	21	8
833	21	15
834	20	9
835	19	15
836	21	13
837	18	13
838	20	13
839	18	11
840	17	12
841	24	13
842	17	11
843	22	13
844	19	9
845	18	12
846	21	15
847	24	11
848	21	14
849	19	10
850	16	10
851	18	14
852	15	10
853	21	9
854	23	12
855	22	12
856	22	13
857	15	15
858	17	10
859	16	13
860	17	11
861	21	9
862	17	10
863	19	8
864	24	11
865	18	12
866	19	11
867	23	10
868	17	16
869	21	14
870	16	12
871	20	12
872	24	11
873	20	13
874	16	14
875	20	12
876	17	9
877	16	13
878	18	11
879	19	14
880	20	10
881	18	11
882	20	11
883	21	12
884	19	13
885	19	13
886	20	13
887	23	12
888	19	11
889	17	10
890	19	11
891	22	11
892	16	10
893	20	10
894	21	12
895	20	11
896	21	9
897	19	10
898	17	13
899	23	8
900	18	11
901	15	14
902	17	13
903	21	13
904	18	11
905	16	9
906	19	12
907	19	13
908	18	10
909	17	11
910	19	11
911	21	10
912	22	14
913	19	11
914	23	13
915	23	12
916	22	15
917	17	14
918	22	13
919	16	12
920	19	13
921	16	12
922	19	12
923	21	10
924	22	8
925	25	12
926	21	10
927	20	10
928	18	14
929	17	13
930	19	14
931	15	14
932	16	14
933	17	9
934	23	12
935	15	12
936	17	11
937	17	14
938	20	11
939	20	11
940	17	9
941	20	9
942	19	8
943	23	9
944	23	10
945	18	13
946	19	11
947	20	13
948	20	13
949	22	14
950	22	11
951	17	13
952	20	10
953	18	8
954	22	12
955	20	12
956	20	13
957	19	10
958	17	9
959	18	10
960	20	7
961	25	11
962	17	11
963	19	13
964	22	10
965	20	10
966	22	11
967	20	11
968	21	11
969	24	10
970	20	13
971	19	12
972	20	13
973	20	11
974	19	12
975	19	12
976	21	12
977	14	11
978	21	13
979	19	13
980	24	11
981	16	11
982	21	14
983	19	13
984	13	10
985	14	13
986	20	12
987	22	11
988	16	13
989	16	13
990	21	13
991	19	12
992	21	12
993	18	13
994	19	10
995	20	13
996	19	13
997	17	11
998	18	13
999	18	9
1000	20	11
