# Supplementary material for: Identification of female-enriched and disease-associated microglia (FDAMic) contributes to sexual dimorphism in late-onset Alzheimer’s disease
Source: J Neuroinflammation. 2024 Jan 4;21:1. doi: 10.1186/s12974-023-02987-4 (PMC10765928; doi:10.1186/s12974-023-02987-4)
Supplement: Supplementary file 4 — Additional file 4: Table S4. A total of 373 DEGs were identified in FDAMic versus the rest of the microglia in the Mathys et al. dataset. [file 12974_2023_2987_MOESM4_ESM.xls]

## Sheet: C7DEG
Table S3—373 DEGs identified in FDAMic versus rest of microglia in the Mathys et al. dataset.
Gene	p_val	avg_log2FC	pct.1	pct.2	p_val_adj
RPL13	3.29496e-30	2.23233	0.595	0.238	5.90654e-26
RPLP1	2.95007e-33	2.15761	0.527	0.159	5.28829e-29
RPS28	1.04241e-19	2.0507	0.25	0.055	1.86863e-15
RPL28	1.97133e-22	2.04875	0.432	0.146	3.5338e-18
RPS2	8.78195e-20	2.03459	0.378	0.124	1.57425e-15
ARMC9	1.21515e-19	2.0127	0.27	0.065	2.17828e-15
SPP1	4.72373e-23	1.96859	0.689	0.391	8.46776e-19
RPS19	2.80818e-35	1.94348	0.716	0.319	5.03395e-31
RPL35	1.96635e-17	1.92092	0.338	0.111	3.52489e-13
CD81	4.27217e-16	1.89008	0.378	0.148	7.6583e-12
APOC1	9.80932e-15	1.88978	0.25	0.072	1.75842e-10
RPS5	9.95014e-17	1.87733	0.23	0.055	1.78366e-12
RPL18	3.77927e-20	1.808	0.351	0.106	6.77472e-16
XPO5	6.23812e-13	1.795	0.297	0.109	1.11824e-08
ACTB	3.99528e-22	1.78599	0.554	0.241	7.16194e-18
C1QC	3.63974e-18	1.74216	0.453	0.193	6.52459e-14
RPSA	1.27815e-16	1.74039	0.277	0.078	2.29122e-12
HLA-B	3.46858e-16	1.73534	0.419	0.175	6.21777e-12
RPL41	8.99308e-11	1.68303	0.257	0.096	1.6121e-06
RPS17	3.93985e-15	1.67271	0.27	0.082	7.06257e-11
APOE	6.51983e-22	1.61626	0.682	0.406	1.16874e-17
RPL7A	3.22739e-14	1.61352	0.27	0.086	5.78543e-10
RPS16	5.51677e-10	1.58814	0.277	0.115	9.88937e-06
ZNF90	4.51603e-12	1.56773	0.243	0.079	8.09544e-08
RPL13A	2.12349e-14	1.54248	0.405	0.178	3.80657e-10
PFN1	1.02541e-14	1.52391	0.243	0.067	1.83814e-10
RPL27	6.67194e-11	1.5225	0.216	0.069	1.19601e-06
TSPO	6.73563e-08	1.49571	0.135	0.04	0.00120743
CST3	8.4371e-13	1.48723	0.385	0.174	1.51243e-08
RPS27A	7.92311e-15	1.47981	0.372	0.14	1.4203e-10
GPX1	2.63039e-11	1.47198	0.351	0.161	4.71523e-07
SLC1A5	6.99108e-10	1.44726	0.149	0.038	1.25322e-05
TXNRD1	9.67681e-11	1.43496	0.318	0.138	1.73466e-06
FTL	5.35595e-28	1.42336	0.804	0.427	9.60108e-24
RPL21	1.6092e-09	1.41873	0.169	0.05	2.88465e-05
CMTM3	6.6607e-10	1.39863	0.149	0.038	1.194e-05
HLA-C	2.5485e-07	1.38837	0.236	0.106	0.00456844
CAP1	1.60607e-08	1.38821	0.236	0.096	0.000287905
RASGEF1B	1.91286e-18	1.36591	0.615	0.32	3.42899e-14
CDK2AP2	1.10488e-14	1.36005	0.101	0.011	1.98061e-10
RPS15A	8.65311e-10	1.35653	0.128	0.03	1.55116e-05
C1QB	1.01694e-16	1.34356	0.493	0.224	1.82296e-12
RPS3	9.79427e-10	1.34205	0.277	0.113	1.75572e-05
C1QA	3.31922e-07	1.33351	0.331	0.19	0.00595003
RPL15	8.11599e-07	1.32135	0.243	0.116	0.0145487
CALR	1.40141e-09	1.31707	0.216	0.076	2.51216e-05
RPL18A	1.18884e-06	1.31457	0.101	0.028	0.0213111
HLA-DRA	6.15461e-11	1.2921	0.412	0.207	1.10328e-06
GRN	3.81767e-07	1.28365	0.169	0.062	0.00684356
VSIG4	8.46205e-14	1.27838	0.426	0.188	1.51691e-09
RPL10	2.28041e-08	1.27077	0.297	0.142	0.000408785
LSM4	2.19674e-08	1.25475	0.101	0.022	0.000393788
RPL36	6.75687e-09	1.2514	0.209	0.076	0.000121124
HLA-A	2.77377e-08	1.24787	0.243	0.101	0.000497226
SLC26A3	1.23983e-09	1.2463	0.331	0.155	2.22253e-05
TUBA1B	5.37424e-12	1.24442	0.432	0.211	9.63386e-08
SERF2	4.19198e-10	1.24139	0.297	0.122	7.51454e-06
LAPTM5	4.83732e-13	1.23777	0.5	0.261	8.67138e-09
ACTG1	1.33205e-09	1.22879	0.25	0.095	2.38782e-05
RPS9	1.38462e-06	1.2232	0.264	0.132	0.0248207
HLA-DRB5	7.93962e-05	1.1968	0.135	0.057	1
HAMP	7.40299e-07	1.196	0.169	0.062	0.0132706
RPS15	4.17394e-08	1.19292	0.324	0.159	0.000748221
CFL1	4.83522e-07	1.18992	0.189	0.074	0.00866761
CTSH	9.53658e-07	1.18972	0.155	0.056	0.0170953
RPS29	5.7381e-05	1.17137	0.108	0.039	1
CYBA	2.76086e-08	1.16238	0.365	0.202	0.000494913
RPL8	9.80156e-07	1.15788	0.216	0.094	0.0175703
HLA-DPB1	0.00120699	1.15759	0.176	0.1	1
PSAP	5.8442e-12	1.15613	0.574	0.352	1.04763e-07
RHOG	2.14684e-05	1.15329	0.108	0.037	0.384843
RPS14	1.59005e-07	1.13686	0.243	0.106	0.00285032
HSPA5	6.59858e-06	1.13469	0.155	0.062	0.118286
GYPC	0.00012986	1.11555	0.149	0.067	1
RPL27A	4.19719e-06	1.11328	0.23	0.11	0.0752388
BST2	5.64133e-05	1.11259	0.149	0.064	1
RPS27	6.88601e-05	1.10861	0.155	0.07	1
CORO1A	0.000258554	1.10467	0.209	0.117	1
RPS8	2.79302e-08	1.09807	0.257	0.107	0.000500676
UBA52	1.94449e-07	1.07686	0.169	0.059	0.00348568
ARPC1B	0.000162423	1.07546	0.216	0.118	1
CD74	4.54085e-11	1.07502	0.649	0.469	8.13993e-07
RPS18	0.00182218	1.07501	0.149	0.079	1
TMSB10	1.374e-06	1.0713	0.338	0.193	0.0246303
PCBP1	5.8183e-05	1.06199	0.108	0.038	1
SELPLG	1.83667e-05	1.05897	0.182	0.083	0.329242
FXYD5	0.000336872	1.0551	0.101	0.04	1
RPL10A	0.000610444	1.04789	0.149	0.075	1
CSF1R	1.13871e-09	1.03174	0.568	0.377	2.04126e-05
SH3BGRL3	2.96776e-06	1.03101	0.122	0.039	0.0532001
HCST	1.80975e-05	1.02711	0.108	0.036	0.324416
CCR1	2.92063e-07	1.02241	0.135	0.042	0.00523552
ATP5G2	2.48917e-05	1.0185	0.155	0.066	0.446208
FAU	1.88677e-05	1.01521	0.216	0.106	0.338223
CEBPB	5.0374e-06	1.01413	0.216	0.1	0.0903004
CNPY3	0.000492688	1.00626	0.176	0.093	1
FCGRT	0.00108063	0.99411	0.135	0.067	1
RPLP0	0.00140414	0.991443	0.162	0.089	1
TMEM119	0.00139001	0.990271	0.122	0.058	1
HLA-E	2.61404e-05	0.98874	0.291	0.169	0.468593
STAB1	1.48157e-05	0.984447	0.236	0.12	0.265587
ADGRG1	1.31738e-05	0.9808	0.338	0.207	0.236154
LYL1	0.00167507	0.974505	0.101	0.045	1
SLC47A1	2.84265e-05	0.96746	0.101	0.033	0.509574
PLXNC1	0.000336771	0.967367	0.115	0.048	1
LINGO1	1.14847e-07	0.946588	0.466	0.303	0.00205874
ARHGDIB	0.000157027	0.943065	0.149	0.068	1
TMBIM6	0.000178213	0.939199	0.223	0.124	1
NINJ1	0.00125839	0.932121	0.155	0.082	1
CD14	0.000423953	0.931815	0.27	0.166	1
TREM2	0.00175211	0.931413	0.169	0.095	1
RPL37A	0.00453641	0.930433	0.162	0.094	1
GPSM3	0.000315569	0.930413	0.108	0.043	1
LCP1	0.00220617	0.924075	0.169	0.096	1
AMBRA1	0.000609827	0.923274	0.277	0.179	1
HLA-DPA1	0.000168231	0.922137	0.196	0.103	1
ETS2	0.00416508	0.917032	0.189	0.117	1
SLC38A2	0.00255642	0.907191	0.149	0.081	1
CD63	0.000638387	0.906906	0.142	0.069	1
HNRNPK	1.50566e-05	0.906766	0.155	0.062	0.269905
SLC25A6	0.00846385	0.893816	0.115	0.062	1
ARRB2	0.00191999	0.893024	0.236	0.151	1
RPS23	0.00240926	0.886823	0.182	0.107	1
TPI1	3.99148e-05	0.886113	0.128	0.049	0.715513
FSCN1	0.00327446	0.881695	0.149	0.082	1
CHCHD10	0.000833153	0.876523	0.108	0.047	1
RPL3	0.00138902	0.875682	0.162	0.086	1
FAR1	0.0025931	0.869097	0.162	0.091	1
SCAMP2	0.00795562	0.863088	0.142	0.082	1
CTSB	3.51903e-06	0.862205	0.466	0.331	0.0630821
RPLP2	5.15956e-05	0.861827	0.284	0.164	0.924903
OOEP	0.000439335	0.860626	0.149	0.071	1
CD68	9.55952e-05	0.860527	0.101	0.036	1
TXNIP	1.8088e-05	0.859621	0.243	0.125	0.324245
EEF1D	0.00469322	0.857747	0.135	0.074	1
SNCA	0.00214518	0.856738	0.284	0.195	1
RGS19	0.00529894	0.853259	0.115	0.059	1
GNB2L1	0.000754141	0.848173	0.149	0.074	1
MYL6	0.00373411	0.837688	0.101	0.048	1
RPL37	0.000674635	0.825366	0.128	0.059	1
ALOX5AP	0.00133601	0.818281	0.142	0.072	1
CEBPA	0.000167967	0.817911	0.122	0.049	1
LYVE1	0.000877688	0.807137	0.142	0.069	1
TAPBP	0.00198685	0.804027	0.135	0.068	1
LAPTM4A	0.00362966	0.801302	0.101	0.048	1
ARHGEF1	0.00442474	0.796724	0.101	0.049	1
HCLS1	0.00177269	0.789796	0.297	0.21	1
COX4I1	0.00412593	0.786998	0.155	0.088	1
TMEM123	0.00158135	0.782328	0.101	0.044	1
BIN1	0.000938497	0.778116	0.345	0.248	1
MARCKS	0.00427458	0.777898	0.155	0.088	1
DHFR	0.0051927	0.775603	0.108	0.054	1
HSP90AB1	0.00236597	0.752177	0.223	0.141	1
USP15	0.00311812	0.751386	0.385	0.298	1
RPS20	0.000332242	0.736406	0.264	0.158	1
APOO	0.00402469	0.72889	0.203	0.125	1
RPS11	0.000479858	0.728242	0.223	0.127	1
RPS12	0.00655947	0.723557	0.115	0.06	1
SEC61A1	0.00334797	0.723117	0.108	0.052	1
YWHAB	0.00436906	0.70841	0.122	0.062	1
FCGR3A	0.00811119	0.70645	0.196	0.13	1
RPL38	0.00191396	0.69831	0.155	0.083	1
PGGT1B	0.00506845	0.695838	0.108	0.054	1
LAMTOR4	0.00253844	0.691731	0.108	0.051	1
CDK6	0.00663612	0.686436	0.277	0.2	1
USP39	0.00397568	0.681313	0.338	0.255	1
NPTN	0.0022943	0.673988	0.135	0.068	1
MAF	0.0037499	0.672862	0.264	0.181	1
RPS25	0.00586157	0.672782	0.182	0.111	1
KCTD12	0.00714245	0.667284	0.209	0.137	1
PRPF40A	0.00685455	0.658373	0.162	0.096	1
RBM26	0.00444901	0.653503	0.209	0.132	1
RPL4	0.000846709	0.632461	0.128	0.059	1
FO538757.2	0.00798247	0.625065	0.122	0.065	1
B2M	0.000401882	0.619701	0.432	0.304	1
TYROBP	0.002736	0.616165	0.264	0.175	1
RPS7	0.00365287	0.601056	0.135	0.07	1
PTMA	0.00571106	0.585765	0.216	0.137	1
RB1	0.00816846	0.563104	0.378	0.309	1
FMN1	0.00248602	0.5368	0.439	0.35	1
RPL19	0.00205389	0.533348	0.203	0.117	1
TMSB4X	0.000501959	0.503514	0.608	0.526	1
HSPB1	0.00703166	0.391424	0.149	0.083	1
MEF2C	0.00250624	-0.310911	0.703	0.788	1
MCF2L	0.00172037	-0.350391	0.088	0.204	1
CELF2	0.00167639	-0.358971	0.52	0.682	1
SSH2	0.00603709	-0.359509	0.541	0.682	1
MAP3K5	0.00943477	-0.385008	0.23	0.345	1
TCF12	0.00885424	-0.401051	0.419	0.537	1
POGZ	0.00901574	-0.401597	0.088	0.178	1
RABGAP1L	0.00362698	-0.413339	0.223	0.364	1
BCAS3	0.00893326	-0.413462	0.155	0.265	1
PIP4K2A	0.00414059	-0.419362	0.115	0.225	1
PIK3R5	0.00921265	-0.420293	0.176	0.286	1
CYFIP1	0.00892319	-0.42046	0.25	0.374	1
MYO1F	0.00589118	-0.424236	0.209	0.333	1
PTPRE	0.00468782	-0.432678	0.304	0.439	1
ELMO1	0.00390877	-0.437705	0.581	0.691	1
ITPR2	0.00021759	-0.442113	0.595	0.706	1
QKI	0.00160903	-0.457272	0.527	0.669	1
ZFAND3	0.00299555	-0.457491	0.304	0.451	1
BOD1L1	0.0077529	-0.460036	0.054	0.133	1
SRGAP1	0.00718189	-0.461793	0.236	0.357	1
GOLGA4	0.00536805	-0.47609	0.169	0.283	1
TAOK3	0.00668187	-0.477092	0.216	0.338	1
FAM177B	0.00170532	-0.480832	0.088	0.198	1
ASH1L	0.00786396	-0.483022	0.223	0.342	1
CHST11	0.000662376	-0.484981	0.5	0.648	1
ADAP2	0.0041645	-0.489332	0.149	0.269	1
SYNDIG1	0.00963721	-0.495607	0.324	0.451	1
WWOX	0.00331891	-0.50178	0.264	0.399	1
FOXN3	6.40021e-05	-0.502464	0.534	0.707	1
BLNK	0.00460596	-0.503034	0.216	0.338	1
EIF4G3	0.00390917	-0.511085	0.291	0.41	1
LDLRAD4	4.63653e-05	-0.521416	0.473	0.664	0.831144
NCOA3	0.00367317	-0.523848	0.122	0.236	1
SRGAP2B	0.00412631	-0.52463	0.338	0.461	1
SYT17	0.00499551	-0.52553	0.068	0.159	1
RCSD1	0.000113503	-0.528741	0.142	0.314	1
EPB41	0.00313854	-0.531513	0.068	0.161	1
ARHGAP12	0.0050017	-0.533222	0.142	0.256	1
NSF	0.00461138	-0.535894	0.088	0.185	1
AGO4	0.00667362	-0.538676	0.074	0.162	1
C10orf76	0.00899708	-0.541266	0.095	0.186	1
SRGAP2C	0.00175898	-0.541897	0.223	0.371	1
LRMP	0.00972979	-0.551509	0.074	0.157	1
GAB2	0.000721558	-0.553773	0.297	0.451	1
ARHGAP24	1.9104e-05	-0.556458	0.595	0.744	0.342457
MAML2	0.000145724	-0.562347	0.541	0.67	1
WDFY3	0.00120186	-0.565619	0.162	0.296	1
ALOX5	0.00651864	-0.565972	0.135	0.241	1
RAB10	0.0051181	-0.566083	0.135	0.244	1
CELF1	0.00118339	-0.567874	0.149	0.284	1
INPP5D	0.000411304	-0.569713	0.358	0.523	1
VPS13D	0.00602754	-0.576791	0.095	0.189	1
NAALADL2	0.0032006	-0.583944	0.095	0.201	1
NKTR	0.00991907	-0.589927	0.115	0.211	1
SRGAP2	2.30607e-06	-0.591154	0.466	0.675	0.0413387
RBM47	0.00120682	-0.610032	0.23	0.377	1
PDE3B	0.00288388	-0.610927	0.176	0.296	1
LARP4B	0.00574446	-0.611696	0.061	0.147	1
B3GNT5	0.00359855	-0.612017	0.068	0.161	1
C10orf11	1.88507e-09	-0.616096	0.709	0.85	3.37918e-05
ANKRD17	0.0023234	-0.616272	0.162	0.29	1
ADRBK2	0.009969	-0.617868	0.108	0.198	1
ADAM28	0.00186687	-0.62403	0.284	0.417	1
SDK1	0.00269324	-0.625303	0.209	0.338	1
CAMK1D	0.000203895	-0.629796	0.162	0.323	1
ARHGAP26	8.86443e-05	-0.632611	0.439	0.597	1
RAD51B	0.000275303	-0.636504	0.162	0.313	1
FMNL3	0.00627913	-0.637311	0.162	0.272	1
P3H2	0.00534655	-0.640117	0.061	0.147	1
ANKRD44	2.69782e-06	-0.640232	0.412	0.609	0.0483611
LPIN2	0.00452206	-0.640382	0.074	0.167	1
PTPRJ	0.000605466	-0.641506	0.338	0.497	1
PRMT2	0.00771439	-0.641757	0.115	0.212	1
NUBPL	0.00850726	-0.643864	0.034	0.101	1
PAK1	0.0067137	-0.646849	0.047	0.125	1
R3HDM2	0.00858562	-0.646916	0.081	0.165	1
FGD2	0.00227314	-0.650523	0.142	0.261	1
HAVCR2	0.00627066	-0.652289	0.115	0.213	1
CUL3	0.00952013	-0.654551	0.047	0.119	1
RAP1GAP2	0.00162302	-0.659138	0.054	0.154	1
UBE2R2	0.00777123	-0.659261	0.034	0.102	1
ZNF846	0.00971454	-0.659658	0.088	0.171	1
PCNXL2	0.00668898	-0.662147	0.155	0.261	1
GS1-114I9.3	0.00508912	-0.662645	0.068	0.158	1
UBR2	0.00520529	-0.663313	0.074	0.164	1
MFSD11	0.00350231	-0.664142	0.027	0.103	1
FAM168A	0.000683155	-0.666012	0.108	0.239	1
ABR	2.37745e-05	-0.666394	0.311	0.513	0.426182
AHCYL2	0.00829734	-0.666705	0.034	0.102	1
PRKAG2	0.00371905	-0.668736	0.095	0.196	1
DOCK8	2.89302e-06	-0.669639	0.514	0.703	0.0518603
AKAP13	7.48697e-05	-0.672716	0.297	0.493	1
FAM172A	0.00452995	-0.674491	0.128	0.234	1
ZNRF2	0.00242528	-0.677925	0.061	0.159	1
BRE	0.0045149	-0.680433	0.135	0.244	1
DOCK4	6.92609e-09	-0.683195	0.75	0.87	0.000124157
PIK3AP1	0.000314714	-0.685358	0.074	0.205	1
ARL15	0.00032036	-0.689805	0.203	0.361	1
MKNK1	0.000776567	-0.690631	0.182	0.326	1
HS3ST4	6.52318e-06	-0.692308	0.412	0.6	0.116934
KCNIP4	0.00777855	-0.696143	0.068	0.149	1
GNG7	0.000943146	-0.698498	0.128	0.256	1
MANBA	0.00199415	-0.699124	0.115	0.229	1
MGEA5	0.007854	-0.700514	0.047	0.122	1
MTSS1	0.00419924	-0.700621	0.162	0.276	1
PMS1	0.00678223	-0.70755	0.041	0.115	1
ATXN1	0.00388339	-0.708123	0.169	0.279	1
GARNL3	0.00621727	-0.710241	0.047	0.125	1
HCK	0.00308659	-0.710305	0.115	0.221	1
ABHD12	0.00750408	-0.71146	0.054	0.132	1
CCND3	0.00340446	-0.716499	0.128	0.239	1
RBM25	0.00238972	-0.721148	0.088	0.194	1
CD2AP	0.00898812	-0.721372	0.041	0.111	1
KIF16B	0.00371905	-0.72897	0.047	0.132	1
APBA1	0.0021351	-0.729762	0.054	0.148	1
CHD6	0.00932325	-0.735811	0.047	0.119	1
RERE	8.62325e-05	-0.735896	0.216	0.387	1
TRIO	0.000907101	-0.736138	0.189	0.325	1
FOXP2	0.00034117	-0.738375	0.142	0.292	1
IGSF21	0.00160257	-0.745628	0.108	0.222	1
RIN2	0.0091518	-0.750112	0.101	0.189	1
KCNQ3	3.35901e-05	-0.753804	0.385	0.55	0.602136
BMPR1A	0.00366217	-0.756533	0.034	0.112	1
MON2	0.00220631	-0.758698	0.054	0.148	1
UVRAG	6.41597e-05	-0.760915	0.149	0.317	1
DIP2B	7.45161e-05	-0.761406	0.162	0.336	1
ITGA9	0.00709969	-0.765072	0.041	0.113	1
BNIP3L	0.0014187	-0.769338	0.034	0.124	1
MBTD1	0.00273893	-0.770744	0.041	0.125	1
DNM2	0.00306359	-0.771542	0.068	0.16	1
ZNF609	0.00194373	-0.775176	0.182	0.307	1
DLG2	0.00670475	-0.779674	0.081	0.168	1
ELL2	0.00259712	-0.779842	0.122	0.236	1
AOAH	3.33928e-05	-0.783628	0.297	0.485	0.598599
TENM4	0.00443988	-0.788725	0.061	0.146	1
KHDRBS3	0.0015835	-0.790373	0.122	0.238	1
NAV2	0.00163986	-0.795771	0.054	0.151	1
MED13L	1.17032e-06	-0.797033	0.324	0.549	0.0209792
SCAF8	0.00341938	-0.798167	0.054	0.141	1
TLN2	0.000780841	-0.80026	0.088	0.207	1
PPP2R5C	0.00371904	-0.806058	0.054	0.141	1
KANSL1	1.00904e-05	-0.811719	0.155	0.348	0.18088
IMMP2L	7.56234e-05	-0.811987	0.149	0.313	1
ATP8B4	6.3625e-05	-0.81433	0.304	0.468	1
VPS53	0.0011973	-0.816466	0.034	0.126	1
USP4	0.00383523	-0.818409	0.041	0.12	1
TTC7A	0.00158984	-0.819962	0.128	0.245	1
CSF2RA	0.000159145	-0.821765	0.169	0.324	1
STK10	0.00267738	-0.82234	0.041	0.124	1
MAP3K1	0.00721033	-0.823473	0.034	0.103	1
NCKAP5	0.000765778	-0.824495	0.101	0.224	1
TBC1D22A	9.60427e-06	-0.835397	0.223	0.423	0.172166
ZNF710	0.000867757	-0.838259	0.176	0.307	1
ST6GALNAC3	2.47208e-05	-0.84033	0.25	0.436	0.443145
CACNA1D	0.00339089	-0.842726	0.054	0.139	1
SFMBT2	1.41027e-07	-0.8436	0.48	0.671	0.00252805
CHKA	0.004182	-0.850279	0.054	0.137	1
PPP6R2	0.000582435	-0.852083	0.088	0.21	1
SH2B3	0.00310064	-0.855216	0.061	0.151	1
FCHSD2	9.59337e-09	-0.865335	0.297	0.565	0.000171971
GAK	0.00674107	-0.865799	0.034	0.103	1
SAT1	3.73073e-05	-0.875445	0.311	0.489	0.668771
CASC4	0.00151592	-0.881227	0.034	0.122	1
ST6GAL1	1.71173e-09	-0.900142	0.486	0.698	3.06845e-05
ARID3A	0.00179646	-0.910552	0.041	0.129	1
GON4L	0.00257606	-0.912676	0.027	0.104	1
ABCC4	2.64055e-06	-0.913968	0.155	0.357	0.0473345
MAPKAP1	0.00169009	-0.915128	0.054	0.149	1
CARD11	0.000352727	-0.915921	0.074	0.197	1
TTBK2	0.00092811	-0.91768	0.027	0.117	1
RP11-106M3.2	0.00218615	-0.919932	0.054	0.146	1
CSGALNACT1	2.31554e-06	-0.923126	0.223	0.443	0.0415084
PLD1	0.00258015	-0.926989	0.047	0.134	1
RNF213	0.000142985	-0.93172	0.108	0.251	1
FBXO42	0.00333395	-0.959033	0.027	0.1	1
CSF3R	1.35171e-06	-0.975458	0.108	0.307	0.0242308
MLXIP	0.000380282	-0.981177	0.041	0.148	1
SNX29	3.86065e-06	-0.985481	0.196	0.395	0.0692059
WDR37	0.00132728	-0.996894	0.02	0.101	1
HSPA1B	0.00507717	-1.00195	0.054	0.133	1
EXT1	0.00332658	-1.01068	0.034	0.111	1
TCF25	0.000360975	-1.09462	0.061	0.175	1
FRMD4A	1.89357e-19	-1.0988	0.622	0.859	3.39442e-15
PARK2	3.76346e-06	-1.13982	0.122	0.307	0.0674638
ZBTB20	1.62847e-08	-1.21649	0.142	0.382	0.00029192
WNT2B	0.00068389	-1.27503	0.027	0.118	1
RAPGEF1	7.62747e-07	-1.28553	0.101	0.296	0.013673
ST3GAL1	0.000298252	-1.31806	0.014	0.105	1
SYTL3	0.000184648	-1.32742	0.02	0.122	1
RASGEF1C	2.04886e-07	-1.45892	0.061	0.258	0.00367279
