# Supplementary material for: Identification of female-enriched and disease-associated microglia (FDAMic) contributes to sexual dimorphism in late-onset Alzheimer’s disease
Source: J Neuroinflammation. 2024 Jan 4;21:1. doi: 10.1186/s12974-023-02987-4 (PMC10765928; doi:10.1186/s12974-023-02987-4)
Supplement: Supplementary file 5 — Additional file 5: Table S5. Protein‒protein interacting partners of ESR1/ERα and ESR2/ERβ extracted from the STRING and PPI network of the BIOGRID database. [file 12974_2023_2987_MOESM5_ESM.xlsx]

## Sheet: Sheet1
Table S4—Protein-protein interacting partners of ESR1/ERa and ESR2/ERb extracted from the STRING and PPI network of the BIOGRID database
Gene	ESR1	ESR2
A1CF	Interact	NonInteract
A2ML1	NonInteract	Interact
AACT	Interact	Interact
AAK1	Interact	NonInteract
AARS	NonInteract	Interact
AARS2	NonInteract	Interact
AATF	Interact	Interact
ABCA1	Interact	Interact
ABCA2	Interact	NonInteract
ABCA4	Interact	NonInteract
ABCA7	Interact	NonInteract
ABCB1	Interact	NonInteract
ABCB4	Interact	NonInteract
ABCB6	Interact	NonInteract
ABCB7	NonInteract	Interact
ABCC1	NonInteract	Interact
ABCC3	NonInteract	Interact
ABCC4	NonInteract	Interact
ABCD3	Interact	Interact
ABCF1	Interact	NonInteract
ABCF2	Interact	Interact
ABCG1	Interact	NonInteract
ABCG2	Interact	Interact
ABCG5	Interact	NonInteract
ABCG8	Interact	NonInteract
ABI1	Interact	Interact
ABI2	Interact	NonInteract
ABL1	Interact	Interact
ABL2	Interact	Interact
ABLIM1	Interact	Interact
ABR	NonInteract	Interact
ACAA1	Interact	NonInteract
ACACA	NonInteract	Interact
ACAD11	Interact	NonInteract
ACAD9	Interact	Interact
ACADVL	NonInteract	Interact
ACAT1	NonInteract	Interact
ACBD5	Interact	NonInteract
ACE2	Interact	NonInteract
ACHE	Interact	NonInteract
ACIN1	NonInteract	Interact
ACKR3	Interact	Interact
ACOT8	Interact	NonInteract
ACOT9	NonInteract	Interact
ACPP	NonInteract	Interact
ACSL3	NonInteract	Interact
ACSL4	Interact	NonInteract
ACTA1	Interact	NonInteract
ACTA2	Interact	NonInteract
ACTB	Interact	Interact
ACTBL2	Interact	Interact
ACTC1	Interact	Interact
ACTG1	Interact	Interact
ACTG2	Interact	NonInteract
ACTL6A	Interact	Interact
ACTN1	Interact	Interact
ACTN4	Interact	NonInteract
ACTR1A	Interact	NonInteract
ACTR2	Interact	Interact
ACTR3	Interact	Interact
ACTR5	Interact	Interact
ACTR8	NonInteract	Interact
ACVR1	Interact	NonInteract
ACVR1B	Interact	NonInteract
ACVRL1	Interact	NonInteract
ADA	Interact	NonInteract
ADAM10	Interact	NonInteract
ADAM15	NonInteract	Interact
ADAMTS1	Interact	NonInteract
ADAMTS5	Interact	Interact
ADAMTS9	Interact	NonInteract
ADAR	NonInteract	Interact
ADD1	NonInteract	Interact
ADGB	Interact	NonInteract
ADH1B	Interact	NonInteract
ADH1C	Interact	NonInteract
ADIPOR1	Interact	NonInteract
ADIPOR2	Interact	NonInteract
ADNP	Interact	Interact
ADORA2A	Interact	NonInteract
ADRA1A	NonInteract	Interact
ADRB1	NonInteract	Interact
ADRB2	NonInteract	Interact
ADRM1	NonInteract	Interact
AEBP2	Interact	NonInteract
AFAP1	Interact	Interact
AFF1	NonInteract	Interact
AFF4	Interact	NonInteract
AFG3L2	Interact	Interact
AFMID	Interact	NonInteract
AFP	Interact	Interact
AFTPH	Interact	NonInteract
AGAP1	Interact	NonInteract
AGAP3	Interact	Interact
AGFG1	Interact	Interact
AGO1	NonInteract	Interact
AGO2	NonInteract	Interact
AGPAT2	Interact	NonInteract
AGR2	Interact	NonInteract
AGR3	Interact	Interact
AGRN	Interact	Interact
AGT	Interact	Interact
AHCTF1	Interact	Interact
AHCY	NonInteract	Interact
AHCYL1	NonInteract	Interact
AHDC1	Interact	Interact
AHNAK	Interact	NonInteract
AHR	Interact	Interact
AHRR	Interact	NonInteract
AHSG	Interact	Interact
AIF1	Interact	NonInteract
AIF1L	Interact	Interact
AIFM1	Interact	NonInteract
AIM1	Interact	Interact
AIP	Interact	NonInteract
AIRE	Interact	NonInteract
AKAP1	Interact	Interact
AKAP11	Interact	NonInteract
AKAP13	Interact	Interact
AKAP17A	Interact	Interact
AKAP8	Interact	Interact
AKAP8L	Interact	Interact
AKR1B1	Interact	NonInteract
AKR1B10	Interact	NonInteract
AKR1C1	Interact	Interact
AKR1C2	Interact	Interact
AKR1C3	Interact	Interact
AKR1C4	Interact	Interact
AKT1	Interact	Interact
AKT1S1	NonInteract	Interact
AKT2	Interact	NonInteract
AKT3	Interact	NonInteract
ALAS1	Interact	NonInteract
ALB	Interact	Interact
ALDH18A1	Interact	NonInteract
ALDH1A1	Interact	Interact
ALDH1A2	Interact	Interact
ALDH1A3	Interact	NonInteract
ALDH2	Interact	Interact
ALDH3A1	Interact	NonInteract
ALDH3A2	Interact	Interact
ALDH3B1	Interact	NonInteract
ALDH3B2	Interact	NonInteract
ALDH6A1	NonInteract	Interact
ALDH7A1	Interact	NonInteract
ALDH8A1	Interact	NonInteract
ALDOA	Interact	Interact
ALG11	Interact	Interact
ALK	Interact	NonInteract
ALKBH5	Interact	Interact
ALKBH7	Interact	NonInteract
ALLC	NonInteract	Interact
ALOX12	NonInteract	Interact
ALOX12B	NonInteract	Interact
ALOX15	NonInteract	Interact
ALOXE3	NonInteract	Interact
ALPI	Interact	NonInteract
ALPL	Interact	NonInteract
ALPP	Interact	NonInteract
ALPPL2	Interact	NonInteract
ALX1	NonInteract	Interact
ALYREF	Interact	Interact
AMH	NonInteract	Interact
AMHR2	Interact	Interact
AMOTL2	NonInteract	Interact
ANAPC1	Interact	Interact
ANAPC10	NonInteract	Interact
ANAPC16	NonInteract	Interact
ANAPC2	NonInteract	Interact
ANAPC4	NonInteract	Interact
ANAPC5	Interact	Interact
ANAPC7	Interact	Interact
ANGPT1	Interact	Interact
ANGPT2	Interact	NonInteract
ANGPTL4	Interact	NonInteract
ANK2	Interact	NonInteract
ANKHD1	Interact	NonInteract
ANKRD11	Interact	Interact
ANKRD17	Interact	Interact
ANKRD27	NonInteract	Interact
ANKRD37	NonInteract	Interact
ANKRD65	NonInteract	Interact
ANKZF1	Interact	Interact
ANLN	Interact	Interact
ANP32A	Interact	NonInteract
ANP32B	Interact	NonInteract
ANP32E	Interact	NonInteract
ANXA1	NonInteract	Interact
ANXA2	Interact	NonInteract
ANXA4	Interact	NonInteract
ANXA5	Interact	NonInteract
ANXA7	NonInteract	Interact
AOX1	Interact	Interact
AP1G1	Interact	Interact
AP1M1	NonInteract	Interact
AP1M2	NonInteract	Interact
AP2A1	NonInteract	Interact
AP2A2	Interact	Interact
AP2B1	NonInteract	Interact
AP2M1	Interact	NonInteract
AP2S1	Interact	Interact
AP3B1	Interact	Interact
AP5B1	NonInteract	Interact
APAF1	Interact	Interact
APC	Interact	Interact
APC2	NonInteract	Interact
APEX1	Interact	Interact
APH1A	Interact	NonInteract
APH1B	Interact	NonInteract
API5	Interact	NonInteract
APITD1-CORT	Interact	NonInteract
APLP2	Interact	NonInteract
APMAP	NonInteract	Interact
APOA1	NonInteract	Interact
APOA2	NonInteract	Interact
APOBEC3B	NonInteract	Interact
APOD	Interact	Interact
APOH	Interact	NonInteract
APP	Interact	Interact
APPL2	Interact	NonInteract
APRT	NonInteract	Interact
APTX	Interact	NonInteract
AQP1	NonInteract	Interact
AQP3	Interact	NonInteract
AQP9	Interact	Interact
AQR	Interact	Interact
AR	Interact	Interact
ARAF	Interact	NonInteract
ARF3	Interact	Interact
ARF4	NonInteract	Interact
ARF6	Interact	NonInteract
ARFGAP1	NonInteract	Interact
ARFGAP2	Interact	Interact
ARFGAP3	Interact	NonInteract
ARG1	Interact	Interact
ARG2	NonInteract	Interact
ARGLU1	Interact	NonInteract
ARHGAP1	Interact	NonInteract
ARHGAP10	Interact	NonInteract
ARHGAP12	NonInteract	Interact
ARHGAP20	NonInteract	Interact
ARHGAP26	Interact	NonInteract
ARHGAP32	NonInteract	Interact
ARHGAP35	NonInteract	Interact
ARHGAP39	Interact	Interact
ARHGDIA	Interact	Interact
ARHGEF11	Interact	Interact
ARHGEF12	Interact	Interact
ARHGEF17	NonInteract	Interact
ARHGEF2	Interact	Interact
ARHGEF5	NonInteract	Interact
ARHGEF9	Interact	NonInteract
ARID1A	Interact	NonInteract
ARID1B	Interact	NonInteract
ARID2	Interact	Interact
ARID3A	NonInteract	Interact
ARID4A	Interact	NonInteract
ARID5A	Interact	Interact
ARID5B	NonInteract	Interact
ARL11	Interact	NonInteract
ARL6IP4	NonInteract	Interact
ARL6IP5	NonInteract	Interact
ARL8A	NonInteract	Interact
ARMC8	Interact	NonInteract
ARMCX3	NonInteract	Interact
ARNT	Interact	Interact
ARNT2	Interact	Interact
ARNTL	Interact	Interact
ARNTL2	Interact	Interact
ARPC1A	NonInteract	Interact
ARPC1B	NonInteract	Interact
ARPC2	NonInteract	Interact
ARPC3	Interact	Interact
ARPC4	NonInteract	Interact
ARPC5	Interact	Interact
ARPC5L	Interact	Interact
ARRB1	Interact	NonInteract
ARRDC1	NonInteract	Interact
ARSB	Interact	NonInteract
ARVCF	NonInteract	Interact
ASAH1	NonInteract	Interact
ASCC1	Interact	Interact
ASCC2	Interact	Interact
ASCC3	Interact	Interact
ASCL1	Interact	NonInteract
ASCL2	Interact	Interact
ASF1A	Interact	NonInteract
ASH2L	Interact	Interact
ASNA1	NonInteract	Interact
ASPH	Interact	Interact
ASPN	Interact	Interact
ASPRV1	NonInteract	Interact
ASUN	Interact	Interact
ASXL1	Interact	NonInteract
ASXL2	Interact	NonInteract
ATAD2	Interact	Interact
ATAD3A	Interact	NonInteract
ATAD3B	NonInteract	Interact
ATAD5	Interact	Interact
ATF1	Interact	NonInteract
ATF2	Interact	NonInteract
ATF3	Interact	Interact
ATF4	Interact	NonInteract
ATF5	Interact	NonInteract
ATF7IP	NonInteract	Interact
ATG7	Interact	NonInteract
ATG9A	NonInteract	Interact
ATM	NonInteract	Interact
ATN1	Interact	NonInteract
ATP12A	Interact	NonInteract
ATP13A1	Interact	Interact
ATP1A1	Interact	Interact
ATP1A2	Interact	NonInteract
ATP1B1	Interact	NonInteract
ATP2A2	Interact	Interact
ATP2B1	NonInteract	Interact
ATP2B2	Interact	NonInteract
ATP2C1	Interact	NonInteract
ATP2C2	Interact	NonInteract
ATP4A	Interact	NonInteract
ATP5A1	Interact	NonInteract
ATP5B	Interact	Interact
ATP5C1	Interact	Interact
ATP5D	Interact	Interact
ATP5F1	NonInteract	Interact
ATP5G3	NonInteract	Interact
ATP5H	Interact	NonInteract
ATP5I	NonInteract	Interact
ATP5J2	Interact	Interact
ATP5L	NonInteract	Interact
ATP5O	Interact	Interact
ATP5SL	NonInteract	Interact
ATP6	NonInteract	Interact
ATP6AP1	Interact	NonInteract
ATP6AP2	Interact	NonInteract
ATP6V0A1	NonInteract	Interact
ATP6V0A2	Interact	NonInteract
ATP6V0D1	Interact	Interact
ATP6V1A	NonInteract	Interact
ATP6V1B2	Interact	NonInteract
ATP6V1C1	Interact	Interact
ATP9A	Interact	Interact
ATRX	Interact	Interact
ATXN2	Interact	Interact
ATXN2L	NonInteract	Interact
ATXN7	Interact	Interact
ATXN7L3	Interact	NonInteract
AUP1	Interact	Interact
AURKA	Interact	NonInteract
AVL9	NonInteract	Interact
AVP	Interact	Interact
AVPR1A	Interact	Interact
AVPR1B	Interact	Interact
AXIN1	Interact	NonInteract
AXIN2	Interact	NonInteract
AXL	Interact	NonInteract
B2M	NonInteract	Interact
B3GAT3	Interact	Interact
B4GALT7	Interact	Interact
BAAT	Interact	NonInteract
BABAM1	Interact	Interact
BAG1	Interact	NonInteract
BAG3	Interact	NonInteract
BAG6	NonInteract	Interact
BAIAP2	Interact	Interact
BAK1	Interact	NonInteract
BANF1	Interact	NonInteract
BAP1	Interact	NonInteract
BARD1	Interact	NonInteract
BARHL1	Interact	NonInteract
BARX1	Interact	NonInteract
BASP1	NonInteract	Interact
BATF	Interact	NonInteract
BAX	Interact	Interact
BAZ1A	Interact	Interact
BAZ1B	Interact	Interact
BAZ2A	Interact	Interact
BAZ2B	Interact	Interact
BBS9	Interact	NonInteract
BBX	Interact	Interact
BCAR1	Interact	NonInteract
BCAS1	NonInteract	Interact
BCAS2	Interact	Interact
BCAS3	Interact	NonInteract
BCCIP	NonInteract	Interact
BCHE	Interact	Interact
BCKDK	Interact	Interact
BCL11A	Interact	NonInteract
BCL11B	Interact	Interact
BCL2	Interact	Interact
BCL2A1	Interact	Interact
BCL2L1	Interact	Interact
BCL2L10	Interact	NonInteract
BCL2L2	Interact	NonInteract
BCL3	Interact	NonInteract
BCL6	Interact	NonInteract
BCL7A	Interact	NonInteract
BCL9L	Interact	Interact
BCLAF1	Interact	NonInteract
BCOR	Interact	NonInteract
BCR	NonInteract	Interact
BDH1	Interact	Interact
BDNF	Interact	Interact
BEST1	Interact	Interact
BGLAP	Interact	NonInteract
BGN	Interact	NonInteract
BHLHA15	Interact	NonInteract
BHMT	Interact	NonInteract
BHMT2	Interact	NonInteract
BIRC2	Interact	NonInteract
BIRC3	Interact	NonInteract
BIRC6	Interact	NonInteract
BLK	Interact	NonInteract
BLM	Interact	Interact
BLOC1S1	Interact	NonInteract
BLVRB	Interact	NonInteract
BMI1	Interact	NonInteract
BMP15	Interact	Interact
BMP2K	Interact	Interact
BMP7	NonInteract	Interact
BMPR1A	Interact	NonInteract
BMPR1B	Interact	Interact
BMPR2	Interact	NonInteract
BMS1	Interact	Interact
BMX	Interact	NonInteract
BNC1	Interact	Interact
BNC2	Interact	Interact
BNIP3	NonInteract	Interact
BOD1L1	NonInteract	Interact
BOK	NonInteract	Interact
BOP1	Interact	Interact
BPIFA1	NonInteract	Interact
BPIFB1	NonInteract	Interact
BPTF	Interact	Interact
BRAF	Interact	NonInteract
BRCA1	Interact	Interact
BRCC3	Interact	Interact
BRD1	Interact	Interact
BRD2	Interact	Interact
BRD3	Interact	Interact
BRD4	Interact	Interact
BRD7	Interact	Interact
BRD8	Interact	Interact
BRD9	Interact	NonInteract
BRDT	Interact	Interact
BRE	Interact	Interact
BRI3BP	Interact	Interact
BRMS1	Interact	NonInteract
BRMS1L	Interact	NonInteract
BRPF1	Interact	Interact
BSPRY	NonInteract	Interact
BST2	NonInteract	Interact
BTF3	Interact	Interact
BTF3L4	Interact	NonInteract
BTG2	Interact	NonInteract
BTG3	Interact	NonInteract
BTK	Interact	NonInteract
BUB1	Interact	NonInteract
BUB1B	Interact	NonInteract
BUB1B-PAK6	Interact	NonInteract
BUB3	NonInteract	Interact
BUD13	Interact	Interact
BUD31	Interact	Interact
BYSL	Interact	Interact
BZW1	NonInteract	Interact
BZW2	NonInteract	Interact
C10orf12	Interact	NonInteract
C10orf2	Interact	Interact
C11orf30	Interact	NonInteract
C11orf52	NonInteract	Interact
C11orf98	Interact	Interact
C12orf10	Interact	NonInteract
C12orf43	Interact	NonInteract
C12orf5	Interact	NonInteract
C12orf57	Interact	Interact
C12orf65	Interact	NonInteract
C14orf166	Interact	Interact
C14orf169	NonInteract	Interact
C15orf27	Interact	NonInteract
C17orf49	Interact	NonInteract
C17orf67	NonInteract	Interact
C17orf85	NonInteract	Interact
C18orf21	Interact	Interact
C19orf47	NonInteract	Interact
C19orf53	Interact	NonInteract
C19orf66	NonInteract	Interact
C1QBP	Interact	Interact
C1orf174	NonInteract	Interact
C1orf21	Interact	NonInteract
C1orf226	NonInteract	Interact
C1orf35	Interact	Interact
C1orf56	Interact	NonInteract
C2CD2L	Interact	Interact
C2orf47	NonInteract	Interact
C3	Interact	Interact
C3orf17	Interact	Interact
C6orf132	Interact	NonInteract
C7orf26	Interact	Interact
C7orf50	NonInteract	Interact
C8orf33	Interact	NonInteract
C9orf114	NonInteract	Interact
C9orf89	NonInteract	Interact
CA12	Interact	NonInteract
CA2	Interact	Interact
CA3	Interact	NonInteract
CA4	Interact	NonInteract
CA9	Interact	NonInteract
CAAP1	Interact	Interact
CABIN1	NonInteract	Interact
CACNA1C	NonInteract	Interact
CACTIN	NonInteract	Interact
CACUL1	Interact	NonInteract
CACYBP	Interact	NonInteract
CAD	Interact	NonInteract
CALB1	Interact	Interact
CALB2	Interact	Interact
CALCOCO1	Interact	NonInteract
CALM1	Interact	Interact
CALM2	Interact	Interact
CALM3	Interact	Interact
CALR	Interact	NonInteract
CALU	NonInteract	Interact
CAMK2A	Interact	NonInteract
CAMK2D	NonInteract	Interact
CAMKK2	Interact	NonInteract
CAMKMT	Interact	NonInteract
CAMSAP1	NonInteract	Interact
CAMSAP2	Interact	Interact
CAMSAP3	Interact	Interact
CAND1	Interact	Interact
CANX	NonInteract	Interact
CAP1	NonInteract	Interact
CAPN1	Interact	Interact
CAPN10	Interact	NonInteract
CAPN11	Interact	NonInteract
CAPN12	Interact	NonInteract
CAPN13	Interact	NonInteract
CAPN14	Interact	NonInteract
CAPN15	Interact	NonInteract
CAPN2	Interact	Interact
CAPN3	Interact	NonInteract
CAPN5	Interact	Interact
CAPN6	Interact	NonInteract
CAPN7	Interact	NonInteract
CAPN8	Interact	NonInteract
CAPN9	Interact	NonInteract
CAPRIN1	Interact	NonInteract
CAPZA1	NonInteract	Interact
CAPZA2	NonInteract	Interact
CAPZB	Interact	Interact
CARD10	NonInteract	Interact
CARM1	Interact	Interact
CASC3	Interact	Interact
CASK	Interact	NonInteract
CASKIN2	NonInteract	Interact
CASP1	Interact	NonInteract
CASP10	Interact	NonInteract
CASP14	Interact	NonInteract
CASP2	Interact	NonInteract
CASP3	Interact	Interact
CASP4	Interact	NonInteract
CASP6	Interact	NonInteract
CASP7	Interact	NonInteract
CASP8	Interact	Interact
CASP9	Interact	Interact
CASZ1	Interact	Interact
CAT	Interact	NonInteract
CAV1	Interact	Interact
CAV2	Interact	NonInteract
CBFB	Interact	NonInteract
CBLL1	Interact	Interact
CBLN4	Interact	Interact
CBR1	Interact	NonInteract
CBX1	Interact	NonInteract
CBX2	Interact	NonInteract
CBX3	Interact	Interact
CBX4	Interact	Interact
CBX5	Interact	NonInteract
CBX8	Interact	Interact
CC2D1A	NonInteract	Interact
CCAR1	Interact	NonInteract
CCAR2	Interact	NonInteract
CCDC101	Interact	Interact
CCDC124	Interact	NonInteract
CCDC127	NonInteract	Interact
CCDC137	Interact	NonInteract
CCDC154	NonInteract	Interact
CCDC155	NonInteract	Interact
CCDC47	Interact	Interact
CCDC50	Interact	NonInteract
CCDC59	Interact	Interact
CCDC86	Interact	NonInteract
CCL7	Interact	NonInteract
CCNA1	NonInteract	Interact
CCNB1	Interact	Interact
CCNB2	Interact	NonInteract
CCNC	Interact	Interact
CCND1	Interact	Interact
CCND2	Interact	Interact
CCND3	Interact	NonInteract
CCNE1	Interact	Interact
CCNE2	Interact	NonInteract
CCNG1	Interact	NonInteract
CCNG2	Interact	NonInteract
CCNH	Interact	NonInteract
CCNK	Interact	Interact
CCNL1	Interact	Interact
CCNT1	Interact	Interact
CCNT2	Interact	Interact
CCNY	NonInteract	Interact
CCR1	Interact	NonInteract
CCR2	Interact	NonInteract
CCR5	Interact	NonInteract
CCRN4L	Interact	NonInteract
CCT2	Interact	Interact
CCT3	NonInteract	Interact
CCT4	Interact	Interact
CCT5	Interact	Interact
CCT6A	Interact	Interact
CCT7	Interact	Interact
CCT8	Interact	Interact
CD109	NonInteract	Interact
CD22	Interact	NonInteract
CD24	Interact	NonInteract
CD2AP	Interact	NonInteract
CD2BP2	NonInteract	Interact
CD38	Interact	Interact
CD3EAP	Interact	Interact
CD44	Interact	NonInteract
CD55	Interact	Interact
CD58	Interact	Interact
CD59	Interact	Interact
CD68	NonInteract	Interact
CD69	Interact	NonInteract
CDC16	Interact	Interact
CDC23	NonInteract	Interact
CDC25B	Interact	NonInteract
CDC27	Interact	Interact
CDC37	Interact	NonInteract
CDC40	NonInteract	Interact
CDC42	Interact	Interact
CDC42BPA	Interact	NonInteract
CDC42BPB	Interact	Interact
CDC42BPG	NonInteract	Interact
CDC42EP4	NonInteract	Interact
CDC42EP5	Interact	Interact
CDC73	NonInteract	Interact
CDCA5	Interact	NonInteract
CDH1	Interact	Interact
CDH17	NonInteract	Interact
CDH2	Interact	NonInteract
CDH3	Interact	NonInteract
CDH5	Interact	NonInteract
CDH7	NonInteract	Interact
CDIPT	NonInteract	Interact
CDK1	Interact	NonInteract
CDK10	Interact	NonInteract
CDK11A	Interact	NonInteract
CDK11B	Interact	Interact
CDK12	Interact	Interact
CDK13	Interact	Interact
CDK19	Interact	Interact
CDK2	Interact	NonInteract
CDK2AP1	Interact	NonInteract
CDK3	Interact	NonInteract
CDK5	Interact	NonInteract
CDK5RAP3	Interact	Interact
CDK7	Interact	NonInteract
CDK8	Interact	Interact
CDK9	Interact	Interact
CDKAL1	NonInteract	Interact
CDKN1A	Interact	Interact
CDKN1B	NonInteract	Interact
CDKN2AIP	Interact	Interact
CDKN3	Interact	Interact
CDS2	NonInteract	Interact
CDX2	Interact	NonInteract
CDYL	Interact	Interact
CDYL2	Interact	Interact
CEACAM5	Interact	Interact
CEACAM6	NonInteract	Interact
CEBPA	Interact	Interact
CEBPB	Interact	Interact
CEBPD	Interact	Interact
CEBPG	Interact	NonInteract
CEBPZ	Interact	Interact
CECR2	Interact	Interact
CEL	Interact	NonInteract
CELF1	NonInteract	Interact
CELSR1	Interact	NonInteract
CENPF	NonInteract	Interact
CENPV	Interact	NonInteract
CEP131	Interact	Interact
CEP164	Interact	NonInteract
CEP170	NonInteract	Interact
CEP170B	Interact	Interact
CEP290	Interact	NonInteract
CEP55	Interact	NonInteract
CEP83	Interact	NonInteract
CEPT1	Interact	NonInteract
CERS2	Interact	Interact
CES1	Interact	NonInteract
CES2	Interact	NonInteract
CETN2	Interact	NonInteract
CETP	Interact	NonInteract
CFAP20	Interact	Interact
CFAP54	NonInteract	Interact
CFL1	Interact	Interact
CFLAR	Interact	NonInteract
CFP	NonInteract	Interact
CGA	Interact	NonInteract
CGB	Interact	NonInteract
CGB7	Interact	NonInteract
CGB8	Interact	NonInteract
CGGBP1	Interact	NonInteract
CGREF1	Interact	NonInteract
CHAD	Interact	NonInteract
CHAF1A	Interact	NonInteract
CHAF1B	NonInteract	Interact
CHAMP1	NonInteract	Interact
CHCHD3	NonInteract	Interact
CHD1	Interact	Interact
CHD1L	NonInteract	Interact
CHD2	Interact	Interact
CHD3	Interact	Interact
CHD4	Interact	NonInteract
CHD6	Interact	NonInteract
CHD7	Interact	Interact
CHD8	Interact	Interact
CHD9	Interact	NonInteract
CHIA	Interact	Interact
CHMP1A	NonInteract	Interact
CHMP2B	NonInteract	Interact
CHMP4B	Interact	NonInteract
CHP1	Interact	NonInteract
CHRAC1	NonInteract	Interact
CHRM2	Interact	NonInteract
CHTF18	NonInteract	Interact
CHTF8	Interact	NonInteract
CHTOP	Interact	Interact
CHUK	Interact	NonInteract
CIB1	Interact	NonInteract
CIC	Interact	Interact
CIRBP	Interact	Interact
CIRH1A	Interact	Interact
CISD3	NonInteract	Interact
CIT	Interact	Interact
CITED1	Interact	NonInteract
CIZ1	Interact	Interact
CKAP2	Interact	Interact
CKAP4	NonInteract	Interact
CKAP5	Interact	Interact
CKB	Interact	NonInteract
CKMT1A	Interact	Interact
CKS2	Interact	NonInteract
CLASP1	Interact	NonInteract
CLASP2	Interact	Interact
CLASRP	NonInteract	Interact
CLDN11	Interact	Interact
CLDN3	Interact	Interact
CLDN4	NonInteract	Interact
CLDN5	Interact	NonInteract
CLEC11A	Interact	NonInteract
CLEC3B	Interact	Interact
CLIC1	Interact	Interact
CLIC3	Interact	NonInteract
CLIC4	NonInteract	Interact
CLK3	Interact	Interact
CLK4	Interact	NonInteract
CLMN	NonInteract	Interact
CLOCK	Interact	Interact
CLP1	Interact	Interact
CLPB	Interact	Interact
CLPP	Interact	NonInteract
CLPTM1L	Interact	Interact
CLPX	NonInteract	Interact
CLTA	NonInteract	Interact
CLTB	NonInteract	Interact
CLTC	Interact	NonInteract
CLTCL1	Interact	NonInteract
CLU	NonInteract	Interact
CMAS	Interact	Interact
CMSS1	Interact	NonInteract
CNBP	Interact	Interact
CNDP1	Interact	NonInteract
CNEP1R1	Interact	NonInteract
CNIH4	NonInteract	Interact
CNN1	Interact	NonInteract
CNN2	NonInteract	Interact
CNNM4	NonInteract	Interact
CNOT1	NonInteract	Interact
CNOT10	Interact	Interact
CNOT11	Interact	Interact
CNOT2	Interact	Interact
CNOT3	Interact	Interact
CNOT4	NonInteract	Interact
CNOT6	Interact	NonInteract
CNOT6L	Interact	Interact
CNOT7	Interact	Interact
CNOT8	Interact	NonInteract
CNP	Interact	Interact
CNR2	Interact	NonInteract
CNTN2	Interact	NonInteract
CNTN5	Interact	NonInteract
COASY	Interact	NonInteract
COBL	NonInteract	Interact
COL11A1	Interact	NonInteract
COL11A2	Interact	Interact
COL18A1	Interact	NonInteract
COL1A1	Interact	Interact
COL1A2	Interact	NonInteract
COL2A1	Interact	Interact
COL3A1	Interact	NonInteract
COL4A1	Interact	NonInteract
COL5A2	Interact	NonInteract
COL6A1	Interact	NonInteract
COL9A1	Interact	Interact
COMP	NonInteract	Interact
COMT	Interact	Interact
COMTD1	Interact	NonInteract
COPA	NonInteract	Interact
COPB1	NonInteract	Interact
COPB2	NonInteract	Interact
COPG1	Interact	Interact
COPG2	Interact	Interact
COPS2	Interact	Interact
COPS3	NonInteract	Interact
COPS5	Interact	NonInteract
COPZ1	Interact	Interact
COQ10B	NonInteract	Interact
COQ3	Interact	NonInteract
CORO1A	NonInteract	Interact
CORO1B	NonInteract	Interact
CORO1C	Interact	Interact
COX11	NonInteract	Interact
COX16	Interact	NonInteract
COX2	Interact	Interact
COX4I1	Interact	Interact
COX5A	Interact	Interact
COX5B	Interact	NonInteract
COX6A1	Interact	NonInteract
COX6B1	Interact	NonInteract
COX7A2	Interact	NonInteract
CP	Interact	NonInteract
CPE	NonInteract	Interact
CPNE3	NonInteract	Interact
CPSF1	NonInteract	Interact
CPSF2	Interact	Interact
CPSF3	NonInteract	Interact
CPSF3L	Interact	Interact
CPSF4	Interact	Interact
CPSF6	Interact	Interact
CPSF7	Interact	Interact
CPT1A	Interact	NonInteract
CR2	Interact	NonInteract
CRABP1	Interact	NonInteract
CRABP2	Interact	Interact
CRAMP1L	NonInteract	Interact
CREB1	Interact	Interact
CREB3L4	Interact	Interact
CREB5	NonInteract	Interact
CREBBP	Interact	Interact
CREG1	NonInteract	Interact
CREM	Interact	NonInteract
CRH	Interact	NonInteract
CRHBP	NonInteract	Interact
CRHR1	NonInteract	Interact
CRHR2	NonInteract	Interact
CRNKL1	Interact	NonInteract
CROCC	Interact	NonInteract
CRTC1	Interact	NonInteract
CRY1	Interact	Interact
CRY2	Interact	Interact
CRYZ	Interact	NonInteract
CS	Interact	NonInteract
CSB-PGBD3	Interact	NonInteract
CSDE1	Interact	Interact
CSE1L	Interact	NonInteract
CSF1	NonInteract	Interact
CSF1R	Interact	Interact
CSF3R	Interact	NonInteract
CSK	Interact	NonInteract
CSN2	NonInteract	Interact
CSN3	Interact	NonInteract
CSNK1A1	Interact	Interact
CSNK1D	NonInteract	Interact
CSNK1E	NonInteract	Interact
CSNK1G2	Interact	NonInteract
CSNK1G3	NonInteract	Interact
CSNK2A1	Interact	Interact
CSNK2A2	Interact	NonInteract
CSNK2B	Interact	Interact
CSRP1	Interact	Interact
CST6	NonInteract	Interact
CSTF1	Interact	Interact
CSTF2	NonInteract	Interact
CSTF2T	Interact	NonInteract
CSTF3	Interact	Interact
CTAGE5	NonInteract	Interact
CTBP1	Interact	Interact
CTBP2	Interact	Interact
CTBS	Interact	NonInteract
CTCF	Interact	Interact
CTCFL	Interact	Interact
CTNNA1	Interact	NonInteract
CTNNA2	Interact	Interact
CTNNB1	Interact	Interact
CTNNBL1	Interact	NonInteract
CTNND2	Interact	NonInteract
CTPS1	NonInteract	Interact
CTR9	Interact	Interact
CTSB	NonInteract	Interact
CTSD	NonInteract	Interact
CTSE	Interact	NonInteract
CTSO	Interact	NonInteract
CTSV	NonInteract	Interact
CTTN	NonInteract	Interact
CTTNBP2NL	Interact	Interact
CUEDC1	Interact	NonInteract
CUEDC2	Interact	NonInteract
CUL1	Interact	NonInteract
CUL3	Interact	Interact
CUL4B	Interact	Interact
CUL9	Interact	NonInteract
CUX1	Interact	Interact
CWC22	Interact	Interact
CWC27	Interact	NonInteract
CXCL1	Interact	NonInteract
CXCL11	Interact	NonInteract
CXCL5	Interact	NonInteract
CXCR3	Interact	NonInteract
CXXC1	Interact	NonInteract
CXXC4	Interact	NonInteract
CXXC5	Interact	NonInteract
CYB5A	Interact	NonInteract
CYB5R1	NonInteract	Interact
CYBA	Interact	NonInteract
CYC1	Interact	Interact
CYCS	NonInteract	Interact
CYFIP1	Interact	Interact
CYFIP2	Interact	Interact
CYP11A1	Interact	Interact
CYP11B1	Interact	Interact
CYP11B2	Interact	Interact
CYP17A1	Interact	Interact
CYP19A1	Interact	Interact
CYP1A1	Interact	Interact
CYP1A2	Interact	Interact
CYP1B1	Interact	Interact
CYP21A2	Interact	Interact
CYP24A1	Interact	Interact
CYP26A1	Interact	NonInteract
CYP26B1	Interact	Interact
CYP27A1	Interact	Interact
CYP27B1	Interact	Interact
CYP2A13	Interact	NonInteract
CYP2A6	Interact	NonInteract
CYP2A7	Interact	NonInteract
CYP2B6	Interact	Interact
CYP2C18	Interact	NonInteract
CYP2C19	Interact	Interact
CYP2C8	Interact	NonInteract
CYP2C9	Interact	NonInteract
CYP2D6	Interact	Interact
CYP2E1	Interact	NonInteract
CYP2F1	Interact	NonInteract
CYP2J2	Interact	NonInteract
CYP2R1	Interact	NonInteract
CYP2S1	Interact	NonInteract
CYP39A1	Interact	Interact
CYP3A4	Interact	Interact
CYP3A43	Interact	NonInteract
CYP3A5	Interact	Interact
CYP3A7	Interact	NonInteract
CYP46A1	Interact	NonInteract
CYP4B1	Interact	NonInteract
CYP4F11	Interact	NonInteract
CYP4F12	Interact	NonInteract
CYP4F8	Interact	NonInteract
CYP4X1	Interact	NonInteract
CYP4Z1	Interact	NonInteract
CYP51A1	Interact	NonInteract
CYP7A1	Interact	Interact
CYP7B1	Interact	Interact
CYP8B1	Interact	NonInteract
CYR61	NonInteract	Interact
CYSLTR1	NonInteract	Interact
CYSRT1	NonInteract	Interact
CYTH1	Interact	NonInteract
CYTH3	NonInteract	Interact
CYTIP	Interact	NonInteract
DAAM1	Interact	Interact
DACH1	Interact	NonInteract
DAD1	NonInteract	Interact
DAP3	Interact	Interact
DAPK3	NonInteract	Interact
DARS	Interact	NonInteract
DAXX	Interact	NonInteract
DAZL	Interact	NonInteract
DBH	NonInteract	Interact
DBN1	Interact	NonInteract
DBNL	Interact	Interact
DBT	NonInteract	Interact
DBX1	Interact	NonInteract
DCAF13	Interact	NonInteract
DCAF6	Interact	Interact
DCAF7	Interact	NonInteract
DCAF8	NonInteract	Interact
DCLK1	Interact	NonInteract
DCLRE1C	Interact	NonInteract
DCN	Interact	NonInteract
DCP1A	NonInteract	Interact
DCTN1	NonInteract	Interact
DCTN4	NonInteract	Interact
DCTN5	Interact	Interact
DCUN1D3	NonInteract	Interact
DDB1	Interact	Interact
DDB2	Interact	NonInteract
DDIT3	Interact	NonInteract
DDOST	NonInteract	Interact
DDR1	Interact	NonInteract
DDR2	Interact	NonInteract
DDRGK1	Interact	Interact
DDT	Interact	Interact
DDX1	Interact	NonInteract
DDX10	Interact	Interact
DDX17	Interact	NonInteract
DDX18	Interact	NonInteract
DDX19B	NonInteract	Interact
DDX20	Interact	Interact
DDX21	Interact	NonInteract
DDX24	NonInteract	Interact
DDX27	Interact	NonInteract
DDX28	Interact	NonInteract
DDX31	Interact	Interact
DDX39A	NonInteract	Interact
DDX39B	NonInteract	Interact
DDX3X	Interact	NonInteract
DDX3Y	Interact	NonInteract
DDX41	NonInteract	Interact
DDX46	Interact	NonInteract
DDX47	NonInteract	Interact
DDX49	Interact	Interact
DDX5	Interact	NonInteract
DDX50	Interact	NonInteract
DDX51	Interact	Interact
DDX52	Interact	Interact
DDX53	Interact	NonInteract
DDX54	Interact	Interact
DDX55	Interact	Interact
DDX56	Interact	Interact
DDX6	Interact	Interact
DEAF1	Interact	NonInteract
DECR1	Interact	Interact
DECR2	Interact	Interact
DEK	Interact	NonInteract
DENND1A	Interact	NonInteract
DENND2D	Interact	NonInteract
DENR	Interact	NonInteract
DES	NonInteract	Interact
DGAT1	Interact	Interact
DGCR14	Interact	Interact
DGCR8	Interact	Interact
DGKZ	Interact	Interact
DHCR24	Interact	NonInteract
DHCR7	NonInteract	Interact
DHH	Interact	NonInteract
DHRS11	Interact	NonInteract
DHRS2	Interact	Interact
DHRS4	Interact	Interact
DHTKD1	NonInteract	Interact
DHX15	Interact	NonInteract
DHX29	Interact	NonInteract
DHX30	Interact	NonInteract
DHX33	Interact	Interact
DHX36	NonInteract	Interact
DHX37	NonInteract	Interact
DHX38	Interact	Interact
DHX40	Interact	Interact
DHX57	Interact	Interact
DHX8	Interact	Interact
DHX9	Interact	NonInteract
DIAPH1	NonInteract	Interact
DICER1	Interact	NonInteract
DIDO1	Interact	Interact
DIEXF	Interact	NonInteract
DIMT1	Interact	NonInteract
DIO2	NonInteract	Interact
DIO3	Interact	Interact
DIP2B	NonInteract	Interact
DIRAS3	Interact	NonInteract
DISC1	Interact	NonInteract
DKC1	Interact	NonInteract
DKK3	NonInteract	Interact
DLAT	NonInteract	Interact
DLG1	Interact	Interact
DLG3	Interact	NonInteract
DLG4	NonInteract	Interact
DLG5	Interact	Interact
DLK1	Interact	NonInteract
DLL1	Interact	NonInteract
DLL3	Interact	NonInteract
DLL4	Interact	NonInteract
DLST	NonInteract	Interact
DLX1	Interact	NonInteract
DLX2	Interact	NonInteract
DLX4	Interact	NonInteract
DLX5	Interact	NonInteract
DMAP1	Interact	Interact
DMD	Interact	NonInteract
DMKN	NonInteract	Interact
DMRT1	Interact	Interact
DNAH2	Interact	NonInteract
DNAJA2	Interact	NonInteract
DNAJA3	Interact	NonInteract
DNAJB1	Interact	Interact
DNAJB11	Interact	NonInteract
DNAJB12	Interact	Interact
DNAJB2	NonInteract	Interact
DNAJB4	Interact	Interact
DNAJB6	Interact	Interact
DNAJC1	Interact	Interact
DNAJC10	Interact	NonInteract
DNAJC11	Interact	NonInteract
DNAJC12	Interact	NonInteract
DNAJC13	NonInteract	Interact
DNAJC16	Interact	Interact
DNAJC2	Interact	NonInteract
DNAJC21	Interact	NonInteract
DNAJC7	Interact	NonInteract
DNAJC8	Interact	NonInteract
DNAJC9	Interact	Interact
DNALI1	Interact	NonInteract
DNASE1	Interact	Interact
DNASE1L1	Interact	Interact
DNER	Interact	NonInteract
DNM1L	Interact	NonInteract
DNM2	NonInteract	Interact
DNMBP	Interact	NonInteract
DNMT1	Interact	Interact
DNMT3A	Interact	Interact
DNMT3B	Interact	Interact
DNTTIP1	Interact	Interact
DNTTIP2	Interact	Interact
DOCK1	NonInteract	Interact
DOCK7	NonInteract	Interact
DOPEY2	NonInteract	Interact
DOT1L	Interact	Interact
DPF2	Interact	Interact
DPM1	NonInteract	Interact
DPP4	Interact	NonInteract
DPY30	Interact	NonInteract
DR1	Interact	NonInteract
DRD2	NonInteract	Interact
DRG1	Interact	Interact
DRNL	Interact	NonInteract
DROSHA	Interact	Interact
DSC3	NonInteract	Interact
DSG1	Interact	NonInteract
DSG2	Interact	Interact
DSG4	NonInteract	Interact
DSP	Interact	NonInteract
DST	Interact	Interact
DSTN	NonInteract	Interact
DTNA	NonInteract	Interact
DTX3L	NonInteract	Interact
DUSP1	Interact	NonInteract
DUSP11	Interact	NonInteract
DUSP12	Interact	NonInteract
DUSP14	NonInteract	Interact
DUSP16	Interact	NonInteract
DUSP22	Interact	NonInteract
DUSP23	NonInteract	Interact
DUSP4	Interact	NonInteract
DUSP5	Interact	NonInteract
DUSP6	Interact	NonInteract
DUT	Interact	NonInteract
DVL1	Interact	NonInteract
DVL2	Interact	NonInteract
DYNC1I2	NonInteract	Interact
DYNC1LI1	NonInteract	Interact
DYNC1LI2	NonInteract	Interact
DYNLL1	Interact	Interact
DYNLL2	NonInteract	Interact
DYNLT1	NonInteract	Interact
DYRK1A	Interact	Interact
DYX1C1	Interact	Interact
E2F1	Interact	NonInteract
E2F6	Interact	NonInteract
E2F7	Interact	NonInteract
E2F8	Interact	NonInteract
E4F1	Interact	NonInteract
ECHDC1	Interact	NonInteract
ECM1	NonInteract	Interact
ECT2	Interact	NonInteract
ECT2L	Interact	NonInteract
EDC3	Interact	Interact
EDC4	Interact	NonInteract
EDF1	Interact	NonInteract
EDN1	Interact	NonInteract
EDRF1	Interact	NonInteract
EED	NonInteract	Interact
EEF1A1	Interact	Interact
EEF1A2	Interact	NonInteract
EEF1B2	Interact	Interact
EEF1D	NonInteract	Interact
EEF1G	Interact	Interact
EEF2	Interact	NonInteract
EEF2K	Interact	NonInteract
EEFSEC	Interact	NonInteract
EFEMP1	Interact	Interact
EFHD1	Interact	Interact
EFHD2	Interact	Interact
EFNA1	NonInteract	Interact
EFR3A	Interact	Interact
EFTUD2	Interact	NonInteract
EGF	Interact	NonInteract
EGFR	Interact	Interact
EGLN1	Interact	Interact
EGLN2	Interact	NonInteract
EGLN3	Interact	NonInteract
EGR1	Interact	Interact
EGR2	Interact	NonInteract
EGR3	Interact	NonInteract
EGR4	Interact	NonInteract
EHBP1L1	NonInteract	Interact
EHF	Interact	NonInteract
EHMT1	Interact	NonInteract
EHMT2	Interact	Interact
EIF1AD	NonInteract	Interact
EIF1AX	Interact	NonInteract
EIF2A	Interact	NonInteract
EIF2AK2	Interact	Interact
EIF2B1	NonInteract	Interact
EIF2B4	NonInteract	Interact
EIF2S1	Interact	Interact
EIF2S2	Interact	NonInteract
EIF2S3	Interact	Interact
EIF3A	Interact	Interact
EIF3B	Interact	NonInteract
EIF3C	Interact	NonInteract
EIF3CL	NonInteract	Interact
EIF3D	Interact	Interact
EIF3E	Interact	Interact
EIF3F	Interact	Interact
EIF3G	Interact	Interact
EIF3H	Interact	Interact
EIF3I	Interact	Interact
EIF3J	Interact	NonInteract
EIF3K	Interact	Interact
EIF3L	Interact	Interact
EIF3M	Interact	Interact
EIF4A1	Interact	Interact
EIF4A3	Interact	Interact
EIF4B	Interact	NonInteract
EIF4E	Interact	Interact
EIF4E2	NonInteract	Interact
EIF4ENIF1	Interact	NonInteract
EIF4G1	Interact	Interact
EIF4G2	Interact	Interact
EIF4G3	Interact	Interact
EIF5	Interact	NonInteract
EIF5A	Interact	Interact
EIF5B	Interact	NonInteract
EIF6	Interact	NonInteract
ELF2	NonInteract	Interact
ELF3	Interact	NonInteract
ELF5	Interact	NonInteract
ELK1	Interact	NonInteract
ELL	NonInteract	Interact
ELMSAN1	Interact	NonInteract
ELOVL1	Interact	NonInteract
ELOVL2	Interact	NonInteract
ELOVL7	NonInteract	Interact
EMC1	Interact	Interact
EMC2	NonInteract	Interact
EMC4	NonInteract	Interact
EMC6	NonInteract	Interact
EMC8	NonInteract	Interact
EMD	Interact	NonInteract
EMG1	Interact	Interact
EML4	Interact	NonInteract
EMP2	Interact	NonInteract
EN1	Interact	NonInteract
ENO1	NonInteract	Interact
ENSG00000173366	Interact	NonInteract
ENSG00000196689	Interact	NonInteract
ENSG00000197054	Interact	NonInteract
ENSG00000255819	Interact	NonInteract
ENSG00000258555	Interact	NonInteract
ENSG00000258643	Interact	NonInteract
ENSG00000258947	Interact	NonInteract
ENSG00000259288	Interact	NonInteract
ENSG00000260869	Interact	NonInteract
ENSG00000267261	Interact	Interact
ENSG00000269897	Interact	NonInteract
ENSG00000270024	Interact	NonInteract
ENSG00000279906	Interact	NonInteract
EP300	Interact	Interact
EP400	Interact	NonInteract
EPAS1	Interact	Interact
EPB41	Interact	Interact
EPB41L1	Interact	NonInteract
EPB41L2	Interact	Interact
EPB41L4B	NonInteract	Interact
EPB41L5	Interact	Interact
EPC1	NonInteract	Interact
EPC2	NonInteract	Interact
EPHA1	Interact	NonInteract
EPHA2	Interact	NonInteract
EPHA3	Interact	NonInteract
EPHA4	Interact	Interact
EPHA5	Interact	NonInteract
EPHB1	Interact	NonInteract
EPHB2	Interact	NonInteract
EPHB4	Interact	NonInteract
EPHX1	Interact	NonInteract
EPHX2	Interact	NonInteract
EPN1	Interact	NonInteract
EPN2	Interact	Interact
EPN3	NonInteract	Interact
EPPK1	Interact	Interact
EPRS	Interact	Interact
EPS15	Interact	NonInteract
EPS15L1	NonInteract	Interact
EPS8	Interact	Interact
EPSTI1	Interact	NonInteract
ERAL1	NonInteract	Interact
ERAS	Interact	NonInteract
ERBB2	Interact	Interact
ERBB2IP	Interact	Interact
ERBB3	Interact	Interact
ERBB4	Interact	Interact
ERCC2	Interact	Interact
ERCC3	Interact	NonInteract
ERCC6	Interact	NonInteract
EREG	NonInteract	Interact
ERGIC1	Interact	Interact
ERH	NonInteract	Interact
ERICH6B	NonInteract	Interact
ERLIN1	Interact	NonInteract
ERLIN2	NonInteract	Interact
ERMP1	Interact	Interact
ERN1	Interact	NonInteract
ERN2	Interact	NonInteract
ERRFI1	NonInteract	Interact
ESF1	Interact	Interact
ESR1	Interact	Interact
ESR2	Interact	Interact
ESRP1	Interact	Interact
ESRRA	Interact	NonInteract
ESRRB	NonInteract	Interact
ESYT1	Interact	NonInteract
ESYT2	Interact	NonInteract
ETF1	NonInteract	Interact
ETFA	NonInteract	Interact
ETV6	Interact	Interact
EVL	NonInteract	Interact
EVPL	NonInteract	Interact
EWSR1	Interact	NonInteract
EXD2	Interact	Interact
EXOC1	NonInteract	Interact
EXOC2	Interact	Interact
EXOC3	NonInteract	Interact
EXOC4	NonInteract	Interact
EXOC5	NonInteract	Interact
EXOC7	NonInteract	Interact
EXOC8	NonInteract	Interact
EXOSC1	Interact	Interact
EXOSC10	Interact	NonInteract
EXOSC2	Interact	Interact
EXOSC3	Interact	NonInteract
EXOSC4	Interact	Interact
EXOSC5	Interact	Interact
EXOSC6	NonInteract	Interact
EXOSC7	Interact	Interact
EXOSC8	Interact	Interact
EXOSC9	Interact	NonInteract
EYA1	Interact	Interact
EYA2	Interact	NonInteract
EYA3	Interact	Interact
EZH2	Interact	Interact
EZR	NonInteract	Interact
F10	Interact	NonInteract
FA2H	Interact	Interact
FABP1	Interact	NonInteract
FABP3	Interact	NonInteract
FABP4	Interact	NonInteract
FABP5	Interact	NonInteract
FABP7	Interact	NonInteract
FADS2	Interact	NonInteract
FAF2	NonInteract	Interact
FAM101A	NonInteract	Interact
FAM102A	Interact	NonInteract
FAM102B	NonInteract	Interact
FAM110A	Interact	NonInteract
FAM115C	NonInteract	Interact
FAM120A	NonInteract	Interact
FAM120C	Interact	Interact
FAM126B	NonInteract	Interact
FAM133B	Interact	NonInteract
FAM160A1	Interact	NonInteract
FAM168A	NonInteract	Interact
FAM175A	NonInteract	Interact
FAM178A	NonInteract	Interact
FAM184A	Interact	NonInteract
FAM208A	Interact	Interact
FAM208B	NonInteract	Interact
FAM210A	NonInteract	Interact
FAM3A	NonInteract	Interact
FAM76B	Interact	NonInteract
FAM83B	Interact	Interact
FAM83D	Interact	NonInteract
FAM83H	NonInteract	Interact
FAM84B	NonInteract	Interact
FAM91A1	Interact	NonInteract
FAM98A	Interact	Interact
FAP	Interact	NonInteract
FAR1	Interact	Interact
FARP1	Interact	NonInteract
FARP2	Interact	Interact
FARSA	Interact	NonInteract
FARSB	Interact	Interact
FASN	Interact	Interact
FBLL1	Interact	NonInteract
FBLN1	Interact	NonInteract
FBLN5	Interact	NonInteract
FBN1	Interact	NonInteract
FBN2	NonInteract	Interact
FBRS	NonInteract	Interact
FBXL6	Interact	NonInteract
FBXO11	Interact	NonInteract
FBXO18	Interact	NonInteract
FBXO22	Interact	NonInteract
FBXO28	Interact	NonInteract
FBXO34	NonInteract	Interact
FBXO45	Interact	NonInteract
FBXO46	NonInteract	Interact
FBXW7	Interact	NonInteract
FDFT1	NonInteract	Interact
FDPS	Interact	NonInteract
FECH	NonInteract	Interact
FES	NonInteract	Interact
FEZF1	Interact	NonInteract
FEZF2	Interact	NonInteract
FGA	NonInteract	Interact
FGB	NonInteract	Interact
FGD4	Interact	NonInteract
FGF10	Interact	NonInteract
FGF11	Interact	NonInteract
FGF12	Interact	NonInteract
FGF13	Interact	Interact
FGF17	Interact	NonInteract
FGF18	Interact	NonInteract
FGF19	Interact	NonInteract
FGF2	Interact	NonInteract
FGF20	Interact	NonInteract
FGF21	Interact	NonInteract
FGF22	Interact	NonInteract
FGF3	Interact	NonInteract
FGF4	Interact	NonInteract
FGF5	Interact	NonInteract
FGF6	Interact	NonInteract
FGF8	Interact	Interact
FGF9	Interact	Interact
FGFR1	Interact	NonInteract
FGFR2	Interact	Interact
FGFR3	Interact	NonInteract
FGFR4	Interact	NonInteract
FGR	Interact	NonInteract
FHL1	Interact	NonInteract
FHL2	Interact	Interact
FIGLA	Interact	NonInteract
FIP1L1	Interact	NonInteract
FIS1	NonInteract	Interact
FKBP15	Interact	Interact
FKBP1A	Interact	NonInteract
FKBP1B	Interact	NonInteract
FKBP1C	Interact	NonInteract
FKBP3	Interact	NonInteract
FKBP4	Interact	Interact
FKBP5	Interact	Interact
FKBP7	Interact	NonInteract
FKBP8	Interact	Interact
FKBPL	Interact	NonInteract
FKTN	NonInteract	Interact
FLII	Interact	Interact
FLNA	Interact	NonInteract
FLNB	Interact	NonInteract
FLOT1	NonInteract	Interact
FLOT2	Interact	Interact
FLT1	Interact	Interact
FLT3	Interact	NonInteract
FLT4	Interact	NonInteract
FLYWCH1	Interact	NonInteract
FMO5	Interact	NonInteract
FMR1	Interact	Interact
FNDC3B	Interact	Interact
FOS	Interact	Interact
FOSB	Interact	Interact
FOSL1	Interact	NonInteract
FOSL2	Interact	NonInteract
FOXA1	Interact	Interact
FOXA2	Interact	Interact
FOXA3	Interact	NonInteract
FOXC1	Interact	Interact
FOXC2	Interact	NonInteract
FOXD1	Interact	NonInteract
FOXD3	Interact	NonInteract
FOXE1	Interact	NonInteract
FOXF1	Interact	NonInteract
FOXF2	Interact	NonInteract
FOXG1	Interact	NonInteract
FOXH1	Interact	NonInteract
FOXI1	Interact	NonInteract
FOXJ1	Interact	NonInteract
FOXJ2	NonInteract	Interact
FOXJ3	Interact	Interact
FOXK1	Interact	Interact
FOXK2	Interact	Interact
FOXL1	Interact	NonInteract
FOXL2	Interact	Interact
FOXM1	Interact	Interact
FOXN1	Interact	NonInteract
FOXN3	Interact	NonInteract
FOXO1	Interact	Interact
FOXO3	Interact	Interact
FOXO4	Interact	NonInteract
FOXO6	Interact	NonInteract
FOXP1	Interact	Interact
FOXP2	Interact	NonInteract
FOXP3	Interact	Interact
FOXP4	NonInteract	Interact
FOXQ1	Interact	NonInteract
FOXRED1	NonInteract	Interact
FRG1	Interact	Interact
FRK	Interact	NonInteract
FRZB	Interact	Interact
FSHB	Interact	Interact
FSHR	Interact	Interact
FSIP1	Interact	NonInteract
FST	Interact	Interact
FSTL3	NonInteract	Interact
FTHL17	NonInteract	Interact
FTL	Interact	NonInteract
FTSJ3	Interact	NonInteract
FUBP1	Interact	Interact
FURIN	Interact	NonInteract
FUS	Interact	NonInteract
FUT8	Interact	Interact
FXR1	Interact	NonInteract
FXR2	NonInteract	Interact
FYCO1	NonInteract	Interact
FYN	Interact	Interact
FYTTD1	Interact	Interact
FZD1	Interact	NonInteract
FZD2	Interact	NonInteract
FZD3	Interact	NonInteract
FZD5	Interact	NonInteract
FZD7	Interact	NonInteract
G3BP1	Interact	NonInteract
G3BP2	Interact	NonInteract
G6PD	NonInteract	Interact
GAA	NonInteract	Interact
GABARAPL1	Interact	NonInteract
GABPA	Interact	Interact
GABPB1	NonInteract	Interact
GABPB2	NonInteract	Interact
GABRA6	NonInteract	Interact
GABRP	Interact	NonInteract
GABRR3	Interact	Interact
GAD1	Interact	NonInteract
GAD2	Interact	NonInteract
GADD45A	Interact	Interact
GADD45G	Interact	NonInteract
GAK	NonInteract	Interact
GALNT3	Interact	Interact
GALNT6	NonInteract	Interact
GAN	NonInteract	Interact
GANAB	NonInteract	Interact
GAP43	Interact	NonInteract
GAPDH	Interact	Interact
GAPDHS	Interact	NonInteract
GAPVD1	NonInteract	Interact
GAR1	NonInteract	Interact
GART	Interact	NonInteract
GAS2L3	NonInteract	Interact
GATA1	Interact	Interact
GATA2	Interact	Interact
GATA3	Interact	Interact
GATA4	Interact	Interact
GATA5	Interact	NonInteract
GATA6	Interact	NonInteract
GATAD1	Interact	Interact
GATAD2B	Interact	Interact
GBA2	Interact	NonInteract
GBAS	NonInteract	Interact
GBP1	Interact	NonInteract
GC	Interact	Interact
GCC1	Interact	NonInteract
GCFC2	Interact	NonInteract
GCG	Interact	Interact
GCGR	Interact	NonInteract
GCK	Interact	NonInteract
GCLM	Interact	NonInteract
GCN1L1	Interact	NonInteract
GDAP1	NonInteract	Interact
GDF9	NonInteract	Interact
GEMIN2	Interact	Interact
GEMIN4	Interact	Interact
GEMIN5	Interact	Interact
GEMIN6	NonInteract	Interact
GEMIN7	NonInteract	Interact
GEMIN8	NonInteract	Interact
GET4	Interact	Interact
GFI1	Interact	NonInteract
GFI1B	Interact	NonInteract
GFRA1	NonInteract	Interact
GGCT	NonInteract	Interact
GGCX	Interact	Interact
GGNBP2	Interact	NonInteract
GHRH	Interact	Interact
GIG25	Interact	Interact
GIPC1	Interact	Interact
GIPC2	Interact	NonInteract
GJB1	Interact	NonInteract
GK	Interact	NonInteract
GLCE	Interact	NonInteract
GLG1	Interact	Interact
GLI1	Interact	Interact
GLI2	Interact	NonInteract
GLI3	Interact	Interact
GLIPR2	NonInteract	Interact
GLRX	Interact	NonInteract
GLTSCR2	Interact	Interact
GLUL	Interact	NonInteract
GLYR1	Interact	Interact
GMEB2	Interact	NonInteract
GMIP	NonInteract	Interact
GNA11	Interact	Interact
GNA13	Interact	Interact
GNA14	Interact	Interact
GNA15	Interact	Interact
GNAI1	Interact	NonInteract
GNAI2	Interact	Interact
GNAI3	Interact	Interact
GNAL	Interact	Interact
GNAO1	Interact	NonInteract
GNAQ	Interact	Interact
GNAS	Interact	Interact
GNAZ	Interact	NonInteract
GNB1	Interact	Interact
GNB2	Interact	Interact
GNB2L1	Interact	NonInteract
GNB4	Interact	NonInteract
GNG10	NonInteract	Interact
GNG12	NonInteract	Interact
GNL2	Interact	NonInteract
GNL3	Interact	NonInteract
GNL3L	Interact	Interact
GNRH1	Interact	Interact
GNRH2	Interact	NonInteract
GNRHR	Interact	NonInteract
GOLGA2	Interact	Interact
GOLGA5	NonInteract	Interact
GOLGB1	Interact	Interact
GOLIM4	Interact	NonInteract
GON4L	Interact	Interact
GORAB	Interact	NonInteract
GORASP1	NonInteract	Interact
GORASP2	Interact	Interact
GOSR1	Interact	Interact
GOT1	NonInteract	Interact
GP2	Interact	NonInteract
GPAM	Interact	NonInteract
GPATCH1	NonInteract	Interact
GPATCH4	Interact	Interact
GPATCH8	Interact	Interact
GPBP1L1	Interact	NonInteract
GPC6	NonInteract	Interact
GPER1	Interact	Interact
GPHN	Interact	NonInteract
GPR126	NonInteract	Interact
GPR56	Interact	NonInteract
GPR85	NonInteract	Interact
GPR89B	Interact	Interact
GPRC5A	NonInteract	Interact
GPRC5C	Interact	Interact
GPS2	Interact	NonInteract
GPX1	Interact	NonInteract
GPX2	Interact	NonInteract
GPX3	Interact	NonInteract
GPX4	Interact	NonInteract
GPX5	Interact	NonInteract
GPX7	Interact	NonInteract
GPX8	Interact	NonInteract
GRAP2	Interact	NonInteract
GRB2	Interact	NonInteract
GREB1	Interact	NonInteract
GREB1L	Interact	NonInteract
GRHL2	Interact	Interact
GRIA1	Interact	Interact
GRIA4	NonInteract	Interact
GRID1	Interact	NonInteract
GRIN2A	NonInteract	Interact
GRIN3A	Interact	NonInteract
GRIN3B	NonInteract	Interact
GRIP1	Interact	NonInteract
GRK5	Interact	Interact
GRK6	Interact	Interact
GRM1	Interact	Interact
GRM2	NonInteract	Interact
GRM5	NonInteract	Interact
GRM8	Interact	NonInteract
GRP	NonInteract	Interact
GRSF1	Interact	Interact
GRWD1	Interact	Interact
GSDMA	NonInteract	Interact
GSG1	Interact	NonInteract
GSK3A	Interact	NonInteract
GSK3B	Interact	Interact
GSN	Interact	Interact
GSR	Interact	Interact
GSTA1	Interact	NonInteract
GSTA2	Interact	NonInteract
GSTA3	Interact	NonInteract
GSTA4	Interact	NonInteract
GSTK1	NonInteract	Interact
GSTM1	Interact	Interact
GSTM2	Interact	NonInteract
GSTM3	Interact	Interact
GSTM4	Interact	NonInteract
GSTO1	Interact	NonInteract
GSTO2	Interact	NonInteract
GSTP1	Interact	Interact
GTF2A1	Interact	NonInteract
GTF2A2	Interact	NonInteract
GTF2B	Interact	NonInteract
GTF2E1	Interact	NonInteract
GTF2E2	Interact	NonInteract
GTF2F1	Interact	NonInteract
GTF2F2	Interact	NonInteract
GTF2H1	Interact	Interact
GTF2H2	NonInteract	Interact
GTF2H2C	Interact	NonInteract
GTF2H3	Interact	NonInteract
GTF2H4	Interact	NonInteract
GTF2I	Interact	Interact
GTF3A	Interact	NonInteract
GTF3C2	Interact	Interact
GTF3C3	NonInteract	Interact
GTF3C4	NonInteract	Interact
GTPBP10	Interact	NonInteract
GTPBP4	Interact	NonInteract
GTPBP6	Interact	Interact
GTSE1	Interact	NonInteract
GUCY1A2	Interact	NonInteract
GUCY1A3	Interact	NonInteract
GUF1	Interact	NonInteract
GUSB	Interact	NonInteract
GYS1	Interact	NonInteract
GZF1	Interact	Interact
GZMA	Interact	NonInteract
H1FX	NonInteract	Interact
H2AFB1	Interact	NonInteract
H2AFJ	Interact	NonInteract
H2AFV	Interact	NonInteract
H2AFX	Interact	Interact
H2AFY	NonInteract	Interact
H2AFZ	Interact	NonInteract
H2BFS	Interact	NonInteract
H2BFWT	NonInteract	Interact
H3F3A	Interact	NonInteract
H3F3B	Interact	NonInteract
HABP4	Interact	NonInteract
HADHA	NonInteract	Interact
HADHB	Interact	Interact
HAND2	Interact	NonInteract
HARS2	Interact	NonInteract
HAS2	Interact	NonInteract
HAT1	Interact	NonInteract
HAUS5	NonInteract	Interact
HAX1	NonInteract	Interact
HBA1	NonInteract	Interact
HBB	Interact	Interact
HBD	Interact	NonInteract
HBP1	Interact	NonInteract
HBS1L	Interact	NonInteract
HCFC1	Interact	NonInteract
HCFC2	Interact	Interact
HCK	Interact	NonInteract
HCRT	Interact	NonInteract
HDAC1	Interact	Interact
HDAC11	Interact	NonInteract
HDAC2	Interact	Interact
HDAC3	Interact	Interact
HDAC4	Interact	NonInteract
HDAC5	Interact	NonInteract
HDAC6	Interact	Interact
HDAC7	Interact	NonInteract
HDAC8	Interact	NonInteract
HDAC9	Interact	NonInteract
HDC	Interact	NonInteract
HDGFRP2	Interact	NonInteract
HDLBP	Interact	NonInteract
HEATR1	Interact	Interact
HEATR5B	Interact	Interact
HECTD1	Interact	NonInteract
HECTD4	NonInteract	Interact
HELB	Interact	NonInteract
HELZ	Interact	NonInteract
HELZ2	Interact	Interact
HERC2	Interact	Interact
HERC5	NonInteract	Interact
HEXIM1	Interact	Interact
HEY1	Interact	NonInteract
HGNC:9982	Interact	NonInteract
HGS	NonInteract	Interact
HIC1	Interact	NonInteract
HIF1A	Interact	Interact
HIGD1A	NonInteract	Interact
HINT1	Interact	NonInteract
HIP1	Interact	Interact
HIP1R	Interact	Interact
HIRA	Interact	Interact
HIST1H1C	NonInteract	Interact
HIST1H1D	NonInteract	Interact
HIST1H2AC	Interact	NonInteract
HIST1H2AD	Interact	NonInteract
HIST1H2AG	NonInteract	Interact
HIST1H2AH	NonInteract	Interact
HIST1H2AJ	Interact	NonInteract
HIST1H2BA	Interact	Interact
HIST1H2BB	Interact	NonInteract
HIST1H2BC	Interact	NonInteract
HIST1H2BD	Interact	Interact
HIST1H2BE	Interact	NonInteract
HIST1H2BF	Interact	NonInteract
HIST1H2BG	Interact	NonInteract
HIST1H2BH	Interact	NonInteract
HIST1H2BI	Interact	NonInteract
HIST1H2BJ	Interact	Interact
HIST1H2BK	Interact	Interact
HIST1H2BL	Interact	NonInteract
HIST1H2BM	Interact	NonInteract
HIST1H2BN	Interact	NonInteract
HIST1H2BO	Interact	Interact
HIST1H3A	Interact	Interact
HIST1H3C	Interact	NonInteract
HIST1H3D	Interact	NonInteract
HIST1H3E	Interact	NonInteract
HIST1H4A	NonInteract	Interact
HIST2H2AC	Interact	NonInteract
HIST2H2BE	Interact	NonInteract
HIST2H3A	Interact	NonInteract
HIST2H3PS2	Interact	NonInteract
HIVEP3	Interact	NonInteract
HJURP	NonInteract	Interact
HK1	Interact	NonInteract
HK2	Interact	NonInteract
HLA-C	NonInteract	Interact
HLA-G	Interact	NonInteract
HLTF	Interact	Interact
HMCES	Interact	NonInteract
HMCN1	Interact	NonInteract
HMG20A	Interact	Interact
HMG20B	Interact	NonInteract
HMGCR	NonInteract	Interact
HMGCS2	Interact	NonInteract
HMGN1	Interact	NonInteract
HMGN2	Interact	NonInteract
HMGXB4	Interact	NonInteract
HMMR	Interact	NonInteract
HNF1A	Interact	NonInteract
HNF1B	Interact	NonInteract
HNF4A	Interact	Interact
HNF4G	Interact	Interact
HNRNPA0	Interact	NonInteract
HNRNPA1	Interact	NonInteract
HNRNPA1L2	Interact	NonInteract
HNRNPA2B1	Interact	Interact
HNRNPA3	Interact	NonInteract
HNRNPAB	Interact	NonInteract
HNRNPC	Interact	NonInteract
HNRNPD	Interact	NonInteract
HNRNPDL	Interact	Interact
HNRNPF	Interact	NonInteract
HNRNPH2	Interact	NonInteract
HNRNPH3	NonInteract	Interact
HNRNPK	Interact	NonInteract
HNRNPLL	Interact	Interact
HNRNPM	Interact	NonInteract
HNRNPR	Interact	NonInteract
HNRNPUL1	Interact	NonInteract
HNRNPUL2	Interact	Interact
HOMER1	Interact	NonInteract
HOMER3	Interact	NonInteract
HORMAD2	NonInteract	Interact
HOXA10	Interact	Interact
HOXA11	Interact	Interact
HOXA13	Interact	Interact
HOXA4	Interact	Interact
HOXA5	Interact	Interact
HOXA6	NonInteract	Interact
HOXA7	Interact	Interact
HOXA9	Interact	Interact
HOXB13	Interact	NonInteract
HOXB4	Interact	NonInteract
HOXB5	Interact	NonInteract
HOXB7	Interact	Interact
HOXB8	Interact	Interact
HOXB9	Interact	NonInteract
HOXC10	Interact	NonInteract
HOXC11	Interact	NonInteract
HOXC4	Interact	NonInteract
HOXC6	Interact	NonInteract
HOXC8	Interact	Interact
HOXD10	Interact	NonInteract
HOXD13	Interact	NonInteract
HOXD8	NonInteract	Interact
HOXD9	Interact	NonInteract
HP	NonInteract	Interact
HPCAL1	Interact	NonInteract
HPD	Interact	NonInteract
HPGDS	Interact	Interact
HPS3	Interact	Interact
HPS5	NonInteract	Interact
HPS6	NonInteract	Interact
HPX	Interact	NonInteract
HRAS	Interact	Interact
HS2ST1	NonInteract	Interact
HSD11B1	NonInteract	Interact
HSD11B1L	NonInteract	Interact
HSD11B2	Interact	Interact
HSD17B10	Interact	Interact
HSD17B11	Interact	NonInteract
HSD17B12	Interact	Interact
HSD17B14	NonInteract	Interact
HSD17B2	Interact	Interact
HSD17B4	Interact	Interact
HSD17B6	Interact	Interact
HSD17B7	Interact	Interact
HSD17B8	NonInteract	Interact
HSD3B1	Interact	Interact
HSD3B2	Interact	Interact
HSDL1	NonInteract	Interact
HSDL2	NonInteract	Interact
HSF1	Interact	NonInteract
HSF2	Interact	NonInteract
HSP90AA1	Interact	Interact
HSP90AB1	Interact	Interact
HSP90B1	Interact	Interact
HSPA1A	Interact	Interact
HSPA1B	Interact	NonInteract
HSPA1L	Interact	Interact
HSPA2	Interact	NonInteract
HSPA4	Interact	Interact
HSPA4L	Interact	NonInteract
HSPA5	Interact	Interact
HSPA6	Interact	NonInteract
HSPA8	Interact	Interact
HSPA9	Interact	NonInteract
HSPB1	Interact	NonInteract
HSPB8	Interact	NonInteract
HSPD1	Interact	Interact
HSPE1	Interact	NonInteract
HSPG2	NonInteract	Interact
HSPH1	Interact	Interact
HTATSF1	NonInteract	Interact
HTR1A	Interact	Interact
HTR2C	NonInteract	Interact
HTR3A	Interact	NonInteract
HUS1	Interact	NonInteract
HUWE1	NonInteract	Interact
HYAL1	Interact	NonInteract
HYAL4	Interact	NonInteract
HYOU1	Interact	NonInteract
IARS	Interact	Interact
IBTK	NonInteract	Interact
ICAM1	Interact	NonInteract
ICE1	Interact	NonInteract
ID2	Interact	NonInteract
IDE	Interact	Interact
IDH3A	NonInteract	Interact
IER3	Interact	NonInteract
IFI6	NonInteract	Interact
IFITM3	NonInteract	Interact
IFNA2	Interact	NonInteract
IFNG	Interact	Interact
IFRD1	Interact	NonInteract
IFRD2	Interact	NonInteract
IGF1	Interact	NonInteract
IGF1R	Interact	Interact
IGF2BP1	Interact	NonInteract
IGF2BP2	Interact	NonInteract
IGF2BP3	Interact	Interact
IGF2R	NonInteract	Interact
IGFBP1	NonInteract	Interact
[truncated: 2,879 more rows]
