# Supplementary material for: Identification of female-enriched and disease-associated microglia (FDAMic) contributes to sexual dimorphism in late-onset Alzheimer’s disease
Source: J Neuroinflammation. 2024 Jan 4;21:1. doi: 10.1186/s12974-023-02987-4 (PMC10765928; doi:10.1186/s12974-023-02987-4)
Supplement: Supplementary file 6 — Additional file 6: Table S6. 288 SCENIC-identified SPI1/PU.1 target genes. [file 12974_2023_2987_MOESM6_ESM.xlsx]

## Sheet: Sheet1
Table S5—288 SCENIC-identified SPI1/PU.1 target genes
Number	TF	gene	highConfAnnot	nMotifs	bestMotif	NES	motifDb	coexModule	spearCor	CoexWeight
1	SPI1	AMPD3	TRUE	27	cisbp__M6119	5.17	500bp	top10perTarget	0.0577438	0.00834093
2	SPI1	DENND4B	TRUE	50	cisbp__M6119	5.17	500bp	top10perTarget	0.0770104	0.00678899
3	SPI1	FCGR1A	TRUE	31	cisbp__M6119	5.17	500bp	top10perTarget	0.119698	0.0151747
4	SPI1	FCGR1B	TRUE	32	cisbp__M6119	5.17	500bp	top10perTarget	0.113846	0.0108444
5	SPI1	HERPUD1	TRUE	13	cisbp__M6119	5.17	500bp	top10perTarget	0.0435927	0.00939426
6	SPI1	HNRNPA0	TRUE	28	cisbp__M6119	5.17	500bp	top10perTarget	0.050584	0.018782
7	SPI1	LTBR	TRUE	16	cisbp__M6119	5.17	500bp	top10perTarget	0.0343816	0.0078563
8	SPI1	METTL7A	TRUE	25	cisbp__M6119	5.17	500bp	top10perTarget	0.0992505	0.0067741
9	SPI1	PLXNC1	TRUE	49	cisbp__M6119	5.17	500bp	top10perTarget	0.0828836	0.0108444
10	SPI1	SMG7	TRUE	24	cisbp__M6119	5.17	500bp	top10perTarget	0.0822159	0.00945791
11	SPI1	ALDOA	TRUE	25	hocomoco__SPI1_HUMAN.H11MO.0.A	4.7	500bp	top10perTarget	0.076672	0.00921404
12	SPI1	ESRRA	TRUE	18	hocomoco__SPI1_HUMAN.H11MO.0.A	4.7	500bp	top10perTarget	0.113104	0.00851006
13	SPI1	FXYD5	TRUE	15	hocomoco__SPI1_HUMAN.H11MO.0.A	4.7	500bp	top10perTarget	0.104081	0.00686529
14	SPI1	HLA-DRB5	TRUE	5	hocomoco__SPI1_HUMAN.H11MO.0.A	4.7	500bp	top10perTarget	0.0611125	0.00703861
15	SPI1	LARP1	TRUE	8	hocomoco__SPI1_HUMAN.H11MO.0.A	4.7	500bp	top10perTarget	0.117385	0.00827534
16	SPI1	MORC3	TRUE	12	hocomoco__SPI1_HUMAN.H11MO.0.A	4.7	500bp	top10perTarget	0.134693	0.0104652
17	SPI1	PPP1R10	TRUE	7	hocomoco__SPI1_HUMAN.H11MO.0.A	4.7	500bp	top10perTarget	0.0858576	0.00840595
18	SPI1	RNF4	TRUE	14	hocomoco__SPI1_HUMAN.H11MO.0.A	4.7	500bp	top10perTarget	0.0615587	0.00782507
19	SPI1	SIGLEC9	TRUE	10	hocomoco__SPI1_HUMAN.H11MO.0.A	4.7	500bp	top10perTarget	0.0948135	0.0139158
20	SPI1	SPI1	TRUE	20	hocomoco__SPI1_HUMAN.H11MO.0.A	4.7	500bp	top10perTarget	1	NA
21	SPI1	SPP1	TRUE	11	hocomoco__SPI1_HUMAN.H11MO.0.A	4.7	500bp	top10perTarget	0.146369	0.0100928
22	SPI1	TNPO2	TRUE	2	hocomoco__SPI1_HUMAN.H11MO.0.A	4.7	500bp	top10perTarget	0.0551493	0.00770267
23	SPI1	ZNF652	TRUE	5	hocomoco__SPI1_HUMAN.H11MO.0.A	4.7	500bp	top10perTarget	0.0670528	0.00747691
29	SPI1	ARPC1B	TRUE	26	dbcorrdb__SPI1__ENCSR000BIJ_1__m1	4.05	10kb	top10perTarget	0.0573324	0.00656993
30	SPI1	BIRC2	TRUE	11	dbcorrdb__SPI1__ENCSR000BIJ_1__m1	4.05	10kb	top10perTarget	0.0537102	0.0132328
31	SPI1	C16orf52	TRUE	3	dbcorrdb__SPI1__ENCSR000BIJ_1__m1	4.05	10kb	top10perTarget	0.0654526	0.00677807
32	SPI1	FLVCR2	TRUE	6	dbcorrdb__SPI1__ENCSR000BIJ_1__m1	4.05	10kb	top10perTarget	0.0463819	0.00713994
33	SPI1	HLA-DQA1	TRUE	20	dbcorrdb__SPI1__ENCSR000BIJ_1__m1	4.05	10kb	top10perTarget	0.0676826	0.0106816
34	SPI1	IL10RA	TRUE	3	dbcorrdb__SPI1__ENCSR000BIJ_1__m1	4.05	10kb	top10perTarget	0.0536331	0.00826126
35	SPI1	MSN	TRUE	7	dbcorrdb__SPI1__ENCSR000BIJ_1__m1	4.05	10kb	top10perTarget	0.055519	0.00643259
36	SPI1	NAAA	TRUE	19	dbcorrdb__SPI1__ENCSR000BIJ_1__m1	4.05	10kb	top10perTarget	0.0790989	0.00688366
37	SPI1	RHOG	TRUE	36	dbcorrdb__SPI1__ENCSR000BIJ_1__m1	4.05	10kb	top10perTarget	0.0744411	0.0137921
38	SPI1	RNF2	TRUE	2	dbcorrdb__SPI1__ENCSR000BIJ_1__m1	4.05	10kb	top10perTarget	0.0643897	0.00797461
39	SPI1	CALM3	TRUE	11	cisbp__M6484	4.03	500bp	top10perTarget	0.0450795	0.00932104
41	SPI1	CD81	TRUE	3	transfac_pro__M02031	3.94	10kb	top50	0.144899	0.0129498
42	SPI1	ABAT	TRUE	7	taipale__SPI1_full_AAAAAGCGGAAGTN_repr	3.89	10kb	top50perTarget	0.0504552	0.00405627
43	SPI1	ACER3	TRUE	6	taipale__SPI1_full_AAAAAGCGGAAGTN_repr	3.89	10kb	top50perTarget	0.0769491	0.00528713
44	SPI1	ACTR2	TRUE	18	taipale__SPI1_full_AAAAAGCGGAAGTN_repr	3.89	10kb	top50perTarget	0.0332767	0.00465463
45	SPI1	AGPAT3	TRUE	5	taipale__SPI1_full_AAAAAGCGGAAGTN_repr	3.89	10kb	top50perTarget	0.0787868	0.00470731
46	SPI1	ARHGAP15	TRUE	15	taipale__SPI1_full_AAAAAGCGGAAGTN_repr	3.89	10kb	top50perTarget	0.12053	0.0047693
47	SPI1	ARSB	TRUE	13	taipale__SPI1_full_AAAAAGCGGAAGTN_repr	3.89	10kb	top50perTarget	0.0424061	0.00406062
48	SPI1	ASPH	TRUE	8	taipale__SPI1_full_AAAAAGCGGAAGTN_repr	3.89	10kb	top50perTarget	0.0992807	0.00401249
49	SPI1	ATP2A2	TRUE	2	taipale__SPI1_full_AAAAAGCGGAAGTN_repr	3.89	10kb	top50perTarget	0.0310979	0.00483717
50	SPI1	BCL6	TRUE	15	taipale__SPI1_full_AAAAAGCGGAAGTN_repr	3.89	10kb	top50perTarget	0.0961459	0.00526443
51	SPI1	BCOR	TRUE	12	taipale__SPI1_full_AAAAAGCGGAAGTN_repr	3.89	10kb	top50perTarget	0.0722652	0.00429756
52	SPI1	C1orf162	TRUE	5	taipale__SPI1_full_AAAAAGCGGAAGTN_repr	3.89	10kb	top50perTarget	0.123413	0.00651192
53	SPI1	C1QA	TRUE	12	taipale__SPI1_full_AAAAAGCGGAAGTN_repr	3.89	10kb	top50perTarget	0.10206	0.00506849
54	SPI1	C1QB	TRUE	14	taipale__SPI1_full_AAAAAGCGGAAGTN_repr	3.89	10kb	top50perTarget	0.115973	0.00473727
55	SPI1	C9orf91	TRUE	6	taipale__SPI1_full_AAAAAGCGGAAGTN_repr	3.89	10kb	top50perTarget	0.0429128	0.00511812
56	SPI1	CAPZA2	TRUE	6	taipale__SPI1_full_AAAAAGCGGAAGTN_repr	3.89	10kb	top50perTarget	0.0912197	0.00434945
57	SPI1	CASP8	TRUE	13	taipale__SPI1_full_AAAAAGCGGAAGTN_repr	3.89	10kb	top50perTarget	0.112732	0.0073039
58	SPI1	CCNI	TRUE	4	taipale__SPI1_full_AAAAAGCGGAAGTN_repr	3.89	10kb	top50perTarget	0.0693635	0.00459913
59	SPI1	CCR1	TRUE	7	taipale__SPI1_full_AAAAAGCGGAAGTN_repr	3.89	10kb	top50perTarget	0.0566842	0.00430615
60	SPI1	CD14	TRUE	9	taipale__SPI1_full_AAAAAGCGGAAGTN_repr	3.89	10kb	top50perTarget	0.12474	0.00752361
61	SPI1	CD74	TRUE	14	taipale__SPI1_full_AAAAAGCGGAAGTN_repr	3.89	10kb	top50perTarget	0.125482	0.00513563
62	SPI1	CHD8	TRUE	3	taipale__SPI1_full_AAAAAGCGGAAGTN_repr	3.89	10kb	top50perTarget	0.0324166	0.00492143
63	SPI1	COMT	TRUE	1	taipale__SPI1_full_AAAAAGCGGAAGTN_repr	3.89	10kb	top50perTarget	0.0766969	0.0056107
64	SPI1	CORO1A	TRUE	22	taipale__SPI1_full_AAAAAGCGGAAGTN_repr	3.89	10kb	top50perTarget	0.103433	0.00559057
65	SPI1	CREB1	TRUE	2	taipale__SPI1_full_AAAAAGCGGAAGTN_repr	3.89	10kb	top50perTarget	0.0790297	0.00391039
66	SPI1	CREM	TRUE	15	taipale__SPI1_full_AAAAAGCGGAAGTN_repr	3.89	10kb	top50perTarget	0.0692284	0.00531388
67	SPI1	CST3	TRUE	1	taipale__SPI1_full_AAAAAGCGGAAGTN_repr	3.89	10kb	top50perTarget	0.065148	0.00416499
68	SPI1	CTSC	TRUE	5	taipale__SPI1_full_AAAAAGCGGAAGTN_repr	3.89	10kb	top50perTarget	0.100801	0.00475339
69	SPI1	CTSS	TRUE	17	taipale__SPI1_full_AAAAAGCGGAAGTN_repr	3.89	10kb	top50perTarget	0.0773491	0.00429955
70	SPI1	CYBA	TRUE	11	taipale__SPI1_full_AAAAAGCGGAAGTN_repr	3.89	10kb	top50perTarget	0.0797615	0.00471784
71	SPI1	CYTH4	TRUE	20	taipale__SPI1_full_AAAAAGCGGAAGTN_repr	3.89	10kb	top50perTarget	0.0524625	0.00560786
72	SPI1	DEGS1	TRUE	1	taipale__SPI1_full_AAAAAGCGGAAGTN_repr	3.89	10kb	top50perTarget	0.0363298	0.00533799
73	SPI1	DMD	TRUE	11	taipale__SPI1_full_AAAAAGCGGAAGTN_repr	3.89	10kb	top50perTarget	0.0846779	0.0047051
74	SPI1	DYNC1I2	TRUE	22	taipale__SPI1_full_AAAAAGCGGAAGTN_repr	3.89	10kb	top50perTarget	0.062671	0.00517376
75	SPI1	EFHD2	TRUE	10	taipale__SPI1_full_AAAAAGCGGAAGTN_repr	3.89	10kb	top50perTarget	0.106441	0.00574426
76	SPI1	EIF2AK4	TRUE	4	taipale__SPI1_full_AAAAAGCGGAAGTN_repr	3.89	10kb	top50perTarget	0.0649617	0.0052707
77	SPI1	EIF2B3	TRUE	1	taipale__SPI1_full_AAAAAGCGGAAGTN_repr	3.89	10kb	top50perTarget	0.0450039	0.00548575
78	SPI1	EIF4ENIF1	TRUE	2	taipale__SPI1_full_AAAAAGCGGAAGTN_repr	3.89	10kb	top50perTarget	0.0578235	0.00474467
79	SPI1	ELAVL4	TRUE	20	taipale__SPI1_full_AAAAAGCGGAAGTN_repr	3.89	10kb	top50perTarget	0.0486328	0.00477829
80	SPI1	ELF1	TRUE	6	taipale__SPI1_full_AAAAAGCGGAAGTN_repr	3.89	10kb	top50perTarget	0.082823	0.00384796
81	SPI1	ESCO1	TRUE	3	taipale__SPI1_full_AAAAAGCGGAAGTN_repr	3.89	10kb	top50perTarget	0.123699	0.00571241
82	SPI1	FAM49A	TRUE	24	taipale__SPI1_full_AAAAAGCGGAAGTN_repr	3.89	10kb	top50perTarget	0.0352904	0.00529271
83	SPI1	FILIP1L	TRUE	22	taipale__SPI1_full_AAAAAGCGGAAGTN_repr	3.89	10kb	top50perTarget	0.113673	0.00476762
84	SPI1	FKBP5	TRUE	18	taipale__SPI1_full_AAAAAGCGGAAGTN_repr	3.89	10kb	top50perTarget	0.105773	0.0043865
85	SPI1	FNDC3A	TRUE	9	taipale__SPI1_full_AAAAAGCGGAAGTN_repr	3.89	10kb	top50perTarget	0.0914757	0.00494099
86	SPI1	GGA2	TRUE	1	taipale__SPI1_full_AAAAAGCGGAAGTN_repr	3.89	10kb	top50perTarget	0.0966656	0.0043037
87	SPI1	GNAS	TRUE	5	taipale__SPI1_full_AAAAAGCGGAAGTN_repr	3.89	10kb	top50perTarget	0.042278	0.00406548
88	SPI1	GNB2	TRUE	20	taipale__SPI1_full_AAAAAGCGGAAGTN_repr	3.89	10kb	top50perTarget	0.107475	0.00579782
89	SPI1	GNB4	TRUE	15	taipale__SPI1_full_AAAAAGCGGAAGTN_repr	3.89	10kb	top50perTarget	0.0721682	0.00602862
90	SPI1	GNPAT	TRUE	9	taipale__SPI1_full_AAAAAGCGGAAGTN_repr	3.89	10kb	top50perTarget	0.0946937	0.00453379
91	SPI1	GRN	TRUE	8	taipale__SPI1_full_AAAAAGCGGAAGTN_repr	3.89	10kb	top50perTarget	0.0400156	0.00454035
92	SPI1	GSN	TRUE	4	taipale__SPI1_full_AAAAAGCGGAAGTN_repr	3.89	10kb	top50perTarget	0.0832842	0.00482194
93	SPI1	GTDC1	TRUE	6	taipale__SPI1_full_AAAAAGCGGAAGTN_repr	3.89	10kb	top50perTarget	0.104156	0.00472995
94	SPI1	GUK1	TRUE	1	taipale__SPI1_full_AAAAAGCGGAAGTN_repr	3.89	10kb	top50perTarget	0.100483	0.00558436
95	SPI1	HERC1	TRUE	11	taipale__SPI1_full_AAAAAGCGGAAGTN_repr	3.89	10kb	top50perTarget	0.0725375	0.00427608
96	SPI1	HM13	TRUE	7	taipale__SPI1_full_AAAAAGCGGAAGTN_repr	3.89	10kb	top50perTarget	0.0840474	0.00560003
97	SPI1	HSPH1	TRUE	12	taipale__SPI1_full_AAAAAGCGGAAGTN_repr	3.89	10kb	top50perTarget	0.051129	0.00570194
98	SPI1	IFNGR1	TRUE	8	taipale__SPI1_full_AAAAAGCGGAAGTN_repr	3.89	10kb	top50perTarget	0.102099	0.0041896
99	SPI1	IKZF2	TRUE	12	taipale__SPI1_full_AAAAAGCGGAAGTN_repr	3.89	10kb	top50perTarget	0.121282	0.00645184
100	SPI1	IL1RAP	TRUE	1	taipale__SPI1_full_AAAAAGCGGAAGTN_repr	3.89	10kb	top50perTarget	0.0762625	0.00441976
101	SPI1	ITGB1	TRUE	18	taipale__SPI1_full_AAAAAGCGGAAGTN_repr	3.89	10kb	top50perTarget	0.0857109	0.00640057
102	SPI1	JUNB	TRUE	23	taipale__SPI1_full_AAAAAGCGGAAGTN_repr	3.89	10kb	top50perTarget	0.0403686	0.0052309
103	SPI1	KCNQ5	TRUE	6	taipale__SPI1_full_AAAAAGCGGAAGTN_repr	3.89	10kb	top50perTarget	0.049288	0.00647667
104	SPI1	KDM3A	TRUE	6	taipale__SPI1_full_AAAAAGCGGAAGTN_repr	3.89	10kb	top50perTarget	0.0467523	0.00517452
105	SPI1	KLHL20	TRUE	11	taipale__SPI1_full_AAAAAGCGGAAGTN_repr	3.89	10kb	top50perTarget	0.0691423	0.00598443
106	SPI1	LARGE	TRUE	5	taipale__SPI1_full_AAAAAGCGGAAGTN_repr	3.89	10kb	top50perTarget	0.0924055	0.00442482
107	SPI1	LASP1	TRUE	9	taipale__SPI1_full_AAAAAGCGGAAGTN_repr	3.89	10kb	top50perTarget	0.0428717	0.00429986
108	SPI1	LMO2	TRUE	18	taipale__SPI1_full_AAAAAGCGGAAGTN_repr	3.89	10kb	top50perTarget	0.0597117	0.0042297
109	SPI1	LPCAT2	TRUE	13	taipale__SPI1_full_AAAAAGCGGAAGTN_repr	3.89	10kb	top50perTarget	0.124501	0.00459833
110	SPI1	MAP3K11	TRUE	14	taipale__SPI1_full_AAAAAGCGGAAGTN_repr	3.89	10kb	top50perTarget	0.0773142	0.00487567
111	SPI1	MAP3K13	TRUE	1	taipale__SPI1_full_AAAAAGCGGAAGTN_repr	3.89	10kb	top50perTarget	0.0544378	0.00435254
112	SPI1	MAP7D1	TRUE	15	taipale__SPI1_full_AAAAAGCGGAAGTN_repr	3.89	10kb	top50perTarget	0.111228	0.00435285
113	SPI1	METAP1D	TRUE	2	taipale__SPI1_full_AAAAAGCGGAAGTN_repr	3.89	10kb	top50perTarget	0.0362084	0.00444344
114	SPI1	MKNK1	TRUE	5	taipale__SPI1_full_AAAAAGCGGAAGTN_repr	3.89	10kb	top50perTarget	0.102287	0.00461497
115	SPI1	MPPE1	TRUE	8	taipale__SPI1_full_AAAAAGCGGAAGTN_repr	3.89	10kb	top50perTarget	0.0642689	0.00590935
116	SPI1	MVP	TRUE	1	taipale__SPI1_full_AAAAAGCGGAAGTN_repr	3.89	10kb	top50perTarget	0.0468445	0.0100914
117	SPI1	MYO1D	TRUE	3	taipale__SPI1_full_AAAAAGCGGAAGTN_repr	3.89	10kb	top50perTarget	0.0632269	0.00742661
118	SPI1	NCF1	TRUE	16	taipale__SPI1_full_AAAAAGCGGAAGTN_repr	3.89	10kb	top50perTarget	0.0794373	0.00493207
119	SPI1	NDUFA12	TRUE	2	taipale__SPI1_full_AAAAAGCGGAAGTN_repr	3.89	10kb	top50perTarget	0.0546683	0.00541155
120	SPI1	NEDD9	TRUE	8	taipale__SPI1_full_AAAAAGCGGAAGTN_repr	3.89	10kb	top50perTarget	0.0452809	0.004273
121	SPI1	PDE4B	TRUE	16	taipale__SPI1_full_AAAAAGCGGAAGTN_repr	3.89	10kb	top50perTarget	0.08674	0.0042868
122	SPI1	PHC2	TRUE	10	taipale__SPI1_full_AAAAAGCGGAAGTN_repr	3.89	10kb	top50perTarget	0.0738918	0.00648233
123	SPI1	PHF6	TRUE	5	taipale__SPI1_full_AAAAAGCGGAAGTN_repr	3.89	10kb	top50perTarget	0.0471868	0.00458481
124	SPI1	PIK3C2B	TRUE	8	taipale__SPI1_full_AAAAAGCGGAAGTN_repr	3.89	10kb	top50perTarget	0.0775685	0.00424515
125	SPI1	PIK3CA	TRUE	6	taipale__SPI1_full_AAAAAGCGGAAGTN_repr	3.89	10kb	top50perTarget	0.0392291	0.00408884
126	SPI1	PIK3IP1	TRUE	9	taipale__SPI1_full_AAAAAGCGGAAGTN_repr	3.89	10kb	top50perTarget	0.0693071	0.00408413
127	SPI1	PITPNA	TRUE	5	taipale__SPI1_full_AAAAAGCGGAAGTN_repr	3.89	10kb	top50perTarget	0.0352133	0.00404049
128	SPI1	PLA2G4A	TRUE	20	taipale__SPI1_full_AAAAAGCGGAAGTN_repr	3.89	10kb	top50perTarget	0.0984808	0.00393592
129	SPI1	PLTP	TRUE	7	taipale__SPI1_full_AAAAAGCGGAAGTN_repr	3.89	10kb	top50perTarget	0.0343598	0.00674214
130	SPI1	POGZ	TRUE	4	taipale__SPI1_full_AAAAAGCGGAAGTN_repr	3.89	10kb	top50perTarget	0.103671	0.00402087
131	SPI1	PPP2R5E	TRUE	4	taipale__SPI1_full_AAAAAGCGGAAGTN_repr	3.89	10kb	top50perTarget	0.0692779	0.00466653
132	SPI1	PTAFR	TRUE	4	taipale__SPI1_full_AAAAAGCGGAAGTN_repr	3.89	10kb	top50perTarget	0.105077	0.00494589
133	SPI1	PTK2B	TRUE	20	taipale__SPI1_full_AAAAAGCGGAAGTN_repr	3.89	10kb	top50perTarget	0.0855061	0.00523436
134	SPI1	RAB31	TRUE	2	taipale__SPI1_full_AAAAAGCGGAAGTN_repr	3.89	10kb	top50perTarget	0.0580873	0.00383645
135	SPI1	RASA1	TRUE	15	taipale__SPI1_full_AAAAAGCGGAAGTN_repr	3.89	10kb	top50perTarget	0.0604537	0.00410342
136	SPI1	RC3H2	TRUE	2	taipale__SPI1_full_AAAAAGCGGAAGTN_repr	3.89	10kb	top50perTarget	0.106139	0.00652886
137	SPI1	RFTN1	TRUE	20	taipale__SPI1_full_AAAAAGCGGAAGTN_repr	3.89	10kb	top50perTarget	0.0835557	0.00438508
138	SPI1	RNF138	TRUE	16	taipale__SPI1_full_AAAAAGCGGAAGTN_repr	3.89	10kb	top50perTarget	0.0318916	0.00651193
139	SPI1	RPL35	TRUE	9	taipale__SPI1_full_AAAAAGCGGAAGTN_repr	3.89	10kb	top50perTarget	0.106006	0.00569199
140	SPI1	RPL37	TRUE	8	taipale__SPI1_full_AAAAAGCGGAAGTN_repr	3.89	10kb	top50perTarget	0.0500655	0.00601194
141	SPI1	RPS19	TRUE	8	taipale__SPI1_full_AAAAAGCGGAAGTN_repr	3.89	10kb	top50perTarget	0.136905	0.00618214
142	SPI1	RPS23	TRUE	6	taipale__SPI1_full_AAAAAGCGGAAGTN_repr	3.89	10kb	top50perTarget	0.0858083	0.00524688
143	SPI1	RUNX1	TRUE	10	taipale__SPI1_full_AAAAAGCGGAAGTN_repr	3.89	10kb	top50perTarget	0.106899	0.00483181
144	SPI1	SASH3	TRUE	24	taipale__SPI1_full_AAAAAGCGGAAGTN_repr	3.89	10kb	top50perTarget	0.0869756	0.00478731
145	SPI1	SAT1	TRUE	9	taipale__SPI1_full_AAAAAGCGGAAGTN_repr	3.89	10kb	top50perTarget	0.0696455	0.00485455
146	SPI1	SELT	TRUE	5	taipale__SPI1_full_AAAAAGCGGAAGTN_repr	3.89	10kb	top50perTarget	0.110274	0.00691354
147	SPI1	SHOC2	TRUE	3	taipale__SPI1_full_AAAAAGCGGAAGTN_repr	3.89	10kb	top50perTarget	0.0576179	0.00554032
148	SPI1	SIGLEC10	TRUE	11	taipale__SPI1_full_AAAAAGCGGAAGTN_repr	3.89	10kb	top50perTarget	0.0424949	0.00416007
149	SPI1	ST3GAL2	TRUE	14	taipale__SPI1_full_AAAAAGCGGAAGTN_repr	3.89	10kb	top50perTarget	0.0489897	0.00479957
150	SPI1	SUB1	TRUE	6	taipale__SPI1_full_AAAAAGCGGAAGTN_repr	3.89	10kb	top50perTarget	0.0931187	0.00621266
151	SPI1	SUMF1	TRUE	6	taipale__SPI1_full_AAAAAGCGGAAGTN_repr	3.89	10kb	top50perTarget	0.0930692	0.00566553
152	SPI1	SUN2	TRUE	10	taipale__SPI1_full_AAAAAGCGGAAGTN_repr	3.89	10kb	top50perTarget	0.0520587	0.00531241
153	SPI1	SYK	TRUE	22	taipale__SPI1_full_AAAAAGCGGAAGTN_repr	3.89	10kb	top50perTarget	0.120912	0.00419165
154	SPI1	TEP1	TRUE	1	taipale__SPI1_full_AAAAAGCGGAAGTN_repr	3.89	10kb	top50perTarget	0.0886084	0.00569612
155	SPI1	TM9SF3	TRUE	4	taipale__SPI1_full_AAAAAGCGGAAGTN_repr	3.89	10kb	top50perTarget	0.0743877	0.00521069
156	SPI1	TMBIM6	TRUE	5	taipale__SPI1_full_AAAAAGCGGAAGTN_repr	3.89	10kb	top50perTarget	0.0648216	0.00499557
157	SPI1	TMEM106A	TRUE	3	taipale__SPI1_full_AAAAAGCGGAAGTN_repr	3.89	10kb	top50perTarget	0.0920877	0.00431439
158	SPI1	TMEM127	TRUE	7	taipale__SPI1_full_AAAAAGCGGAAGTN_repr	3.89	10kb	top50perTarget	0.0449247	0.00552767
159	SPI1	TMEM192	TRUE	5	taipale__SPI1_full_AAAAAGCGGAAGTN_repr	3.89	10kb	top50perTarget	0.0801192	0.00449933
160	SPI1	TMSB4X	TRUE	20	taipale__SPI1_full_AAAAAGCGGAAGTN_repr	3.89	10kb	top50perTarget	0.138763	0.00517138
161	SPI1	TNK2	TRUE	3	taipale__SPI1_full_AAAAAGCGGAAGTN_repr	3.89	10kb	top50perTarget	0.0492413	0.00422282
162	SPI1	TRAF3	TRUE	8	taipale__SPI1_full_AAAAAGCGGAAGTN_repr	3.89	10kb	top50perTarget	0.031599	0.00465034
163	SPI1	TYROBP	TRUE	3	taipale__SPI1_full_AAAAAGCGGAAGTN_repr	3.89	10kb	top50perTarget	0.0630467	0.00445348
164	SPI1	UBE2N	TRUE	2	taipale__SPI1_full_AAAAAGCGGAAGTN_repr	3.89	10kb	top50perTarget	0.0447345	0.00577794
165	SPI1	UPF2	TRUE	8	taipale__SPI1_full_AAAAAGCGGAAGTN_repr	3.89	10kb	top50perTarget	0.0679491	0.00694837
166	SPI1	USP3	TRUE	1	taipale__SPI1_full_AAAAAGCGGAAGTN_repr	3.89	10kb	top50perTarget	0.0423803	0.00531178
167	SPI1	VASP	TRUE	16	taipale__SPI1_full_AAAAAGCGGAAGTN_repr	3.89	10kb	top50perTarget	0.0634745	0.00430816
168	SPI1	VPRBP	TRUE	15	taipale__SPI1_full_AAAAAGCGGAAGTN_repr	3.89	10kb	top50perTarget	0.0517523	0.00439549
169	SPI1	VSIG4	TRUE	5	taipale__SPI1_full_AAAAAGCGGAAGTN_repr	3.89	10kb	top50perTarget	0.122089	0.00552571
170	SPI1	VTA1	TRUE	9	taipale__SPI1_full_AAAAAGCGGAAGTN_repr	3.89	10kb	top50perTarget	0.0722839	0.00594193
171	SPI1	ZFYVE16	TRUE	3	taipale__SPI1_full_AAAAAGCGGAAGTN_repr	3.89	10kb	top50perTarget	0.0605322	0.00558332
172	SPI1	ZNF90	TRUE	1	taipale__SPI1_full_AAAAAGCGGAAGTN_repr	3.89	10kb	top50perTarget	0.103007	0.00411586
173	SPI1	CD68	TRUE	26	hocomoco__SPI1_HUMAN.H11MO.0.A	3.79	10kb	top50perTarget	0.0408659	0.00838187
174	SPI1	CTSB	TRUE	13	hocomoco__SPI1_HUMAN.H11MO.0.A	3.79	10kb	top50perTarget	0.109872	0.00573916
175	SPI1	ITGA5	TRUE	6	hocomoco__SPI1_HUMAN.H11MO.0.A	3.79	10kb	top50perTarget	0.0484941	0.00428026
178	SPI1	PTPRJ	TRUE	13	hocomoco__SPI1_HUMAN.H11MO.0.A	3.79	10kb	top50perTarget	0.12243	0.0042001
179	SPI1	RPL38	TRUE	5	hocomoco__SPI1_HUMAN.H11MO.0.A	3.79	10kb	top50perTarget	0.0950181	0.00417823
183	SPI1	EVI5	TRUE	7	cisbp__M4489	3.64	500bp	top50perTarget	0.088303	0.00448713
184	SPI1	FHOD1	TRUE	10	cisbp__M4489	3.64	500bp	top50perTarget	0.0524415	0.00597362
185	SPI1	HLA-B	TRUE	8	cisbp__M4489	3.64	500bp	top50perTarget	0.0560421	0.00504682
186	SPI1	LCP2	TRUE	20	cisbp__M4489	3.64	500bp	top50perTarget	0.109937	0.00532982
187	SPI1	PIK3AP1	TRUE	9	cisbp__M4489	3.64	500bp	top50perTarget	0.095195	0.00417687
188	SPI1	PTPN9	TRUE	5	cisbp__M4489	3.64	500bp	top50perTarget	0.0460771	0.00500527
189	SPI1	RAB7A	TRUE	6	cisbp__M4489	3.64	500bp	top50perTarget	0.077965	0.00399446
190	SPI1	RPL27	TRUE	14	cisbp__M4489	3.64	500bp	top50perTarget	0.071459	0.00672049
191	SPI1	SRPK1	TRUE	4	cisbp__M4489	3.64	500bp	top50perTarget	0.0992289	0.00447494
192	SPI1	BCAP29	TRUE	3	transfac_pro__M00658	3.6	500bp	top3sd	0.110811	0.00848924
193	SPI1	CD164	TRUE	3	transfac_pro__M00658	3.6	500bp	top3sd	0.122192	0.00793978
194	SPI1	DNAJC3	TRUE	1	transfac_pro__M00658	3.6	500bp	top3sd	0.113842	0.00867836
195	SPI1	HCST	TRUE	7	transfac_pro__M00658	3.6	500bp	top3sd	0.0717208	0.0168896
196	SPI1	HNRNPA3	TRUE	2	transfac_pro__M00658	3.6	500bp	top3sd	0.0874078	0.0110332
197	SPI1	HSPA5	TRUE	7	transfac_pro__M00658	3.6	500bp	top3sd	0.0628241	0.011945
198	SPI1	N4BP2	TRUE	3	transfac_pro__M00658	3.6	500bp	top3sd	0.0360938	0.0127145
199	SPI1	TMEM176B	TRUE	2	transfac_pro__M00658	3.6	500bp	top3sd	0.0997768	0.0137276
206	SPI1	ERBB4	TRUE	4	cisbp__M4631	3.41	10kb	top1sd	0.0480718	0.00459014
207	SPI1	CCDC109B	TRUE	3	transfac_pro__M01203	3.4	10kb	top50perTarget	0.0328708	0.00458858
208	SPI1	FAM53C	TRUE	5	transfac_pro__M01203	3.4	10kb	top50perTarget	0.0493316	0.00697436
209	SPI1	GPBP1	TRUE	1	transfac_pro__M01203	3.4	10kb	top50perTarget	0.0938236	0.00433061
210	SPI1	NOSIP	TRUE	8	transfac_pro__M01203	3.4	10kb	top50perTarget	0.0686573	0.00535904
211	SPI1	NPC2	TRUE	2	transfac_pro__M01203	3.4	10kb	top50perTarget	0.102656	0.00513505
212	SPI1	OST4	TRUE	1	transfac_pro__M01203	3.4	10kb	top50perTarget	0.0488596	0.00513732
213	SPI1	RABEP2	TRUE	7	transfac_pro__M01203	3.4	10kb	top50perTarget	0.0627899	0.00521508
214	SPI1	SLC12A9	TRUE	3	transfac_pro__M01203	3.4	10kb	top50perTarget	0.0732674	0.00677287
215	SPI1	SMARCA1	TRUE	4	transfac_pro__M01203	3.4	10kb	top50perTarget	0.041736	0.00534661
216	SPI1	TSG101	TRUE	8	transfac_pro__M01203	3.4	10kb	top50perTarget	0.0617251	0.00490437
217	SPI1	VOPP1	TRUE	1	transfac_pro__M01203	3.4	10kb	top50perTarget	0.0950129	0.00483105
313	SPI1	ITGB2	TRUE	7	transfac_pro__M07224	3.29	10kb	top50perTarget	0.0523431	0.00423701
317	SPI1	JTB	TRUE	2	transfac_pro__M07224	3.29	10kb	top50perTarget	0.043214	0.00446972
448	SPI1	AKIRIN1	TRUE	3	homer__CGGAAGTGAAAC_PU.1-IRF	3.28	500bp	top50perTarget	0.0859694	0.00557892
449	SPI1	CLIC1	TRUE	4	homer__CGGAAGTGAAAC_PU.1-IRF	3.28	500bp	top50perTarget	0.033965	0.00516589
450	SPI1	DCLRE1C	TRUE	4	homer__CGGAAGTGAAAC_PU.1-IRF	3.28	500bp	top50perTarget	0.0523498	0.00511428
451	SPI1	DDB1	TRUE	5	homer__CGGAAGTGAAAC_PU.1-IRF	3.28	500bp	top50perTarget	0.0565786	0.00504212
452	SPI1	FAM117B	TRUE	2	homer__CGGAAGTGAAAC_PU.1-IRF	3.28	500bp	top50perTarget	0.0700827	0.0040217
453	SPI1	GDI1	TRUE	1	homer__CGGAAGTGAAAC_PU.1-IRF	3.28	500bp	top50perTarget	0.0851262	0.00908682
454	SPI1	GOSR1	TRUE	2	homer__CGGAAGTGAAAC_PU.1-IRF	3.28	500bp	top50perTarget	0.0556516	0.00518503
455	SPI1	GTF2A1	TRUE	3	homer__CGGAAGTGAAAC_PU.1-IRF	3.28	500bp	top50perTarget	0.0451876	0.00616712
456	SPI1	HIVEP3	TRUE	2	homer__CGGAAGTGAAAC_PU.1-IRF	3.28	500bp	top50perTarget	0.0861591	0.00445232
457	SPI1	HLA-A	TRUE	1	homer__CGGAAGTGAAAC_PU.1-IRF	3.28	500bp	top50perTarget	0.0322293	0.00590728
458	SPI1	MED14	TRUE	5	homer__CGGAAGTGAAAC_PU.1-IRF	3.28	500bp	top50perTarget	0.0498111	0.00468691
459	SPI1	MORC1	TRUE	1	homer__CGGAAGTGAAAC_PU.1-IRF	3.28	500bp	top50perTarget	0.0477006	0.00437621
460	SPI1	MTMR4	TRUE	6	homer__CGGAAGTGAAAC_PU.1-IRF	3.28	500bp	top50perTarget	0.0947367	0.00554888
461	SPI1	N4BP2L1	TRUE	1	homer__CGGAAGTGAAAC_PU.1-IRF	3.28	500bp	top50perTarget	0.0932454	0.00688759
462	SPI1	NDUFV1	TRUE	2	homer__CGGAAGTGAAAC_PU.1-IRF	3.28	500bp	top50perTarget	0.0684592	0.00705278
463	SPI1	OPA3	TRUE	4	homer__CGGAAGTGAAAC_PU.1-IRF	3.28	500bp	top50perTarget	0.0533846	0.0045245
464	SPI1	POU2F2	TRUE	4	homer__CGGAAGTGAAAC_PU.1-IRF	3.28	500bp	top50perTarget	0.117851	0.00523118
465	SPI1	PPM1H	TRUE	5	homer__CGGAAGTGAAAC_PU.1-IRF	3.28	500bp	top50perTarget	0.0644453	0.00527959
466	SPI1	RNGTT	TRUE	3	homer__CGGAAGTGAAAC_PU.1-IRF	3.28	500bp	top50perTarget	0.0530216	0.00487037
467	SPI1	RPL13A	TRUE	3	homer__CGGAAGTGAAAC_PU.1-IRF	3.28	500bp	top50perTarget	0.10607	0.00485819
468	SPI1	RPL21	TRUE	2	homer__CGGAAGTGAAAC_PU.1-IRF	3.28	500bp	top50perTarget	0.0578114	0.00463852
469	SPI1	RPS18	TRUE	8	homer__CGGAAGTGAAAC_PU.1-IRF	3.28	500bp	top50perTarget	0.0968303	0.00617961
470	SPI1	RPS27	TRUE	4	homer__CGGAAGTGAAAC_PU.1-IRF	3.28	500bp	top50perTarget	0.11458	0.0049314
471	SPI1	RPS27A	TRUE	2	homer__CGGAAGTGAAAC_PU.1-IRF	3.28	500bp	top50perTarget	0.0747539	0.00405926
472	SPI1	SERP1	TRUE	2	homer__CGGAAGTGAAAC_PU.1-IRF	3.28	500bp	top50perTarget	0.0466002	0.00476457
473	SPI1	STAB1	TRUE	5	homer__CGGAAGTGAAAC_PU.1-IRF	3.28	500bp	top50perTarget	0.0879286	0.00439104
474	SPI1	WDR48	TRUE	2	homer__CGGAAGTGAAAC_PU.1-IRF	3.28	500bp	top50perTarget	0.0388927	0.00471108
475	SPI1	XKR6	TRUE	6	homer__CGGAAGTGAAAC_PU.1-IRF	3.28	500bp	top50perTarget	0.0829747	0.00603679
480	SPI1	AOAH	TRUE	3	dbcorrdb__SPI1__ENCSR000BGW_1__m1	3.23	500bp	top50perTarget	0.071451	0.00381206
481	SPI1	CANX	TRUE	2	dbcorrdb__SPI1__ENCSR000BGW_1__m1	3.23	500bp	top50perTarget	0.0828426	0.00480271
482	SPI1	CHD2	TRUE	12	dbcorrdb__SPI1__ENCSR000BGW_1__m1	3.23	500bp	top50perTarget	0.0758756	0.00473174
483	SPI1	CNPY3	TRUE	4	dbcorrdb__SPI1__ENCSR000BGW_1__m1	3.23	500bp	top50perTarget	0.0916655	0.00601218
484	SPI1	MLLT10	TRUE	4	dbcorrdb__SPI1__ENCSR000BGW_1__m1	3.23	500bp	top50perTarget	0.0949017	0.00473888
485	SPI1	RNASE6	TRUE	6	dbcorrdb__SPI1__ENCSR000BGW_1__m1	3.23	500bp	top50perTarget	0.0438436	0.00552124
486	SPI1	RPL13	TRUE	3	dbcorrdb__SPI1__ENCSR000BGW_1__m1	3.23	500bp	top50perTarget	0.106152	0.00379013
487	SPI1	SRP72	TRUE	5	dbcorrdb__SPI1__ENCSR000BGW_1__m1	3.23	500bp	top50perTarget	0.0811721	0.00502474
678	SPI1	URM1	TRUE	3	cisbp__M6119	3.18	10kb	top1sd	0.0819794	0.00455615
764	SPI1	ACACA	TRUE	1	swissregulon__hs__SPI1.p2	3.08	500bp	top50perTarget	0.070738	0.00466745
765	SPI1	APOC1	TRUE	1	swissregulon__hs__SPI1.p2	3.08	500bp	top50perTarget	0.10796	0.00577334
766	SPI1	APOE	TRUE	1	swissregulon__hs__SPI1.p2	3.08	500bp	top50perTarget	0.11346	0.00469495
767	SPI1	B4GALT1	TRUE	2	swissregulon__hs__SPI1.p2	3.08	500bp	top50perTarget	0.0713908	0.00535922
768	SPI1	CAPRIN1	TRUE	1	swissregulon__hs__SPI1.p2	3.08	500bp	top50perTarget	0.0849133	0.00797468
769	SPI1	CBX3	TRUE	3	swissregulon__hs__SPI1.p2	3.08	500bp	top50perTarget	0.0646487	0.00507858
770	SPI1	CHCHD10	TRUE	1	swissregulon__hs__SPI1.p2	3.08	500bp	top50perTarget	0.0598301	0.00459991
771	SPI1	CLTA	TRUE	2	swissregulon__hs__SPI1.p2	3.08	500bp	top50perTarget	0.060536	0.0046962
772	SPI1	CTSH	TRUE	1	swissregulon__hs__SPI1.p2	3.08	500bp	top50perTarget	0.0931119	0.00553656
773	SPI1	DDX5	TRUE	4	swissregulon__hs__SPI1.p2	3.08	500bp	top50perTarget	0.10226	0.00480436
774	SPI1	DENND1A	TRUE	1	swissregulon__hs__SPI1.p2	3.08	500bp	top50perTarget	0.0619127	0.00439811
775	SPI1	DHRS7	TRUE	1	swissregulon__hs__SPI1.p2	3.08	500bp	top50perTarget	0.0917349	0.00501332
776	SPI1	EED	TRUE	2	swissregulon__hs__SPI1.p2	3.08	500bp	top50perTarget	0.0842791	0.0055265
777	SPI1	EEF1A1	TRUE	1	swissregulon__hs__SPI1.p2	3.08	500bp	top50perTarget	0.0773988	0.00443223
778	SPI1	ELAVL1	TRUE	2	swissregulon__hs__SPI1.p2	3.08	500bp	top50perTarget	0.0971346	0.00462149
779	SPI1	ENTPD6	TRUE	1	swissregulon__hs__SPI1.p2	3.08	500bp	top50perTarget	0.0423531	0.00468995
780	SPI1	FCER1G	TRUE	1	swissregulon__hs__SPI1.p2	3.08	500bp	top50perTarget	0.0465019	0.00454026
781	SPI1	FCGR2A	TRUE	1	swissregulon__hs__SPI1.p2	3.08	500bp	top50perTarget	0.0555189	0.00904052
782	SPI1	GCC2	TRUE	1	swissregulon__hs__SPI1.p2	3.08	500bp	top50perTarget	0.0361888	0.00460124
783	SPI1	GNB2L1	TRUE	3	swissregulon__hs__SPI1.p2	3.08	500bp	top50perTarget	0.104756	0.00561759
784	SPI1	GOLGA5	TRUE	1	swissregulon__hs__SPI1.p2	3.08	500bp	top50perTarget	0.0519123	0.00445862
785	SPI1	HAMP	TRUE	1	swissregulon__hs__SPI1.p2	3.08	500bp	top50perTarget	0.0441957	0.00464243
786	SPI1	HLA-DRA	TRUE	1	swissregulon__hs__SPI1.p2	3.08	500bp	top50perTarget	0.0987002	0.00433048
787	SPI1	HLA-DRB1	TRUE	1	swissregulon__hs__SPI1.p2	3.08	500bp	top50perTarget	0.0827241	0.00442127
788	SPI1	HSPA1B	TRUE	1	swissregulon__hs__SPI1.p2	3.08	500bp	top50perTarget	0.0627047	0.00600413
789	SPI1	MANF	TRUE	2	swissregulon__hs__SPI1.p2	3.08	500bp	top50perTarget	0.0478059	0.00462675
790	SPI1	MARK4	TRUE	1	swissregulon__hs__SPI1.p2	3.08	500bp	top50perTarget	0.0682107	0.00584951
791	SPI1	MIB1	TRUE	1	swissregulon__hs__SPI1.p2	3.08	500bp	top50perTarget	0.070996	0.00434665
792	SPI1	MT2A	TRUE	3	swissregulon__hs__SPI1.p2	3.08	500bp	top50perTarget	0.0806504	0.00397074
793	SPI1	NAGK	TRUE	1	swissregulon__hs__SPI1.p2	3.08	500bp	top50perTarget	0.0398055	0.00500625
794	SPI1	NCKAP5	TRUE	1	swissregulon__hs__SPI1.p2	3.08	500bp	top50perTarget	0.0815422	0.0041788
795	SPI1	NHSL2	TRUE	2	swissregulon__hs__SPI1.p2	3.08	500bp	top50perTarget	0.0914209	0.00458121
796	SPI1	PFN1	TRUE	3	swissregulon__hs__SPI1.p2	3.08	500bp	top50perTarget	0.0764591	0.00406471
797	SPI1	PGK1	TRUE	1	swissregulon__hs__SPI1.p2	3.08	500bp	top50perTarget	0.0665271	0.00446737
798	SPI1	PIN1	TRUE	4	swissregulon__hs__SPI1.p2	3.08	500bp	top50perTarget	0.0523172	0.00555967
799	SPI1	PRNP	TRUE	1	swissregulon__hs__SPI1.p2	3.08	500bp	top50perTarget	0.0321161	0.00429764
800	SPI1	PRPF40A	TRUE	3	swissregulon__hs__SPI1.p2	3.08	500bp	top50perTarget	0.039091	0.00601633
801	SPI1	PSMB5	TRUE	2	swissregulon__hs__SPI1.p2	3.08	500bp	top50perTarget	0.062072	0.00460624
802	SPI1	RGS19	TRUE	4	swissregulon__hs__SPI1.p2	3.08	500bp	top50perTarget	0.0664634	0.00618864
803	SPI1	SDK1	TRUE	1	swissregulon__hs__SPI1.p2	3.08	500bp	top50perTarget	0.10896	0.00581349
804	SPI1	SLC16A3	TRUE	2	swissregulon__hs__SPI1.p2	3.08	500bp	top50perTarget	0.0651079	0.00461811
805	SPI1	STK38L	TRUE	2	swissregulon__hs__SPI1.p2	3.08	500bp	top50perTarget	0.0500186	0.00490265
806	SPI1	TLR5	TRUE	2	swissregulon__hs__SPI1.p2	3.08	500bp	top50perTarget	0.0835506	0.00475213
807	SPI1	TRAPPC8	TRUE	3	swissregulon__hs__SPI1.p2	3.08	500bp	top50perTarget	0.0635857	0.00524499
808	SPI1	TRIM27	TRUE	3	swissregulon__hs__SPI1.p2	3.08	500bp	top50perTarget	0.11485	0.00737388
809	SPI1	TRIP11	TRUE	2	swissregulon__hs__SPI1.p2	3.08	500bp	top50perTarget	0.0678622	0.00479159
810	SPI1	USP22	TRUE	1	swissregulon__hs__SPI1.p2	3.08	500bp	top50perTarget	0.0869125	0.004563
811	SPI1	WNT5A	TRUE	1	swissregulon__hs__SPI1.p2	3.08	500bp	top50perTarget	0.0340867	0.00422952
812	SPI1	ZNF292	TRUE	1	swissregulon__hs__SPI1.p2	3.08	500bp	top50perTarget	0.0832575	0.00425744
