# Supplementary material for: Identification of female-enriched and disease-associated microglia (FDAMic) contributes to sexual dimorphism in late-onset Alzheimer’s disease
Source: J Neuroinflammation. 2024 Jan 4;21:1. doi: 10.1186/s12974-023-02987-4 (PMC10765928; doi:10.1186/s12974-023-02987-4)
Supplement: Supplementary file 7 — Additional file 7: Table S7. 1,125 estrogen-responsive genes identified from the DNA methylome profiles in the MCF-7 study. [file 12974_2023_2987_MOESM7_ESM.xlsx]

## Sheet: Sheet1
Table S6—1,125 estrogen-responsive genes identified from the DNA methylome profiles in MCF-7 study
LINC00669
LYPD6B
APOBEC3C
ZFHX3
PCBP1-AS1
RNF123
LAMA5
CD58
ST8SIA4
FOXP1
SPSB1
C9orf24
MIR185
TANGO2
CMC1
ARID5B
ETNK2
MINK1
ELP3
SPIRE2
MIR550B1
ZNRF2
PRKRIR
RILP
SLC9A1
GREB1
ESPNP
EPC2
SEPT10
UST
RPTOR
CYFIP1
TBC1D16
RAET1E
RAET1E-AS1
C10orf76
UPF3B
RHOU
MRVI1
GFOD1
PVT1
NFIC
ARHGEF3
LOC101928161
MIR7853
NCKAP5
CDKN1B
RAI1
SLC26A4
PTGIS
HIVEP3
TARSL2
NEBL
MBTPS1
CDS2
BSG
NSMCE1
ABCC3
INCENP
RARB
MB21D2
KLHL3
ZNF609
LOC728392
NLRP1
C5orf66
ECE1
CREBBP
CDH18
HELZ
LOC101928323
MYO5B
SLIT1
ITPR2
LOC100130238
GALNT9
C16orf45
HCN2
ARHGEF16
PRR5
MAP4K5
MED12
MCF2L
OSBP2
NUFIP1
IL4R
ACOX2
ARHGAP10
LOC283140
SPRED2
PLXDC2
R3HDM4
SLC7A8
ADHFE1
C10orf91
CAMSAP1
CUX1
MIR4429
SFTPC
LARS
OTOG
FBXW7
GPATCH1
TJP1
PLXND1
PROSER2-AS1
KIAA1522
EFHD2
D2HGDH
BRE
TRMT2A
COQ4
DAXX
OR2M5
DPY19L1
TBC1D8
RGS3
FNDC3B
INTS9
ANKRD11
S1PR4
UBXN11
NID1
SMURF1
BAG3
LRP5L
CEP250
TMPRSS6
SREBF2
EPS15L1
SRGAP2
GCK
NDST2
TTC7A
MUC20
CSRP1
LMO7-AS1
LMO7
LINC00322
QSOX2
HIPK2
ANKRD44-IT1
ANKRD44
SLC11A1
LOC101926943
GTF2I
CLDN14
BTBD19
TCTEX1D4
SENP6
PKP3
KIF3C
MED15
SYNE1
ABCC8
MRPL38
NR2F2-AS1
MYRF
RASA3
C5AR2
LOC100288798
TBL1X
UTRN
FAIM2
NCOR2
TEX15
PHACTR4
CATSPER4
SLC43A1
FAM69A
DLG5
SMYD3
KIAA1549
C10orf107
THRAP3
SIK3
LINC-PINT
C15orf48
MIR147B
FOXN3
LAG3
DPH1
DOPEY1
AIM1L
RALGAPA2
SLC9A2
KIAA1644
MIR1268A
FERMT3
KCNK3
STAU2-AS1
PAPD4
UNKL
PRKCH
GLI3
SYNGR3
TJP3
RHOBTB2
RUNX2
RNF216
C11orf30
EGFR
TRIM62
IL32
PRKDC
ITGB3
TNXB
FAM178B
SLC12A6
FNDC3A
SAP30BP
FLJ21408
ADGRF4
ANXA5
SIAH2
PPP1R13B
GTSF1L
NBEA
TLE1
ITGB2
ITGA5
LOC102724050
AMPD3
ATP6V0A1
UBE2O
GTF2IRD1
AJUBA
TRIM29
PTAFR
COBL
EMX1
CAPS
LEFTY1
KCND3
KRT8
SLC2A1
SEPT9
KAZN
ADIPOR2
MPST
TST
NTN4
ADCY3
TCF7
LINC01271
PPARD
LRRC20
MIRLET7BHG
ANXA2
CTIF
LINC00578
ARRB1
TBC1D1
FAM73B
GMPPA
TNFAIP8
MYO16
CD82
DYNC1LI2
CAPN9
ST5
ZBTB7B
MAP2
TRIT1
STPG1
NHSL1
CSGALNACT1
FOXN1
ADH1A
LOC100507053
GJA4
PKIB
GIGYF1
TCEA2
MIR662
PGGT1B
PKP4
PLOD1
PVRL2
ACKR2
RNU6-71P
DST
TBC1D22A
RALGDS
NRSN1
ACER3
SNRNP40
MAST2
CTSD
CD68
HMGXB3
TECR
RPRD1B
ADAMTS17
RAB37
FA2H
SLC17A8
LHFPL2
ZMIZ1
SLC2A10
TK2
MBD3
COL18A1
RANGAP1
IGSF8
MSANTD3
VAC14
SLC35F1
CNR2
NOSIP
NEDD4L
KLC1
ARSG
BIK
ATXN1
HIP1
NEDD4
PGPEP1L
ASCL2
PRSS21
WDR33
GRHL2
NDUFA12
DLGAP4
BCAR3
ZNF804B
PPARGC1B
KIAA1467
EPN1
RALA
DKFZP434A062
GPSM1
YARS
PDZK1
NBPF20
NBPF10
P4HA2
KLF13
OTULIN
ZFP36L1
KLK6
MEAF6
ACOT7
SCUBE2
LRRFIP1
ARAP1
LFNG
SH3KBP1
SNORA71B
SNHG17
EVL
CHCHD3
TM9SF4
MGRN1
RRBP1
EXOC5
PAPSS2
PLCD3
PDK2
ABCB8
WWTR1
STRA6
MAPK8IP3
PIP5K1C
EMD
SCOC
MEGF6
LOC101928163
E2F2
TBC1D9
ST3GAL3
TBC1D14
CELSR1
SRP68
HECW2
RAD54B
ADCK3
PSORS1C1
SIK1
ASIC3
FBLIM1
CDH8
DNAJB6
PXDN
MIR3611
CUL2
REEP6
BIN2
ARHGEF10L
HPCAL1
LOC101927588
NTHL1
LINC01135
MIR4314
ALOX12B
IRAK2
RASSF3
MVB12B
NFATC1
PARD3
TNS3
ARID3A
LRRC8A
COMMD3-BMI1
COMMD3
AATK-AS1
AATK
ABLIM2
CABIN1
PGS1
MGAT4B
CMIP
FAM83A
SH3PXD2A
ZSWIM1
MYLK3
RMDN3
ATP6V1C2
DIP2B
ADORA1
CENPP
FLJ42969
TBCD
VWF
LOC100506860
GREB1L
RAMP1
FAXDC2
RGS10
PIGT
LINC01599
TULP4
RARA
KDM6A
UXS1
PACS2
GALNT2
SYTL1
JAG1
USP6NL
ADAP1
SHROOM2
URB1
PRKAR2A
MFSD6
LOC101929268
AKAP1
ITPK1
TNIP1
ASB4
BAHD1
ANKRD40
TTC39C
ATXN7L1
PPIL6
NOL9
CBFA2T3
LINC00265
MICALL2
SKI
PIGS
CDH5
SSH3
NAT14
SSC5D
SSR3
LINC01307
SLC4A11
CCDC58
C8orf44-SGK3
SGK3
MROH1
LYN
FAM198A
DCDC2
ESF1
APOA1
APOA1-AS
SERPINF2
KRT13
ICAM2
CEP128
HIVEP2
SMIM1
WDFY4
SGPL1
PEPD
LOC101927787
ACTN4
EEFSEC
GRIK2
RBM5
IL6R
TDP2
KLC3
KRBOX1
KRBOX1-AS1
SNED1
MED24
CCSER2
MGAT3
EEA1
MDH2
SQRDL
C1orf226
PDLIM2
SUCLA2
SORCS3
SPTBN1
FAM214A
LOXL2
LOC100507156
AQP1
CORO1C
TET3
DOCK9
NINL
MIR548H4
TRPM3
TMEM39B
HERC3
TRABD2B
FAAP20
PEBP4
LOC101927043
PODXL
TRAF3IP1
PCGF3
STARD13
MIR4774
CERS6
C20orf141
AGAP1
SH3BP2
RIN2
LIMK2
KDM2B
RAPGEFL1
C11orf49
HGFAC
NRP2
SLC24A3
R3HDM2
RAPGEF5
GDPD5
MED1
NEUROG3
MIR378H
CRTC3-AS1
HM13
ACOX3
CDC14A
AGPAT9
CCNJL
PTPN22
AP4B1-AS1
LPIN1
ALDH3B1
GNG7
FADS2
ADGRF5
MTMR9LP
VEZF1
PCED1B-AS1
PCED1B
MYO18A
UNK
DCTN1
MIR1251
RMST
MACROD1
GOLGA2P6
PBX1
YPEL2
TIMP2
CDK5RAP1
CLEC16A
SLC12A4
SNX29
TANC1
DIP2C
C1QTNF6
PVRL1
ITGB5
KIAA0319L
IFNGR2
HSPBP1
DAAM1
VWA3B
SRSF4
CHDH
IGSF9B
MSANTD1
MIR563
NECAB1
PDGFA
HEXA
TANGO6
SUSD1
MIR3134
VAV2
UCN2
COL7A1
MSI2
TMEM241
DMKN
MIR5095
EPHA2
TAB2
ARNTL
NCKAP5L
LIPG
OGDH
ZNF395
MCM2
NPHP1
GLS2
MICAL3
LMNA
SMIM13
TEN1-CDK3
TEN1
YAP1
CORO7-PAM16
CORO7
RAC2
CLCN1
ANXA11
HK1
MROH6
GRK5
MKNK1
MATK
DNAJB2
TINAGL1
CPD
CHD9
IRS2
LOC105447648
FNBP1
KCMF1
CD59
C19orf57
LINC01588
PLEKHG4
FAM53B
ITGAE
FAM167A
FAM167A-AS1
EPS8
PRSS23
CCR5
LOC102724297
IFITM10
UQCC1
MKL2
CACNG6
RBM19
DOCK10
DUSP13
FXYD3
LRRC59
CCNY
ABCC1
SPARCL1
SIGLEC1
SCNN1D
LINC01091
LOC101927686
PFDN1
MIR1250
PALMD
TUBB3
DISC1
TSNAX-DISC1
BCOR
LOC101927311
SMAD6
RXRA
TRAF3
MTA1
EXOC3L4
NADK
ITPKB
UBR5
FLJ22447
NPC1
IL27RA
BCKDHA
INF2
LOH12CR1
TUBA1C
PDE1A
SERPINA1
TOM1L2
ZDHHC18
MPG
IL1RN
UHRF1BP1
LINC00332
FHAD1
LRRC37A5P
ATP9A
HHLA2
ADCY2
GMDS
C2orf54
ARF1
KLF12
C15orf62
DNAJC17
POLRMT
SORCS2
MLXIPL
LOC389602
KRT80
MOB3C
MST1R
ZCCHC24
APBB2
SPATS2L
EXT1
C6orf132
LY6D
PTGER1
CES4A
RNF207
SOST
P4HA3
KDM4B
RXFP4
PPAP2A
MFHAS1
DNMBP
PCDH7
DOK7
CSGALNACT2
XPNPEP1
CHST11
LRP11
EIF4E3
SLC12A7
PRDM15
PARD3B
EPHA6
LOC105376360
ARNT2
LOC101929441
SLC7A2
CD81
FMNL1
DOK4
CREB5
PTGES
LPP
CAP2
SLC16A5
EFCAB2
LOC101927482
RBMS1
EIF2AK4
C15orf41
DLG2
IRAK1BP1
SDC4
DDX47
SREBF1
TACC2
PLXNB2
SYN3
FOXJ3
MICALL1
MYO5C
IFFO2
RFX4
LOC100287944
RGS12
GAPVD1
TSPAN14
RNF170
MLLT10
C12orf79
PPP1R16B
DTX2P1-UPK3BP1-PMS2P11
MAST4
PRKCE
SLCO3A1
PTTG1IP
STEAP4
TMPRSS4
KANSL1
PDLIM5
CCDC162P
GPR63
TBC1D10C
GPRC5D
AGFG1
BCO1
PRKCD
SYTL2
TMEM9
SYT1
PACSIN2
DAD1
HMCN2
PMEPA1
BBX
EXOSC7
RAB30
ABCB9
KMT2A
LY6G6C
FAM19A5
NF1
ATP8A1
ATOH8
SLX4IP
SPG7
SUN1
RALB
CASZ1
NFAT5
CD9
GALNT6
ULK1
LOC101927181
CDK19
KCTD15
BAIAP2L1
PAGR1
MVP
SOX2
SOX2-OT
TBCB
POLR2I
PLD4
PPAP2B
BRSK2
GPC5
ARFGEF3
ITPR1
SSBP2
SRRM3
PSAPL1
JADE2
YIPF6
CCDC153
ARHGAP17
KIAA1683
ARHGEF12
TIAM1
CDC42EP4
SLC35F2
ZNF516
MARK4
ATAD1
RFX3
SLC36A1
TUFT1
CYTH1
TBC1D10A
PLEKHA5
TTC6
DPP4
EDN2
SCNN1A
DNAAF1
WDR25
ANO1
LINC00243
FBXL18
LMX1B
FARP1
C1orf21
THSD7B
SLC51B
RNF145
P2RX3
SSBP3
NTN1
TFRC
CHCHD5
GNAO1
VARS
KIAA1217
ABCD3
ACTB
SORL1
WDR64
USP28
MYLK-AS2
MYLK
LINC01507
CHRDL2
SLC25A42
THPO
CHRD
WWC2
ZNF652
MIR6775
SLC7A5
APOO
PITPNC1
AHDC1
PWWP2B
CRYBB2P1
LARGE
SLC22A5
LLGL1
AHNAK2
SCARB1
MYBPHL
TRIO
P2RY2
TAF3
NYAP1
GCOM1
MYZAP
DPYSL2
ENDOU
GSE1
DNAJA1
FAM129A
TMC7
LSMEM1
FIBCD1
FRRS1
CAV3
MAPK10
PITPNM2
CGNL1
GTF2F2
TNFRSF13B
SH3BP5
RASAL1
PADI4
GPD1L
CDYL
IMPDH1
CELSR2
NFATC2
KCTD1
RBL2
CTRB2
VPS37C
SFXN1
ENPP3
NEK10
DLG4
JPH1
LRIG1
SLC28A1
CDKN1A
ATXN10
TRIOBP
ABCB4
RPS6KA2-IT1
RPS6KA2
MACF1
IGF1R
LOC101927795
AOX2P
SETBP1
CNKSR3
SLC44A1
PNKD
CRACR2A
NOS1AP
UCMA
APP
KIFC3
GSPT1
TMEM63C
CAPN2
MAP6
MSS51
CSF1R
LINC01413
SLC9A3R2
KRT16
C12orf10
PFDN5
ERG
TOMM22
LOC101927854
THRB
PCDH19
IGFBP4
NOVA2
NYAP2
PLXNA1
MATN2
GPD1
PREX1
SAMD9
PUM2
EXOG
TMEM40
ABCA1
RPIA
NREP-AS1
ATRNL1
E4F1
ALDH3A1
LOC101929584
MIR99AHG
TWSG1
FAM207A
BCL7C
ARID1B
MIR548F5
DCLK1
PDZK1IP1
ABHD5
KCNH2
LOC643339
RAB2A
PSD3
TNFRSF19
CTBP2
PTPN14
MZB1
FAM120B
CYTH4
TCF7L2
DDA1
F7
IL17RE
BMP1
SUSD4
CMTM6
BTBD2
ANGPT2
MCPH1
DGKZ
ANKRD28
CCDC57
AGTPBP1
FLOT1
EEF1E1-BLOC1S5
EEF1E1
BOK
TMEM184B
LMTK3
FABP5
SLC1A5
PKP1
LINC00673
LTBP2
C20orf195
MVK
GATAD2A
RHOF
SDHB
SYNGR1
SAMD10
DAZAP1
SAMSN1
MTA3
TRMT44
ELL
INPP4B
PI4K2A
NOTCH1
RAB31
SEMA3F
FLNA
CCBL1
BRD8
PHF11
MYOF
GRID1
MDGA1
STK39
SSPO
RPH3AL
SEC14L1
KSR1
LOC101928008
SBF2
TTC39A
PIK3R6
INPP5A
MAP2K2
MRPL13
RASSF7
L2HGDH
PTER
TMEM220-AS1
TRIM10
MAEA
CCRL2
CSDC2
DNAJC12
ENPP1
CASC15
CCDC150
SLC44A4
LPCAT1
SPOCK1
PLA2G4B
JMJD7-PLA2G4B
TCEA1
SH3RF1
MYO1B
ASPG
PAFAH1B1
TNFRSF1B
HIP1R
ZBTB7C
KLHL8
LINC00514
PDLIM7
RFX8
MLK7-AS1
ZNF407
WWOX
TSC1
FLT1
MAN1C1
PKM
CADM3
YWHAG
SLC16A1
LGR4
