# Supplementary material for: Identification of female-enriched and disease-associated microglia (FDAMic) contributes to sexual dimorphism in late-onset Alzheimer’s disease
Source: J Neuroinflammation. 2024 Jan 4;21:1. doi: 10.1186/s12974-023-02987-4 (PMC10765928; doi:10.1186/s12974-023-02987-4)
Supplement: Supplementary file 8 — Additional file 8: Table S8. Hypermethylated and hypomethylated genes found in brain tissues of female LOAD patients. [file 12974_2023_2987_MOESM8_ESM.xlsx]

## Sheet: Sheet1
Table S7—Hypermethylated and hypomethylated genes found in brain tissues of female LOAD patients
Hypomethylated genes in female LOAD (HypoInFemale, 2,399 genes)	Hypermethylated genes in female LOAD (HyerInFemale, 9,032 genes)	Estrogen-responsive genes from MCF-7 study (EstrogenGene, 1,125 genes)					162 common genes in "EstrogenGene" and "HyperInFemale":						682 common genes in "EstrogenGene" and "HyperInFemale":
TTBK2	C5orf56	LINC00669					ZFHX3						LYPD6B
THAP2	SELENBP1	LYPD6B					FOXP1						APOBEC3C
SST	SH3PXD2B	APOBEC3C					ARID5B						ZFHX3
CACNA1C	LDB2	ZFHX3					MINK1						RNF123
LOC100128542	CTDSP1	PCBP1-AS1					UST						LAMA5
PIBF1	MIR26B	RNF123					RPTOR						CD58
NF1	GPR37L1	LAMA5					C10orf76						FOXP1
MIR19A	PSTPIP1	CD58					ARHGEF3						SPSB1
MIR17HG	ESM1	ST8SIA4					NCKAP5						C9orf24
MIR17	TMEM63A	FOXP1					RAI1						MIR185
MIR18A	FOXK2	SPSB1					ECE1						ARID5B
CDO1	CCDC8	C9orf24					CDH18						ETNK2
RIMS2	TFAP2E	MIR185					HELZ						MINK1
LOC100188947	PRRT3	TANGO2					OSBP2						SPIRE2
HECTD2	GREB1	CMC1					ARHGAP10						ZNRF2
DYNLRB1	VIPR2	ARID5B					SPRED2						RILP
CCDC80	ADAMTSL1	ETNK2					CAMSAP1						SLC9A1
SRPK2	CDA	MINK1					FBXW7						GREB1
MED12L	RARA	ELP3					TJP1						ESPNP
DOCK9	EDARADD	SPIRE2					BRE						UST
CCDC6	ITPKB	MIR550B1					DAXX						RPTOR
GNAL	ATG16L2	ZNRF2					DPY19L1						CYFIP1
CHMP1B	TNS1	PRKRIR					ANKRD11						TBC1D16
GLRB	A2M	RILP					SMURF1						RHOU
KIAA1267	SDC3	SLC9A1					LMO7						MRVI1
GATA3	DLEU2	GREB1					SYNE1						PVT1
MICAL2	ANGPT2	ESPNP					NCOR2						NFIC
ARHGAP21	MCPH1	EPC2					SLC43A1						ARHGEF3
FAM129A	MCF2L	SEPT10					THRAP3						NCKAP5
CUTA	PRKAG2	UST					DPH1						RAI1
LIG1	IL22RA1	RPTOR					UNKL						SLC26A4
CDC40	SECTM1	CYFIP1					TNXB						PTGIS
RUNX1T1	ANK1	TBC1D16					ATP6V0A1						HIVEP3
NOS1AP	MIR486	RAET1E					MAP2						TARSL2
SYNE1	PCDH12	RAET1E-AS1					DST						NEBL
CTAGE5	PLEKHF1	C10orf76					CD68						BSG
HDAC9	FOXP2	UPF3B					LHFPL2						NSMCE1
JMJD1C	RBM33	RHOU					NEDD4L						ABCC3
CUGBP2	SLC41A1	MRVI1					ATXN1						ZNF609
TRNAU1AP	DOT1L	GFOD1					NEDD4						LOC728392
PPP1R10	RNF39	PVT1					WDR33						NLRP1
INADL	LOC100271722	NFIC					PPARGC1B						ECE1
SLIT3	SOD3	ARHGEF3					GPSM1						CREBBP
MIR585	ATP11A	LOC101928161					P4HA2						CDH18
STAT1	LOC158376	MIR7853					SCUBE2						SLIT1
LOC728276	KLF3	NCKAP5					LRRFIP1						LOC100130238
BRD4	C10orf11	CDKN1B					WWTR1						GALNT9
C3orf23	C13orf26	RAI1					PIP5K1C						C16orf45
ASTN1	KDM2B	SLC26A4					TBC1D9						HCN2
DNAJC6	NFIC	PTGIS					HECW2						ARHGEF16
MIR29C	EPAS1	HIVEP3					SIK1						PRR5
NETO1	APCDD1	TARSL2					HPCAL1						MCF2L
NAV2	NCRNA00181	NEBL					COMMD3						IL4R
CUBN	A1BG	MBTPS1					PGS1						ACOX2
MYH15	FAM166B	CDS2					DIP2B						ARHGAP10
AASDHPPT	RHBDF2	BSG					ADORA1						SPRED2
ASPM	AGAP2	NSMCE1					PIGT						PLXDC2
TACC1	LOC100130776	ABCC3					RARA						SLC7A8
HMGA2	C14orf115	INCENP					GALNT2						ADHFE1
RELL1	SLC12A4	RARB					URB1						C10orf91
UBR4	FLI1	MB21D2					ITPK1						CUX1
PLCL1	CDH23	KLHL3					TNIP1						SFTPC
NEIL3	C10orf54	ZNF609					TTC39C						FBXW7
C17orf81	LECT1	LOC728392					ATXN7L1						TJP1
DULLARD	FOXK1	NLRP1					SGK3						PLXND1
UHRF1BP1L	MIR548H4	C5orf66					GRIK2						KIAA1522
NUDT15	NOX5	ECE1					SNED1						D2HGDH
ST7	THRA	CREBBP					MGAT3						BRE
LOH12CR2	CUX1	CDH18					MDH2						TRMT2A
LOH12CR1	POU6F2	HELZ					DOCK9						TBC1D8
MAP1D	MEGF6	LOC101928323					MIR548H4						RGS3
PLCL2	MACF1	MYO5B					HERC3						FNDC3B
DLG2	MMRN2	SLIT1					PODXL						INTS9
FMNL2	ESYT2	ITPR2					AGAP1						ANKRD11
ARMC7	PARP14	LOC100130238					KDM2B						S1PR4
NAV1	RIN2	GALNT9					FADS2						UBXN11
NME5	ALPL	C16orf45					VEZF1						NID1
BRD8	SIX5	HCN2					PBX1						SMURF1
TMEM49	DOCK9	ARHGEF16					CLEC16A						BAG3
ZNF496	CCDC13	PRR5					SNX29						LRP5L
MLL5	SGIP1	MAP4K5					DIP2C						TMPRSS6
NHEDC2	CCDC105	MED12					IFNGR2						EPS15L1
FAM53C	CTBP2	MCF2L					DAAM1						GCK
TUBB	GJB4	OSBP2					VWA3B						TTC7A
ADAM23	CASZ1	NUFIP1					IGSF9B						MUC20
RNF5P1	MPL	IL4R					SUSD1						CSRP1
RNF5	VENTX	ACOX2					MSI2						LMO7
AGPAT1	C9orf75	ARHGAP10					ARNTL						QSOX2
C11orf58	LRP5	LOC283140					OGDH						HIPK2
PODXL	PFN3	SPRED2					GLS2						ANKRD44
GLO1	GPER	PLXDC2					PLEKHG4						SLC11A1
PANX2	C7orf50	R3HDM4					ITGAE						GTF2I
PALLD	DGKG	SLC7A8					PFDN1						CLDN14
FN3KRP	NES	ADHFE1					UBR5						BTBD19
ALAS1	SLC2A1	C10orf91					NPC1						TCTEX1D4
YPEL5	PRDM16	CAMSAP1					LOH12CR1						SENP6
ZMYND8	HLA-E	CUX1					PDE1A						PKP3
SEMA4B	ZNF385A	MIR4429					ADCY2						MED15
CPT2	GUCY2D	SFTPC					PPAP2A						SYNE1
N4BP1	PAQR6	LARS					PCDH7						ABCC8
STK40	GRM2	OTOG					CHST11						RASA3
N6AMT2	LEMD2	FBXW7					LRP11						UTRN
ZNF428	TEAD1	GPATCH1					PRDM15						NCOR2
HOOK3	CCDC102A	TJP1					RBMS1						TEX15
SETBP1	ATP6V0A4	PLXND1					DLG2						CATSPER4
OSBP2	FAM59B	PROSER2-AS1					IFFO2						SLC43A1
NELL2	CCDC33	KIAA1522					PRKCE						DLG5
MIR20A	TJP1	EFHD2					PDLIM5						SMYD3
MIR19B1	RAC1	D2HGDH					SYTL2						C10orf107
AKAP13	KLF16	BRE					SYT1						SIK3
SSX2IP	PHF15	TRMT2A					BBX						C15orf48
LOC285696	ITPRIP	COQ4					NF1						FOXN3
POLR2C	SLC16A3	DAXX					ATP8A1						DPH1
CNGA4	ZC3H12D	OR2M5					SRRM3						AIM1L
ANKRD13A	MAP4K1	DPY19L1					ZNF516						RALGAPA2
KCTD1	BTBD17	TBC1D8					SLC36A1						SLC9A2
ZSWIM7	TTC7A	RGS3					CYTH1						KIAA1644
TTC19	EBF1	FNDC3B					PLEKHA5						FERMT3
KCNQ2	FRMD4A	INTS9					C1orf21						KCNK3
RELN	RTBDN	ANKRD11					GNAO1						UNKL
HTR2A	RGS3	S1PR4					VARS						PRKCH
NUAK1	LAMA2	UBXN11					SORL1						GLI3
RERE	CORO2B	NID1					SLC25A42						RHOBTB2
MOBKL2B	RBPJL	SMURF1					PITPNC1						RUNX2
IFNK	C6orf35	BAG3					SLC22A5						RNF216
VGLL4	CCDC88B	LRP5L					TRIO						C11orf30
ZSWIM2	TCF7L2	CEP250					TAF3						EGFR
ASAP1	APOC3	TMPRSS6					DPYSL2						TRIM62
VARS	AHNAK	SREBF2					FAM129A						IL32
TMEM149	SDK2	EPS15L1					MAPK10						ITGB3
SLC4A8	PLA2G5	SRGAP2					GTF2F2						TNXB
FLJ39653	ASPSCR1	GCK					RASAL1						FAM178B
ATP2B4	CYB5R3	NDST2					KCTD1						SLC12A6
NARFL	ACRBP	TTC7A					DLG4						SAP30BP
TMEM117	GPR56	MUC20					JPH1						PPP1R13B
COL5A1	DIP2C	CSRP1					RPS6KA2						GTSF1L
SLC38A1	RSPO3	LMO7-AS1					SETBP1						NBEA
TPRA1	CELSR1	LMO7					SLC44A1						TLE1
ATXN1	SNX18	LINC00322					NOS1AP						ITGA5
AZIN1	LOC388387	QSOX2					APP						ATP6V0A1
CDKL2	GPR81	HIPK2					GSPT1						GTF2IRD1
BTG1	SSBP3	ANKRD44-IT1					NOVA2						TRIM29
GRIN2B	NR2F6	ANKRD44					MATN2						PTAFR
C7orf31	PHLDB3	SLC11A1					EXOG						COBL
SOCS6	HMHA1	LOC101926943					ARID1B						EMX1
LEPREL2	C6orf27	GTF2I					KCNH2						CAPS
SIL1	RPH3AL	CLDN14					TNFRSF19						LEFTY1
WBP1	SLC2A5	BTBD19					SUSD4						KCND3
INO80B	ALPK3	TCTEX1D4					ANKRD28						KRT8
C8orf41	ALS2CR11	SENP6					LTBP2						SLC2A1
MAK16	TANC1	PKP3					SYNGR1						SEPT9
C17orf69	IRF7	KIF3C					MTA3						ADIPOR2
MGC57346	BIN1	MED15					PI4K2A						MPST
MYST4	NHSL1	SYNE1					SEMA3F						TST
BBS7	SLC9A10	ABCC8					BRD8						ADCY3
KCNMB2	GPR98	MRPL38					SBF2						TCF7
FAT3	C20orf151	NR2F2-AS1					MRPL13						PPARD
DCTN2	LOC100190938	MYRF					SH3RF1						LRRC20
DCAF13	RAMP2	RASA3					KLHL8						ANXA2
SLC25A32	RBP1	C5AR2					MAN1C1						ARRB1
FEZ1	PODXL	LOC100288798					CADM3						TBC1D1
OR11G2	CDK3	TBL1X					YWHAG						GMPPA
YLPM1	KCNN4	UTRN											TNFAIP8
CSDE1	KIF12	FAIM2											MYO16
NUMA1	TMPRSS4	NCOR2											CD82
LRTOMT	KLHDC8A	TEX15											ST5
MYO1D	SLC44A4	PHACTR4											ZBTB7B
PRDM15	RNF220	CATSPER4											NHSL1
CSNK1A1	EPS8L1	SLC43A1											CSGALNACT1
ODZ3	CDC42EP4	FAM69A											FOXN1
GPNMB	FRMD6	DLG5											GJA4
ACTR3	PACS2	SMYD3											PKIB
CADPS	OCA2	KIAA1549											TCEA2
OGG1	S100A13	C10orf107											PKP4
ADAM19	S100A1	THRAP3											PVRL2
CALU	FBXO2	SIK3											DST
RTN1	LATS2	LINC-PINT											TBC1D22A
HNRNPAB	CDH24	C15orf48											RALGDS
YIPF2	LOC723809	MIR147B											MAST2
C19orf52	NDUFS2	FOXN3											HMGXB3
DTNB	ADAMTS4	LAG3											TECR
PPARGC1B	C10orf116	DPH1											ADAMTS17
PAR-SN	MIR145	DOPEY1											RAB37
SNORD107	LOC728264	AIM1L											FA2H
OMG	GNA12	RALGAPA2											SLC17A8
GABBR1	SLC41A3	SLC9A2											LHFPL2
TTPAL	CLCN1	KIAA1644											ZMIZ1
CPEB4	C8orf34	MIR1268A											SLC2A10
MYT1L	RASA3	FERMT3											TK2
CYP2U1	PLEKHN1	KCNK3											MBD3
ATP1A1	PINX1	STAU2-AS1											COL18A1
ELMO1	ACTA1	PAPD4											RANGAP1
TTC25	TRDN	UNKL											VAC14
RHOBTB3	RGS14	PRKCH											CNR2
RNF11	PLD4	GLI3											NOSIP
UBXN6	TACC1	SYNGR3											NEDD4L
RBM28	MYLK	TJP3											KLC1
KDM3B	MYL10	RHOBTB2											ARSG
NDUFC2	TP73	RUNX2											BIK
ZCCHC11	DLGAP2	RNF216											ATXN1
ZDHHC2	LEFTY2	C11orf30											HIP1
AQP9	ICAM5	EGFR											NEDD4
CHTF8	SMG6	TRIM62											ASCL2
CIRH1A	GCNT2	IL32											PRSS21
CPLX1	NXN	PRKDC											GRHL2
TMEM8B	C11orf20	ITGB3											NDUFA12
PTK2	CXXC5	TNXB											DLGAP4
RNASEH1	CPEB1	FAM178B											BCAR3
HNRNPU	SLC9A3R2	SLC12A6											KIAA1467
MLX	TRIM2	FNDC3A											EPN1
DGKI	SLC44A2	SAP30BP											RALA
THUMPD3	CCDC42B	FLJ21408											GPSM1
THOC7	NR1H3	ADGRF4											PDZK1
MIR29B1	NCOA2	ANXA5											P4HA2
MYBL1	ARSI	SIAH2											KLF13
KIF5C	RXRA	PPP1R13B											KLK6
SLC2A12	GIMAP8	GTSF1L											ACOT7
STAR	GHRHR	NBEA											LRRFIP1
STRADB	MAEA	TLE1											ARAP1
TRAK2	SLC15A2	ITGB2											LFNG
SESN2	NOD1	ITGA5											EVL
PRDM2	TRIM56	LOC102724050											MGRN1
TMEM108	PALM	AMPD3											RRBP1
C3orf19	KCNMB3	ATP6V0A1											PAPSS2
RPRD1A	BRUNOL4	UBE2O											PLCD3
INHBB	SHANK1	GTF2IRD1											WWTR1
R3HDM1	ADAP1	AJUBA											STRA6
BRI3BP	DUSP16	TRIM29											MAPK8IP3
DPY19L2P2	ITGB5	PTAFR											PIP5K1C
AVPR1B	REV1	COBL											SCOC
C6orf186	LTBP3	EMX1											MEGF6
PHF12	TMPRSS6	CAPS											E2F2
ZEB2	C17orf63	LEFTY1											ST3GAL3
TRIM46	PGS1	KCND3											TBC1D14
TSC22D1	LCNL1	KRT8											CELSR1
CACNA1D	KLHL21	SLC2A1											HECW2
GINS1	WWTR1	SEPT9											RAD54B
B3GAT1	DNM2	KAZN											PSORS1C1
OPTN	GMDS	ADIPOR2											SIK1
BDNF	MOV10	MPST											FBLIM1
DKFZP434H168	STK32B	TST											DNAJB6
GNAO1	TBCD	NTN4											PXDN
ANKRD28	TMEM40	ADCY3											REEP6
FGD4	FOXP1	TCF7											BIN2
DMC1	HCN2	LINC01271											ARHGEF10L
VTI1A	GATSL3	PPARD											HPCAL1
SYT16	ROBO4	LRRC20											NTHL1
C9orf125	EIF4G1	MIRLET7BHG											ALOX12B
FUBP1	EPHX1	ANXA2											IRAK2
BZW2	USH1G	CTIF											RASSF3
ANKMY2	FRMPD2	LINC00578											NFATC1
BPHL	ACVRL1	ARRB1											PARD3
DSTYK	STAC3	TBC1D1											TNS3
UST	SORBS1	FAM73B											ARID3A
CACNA1S	FOXN4	GMPPA											AATK
DDAH1	ZNF469	TNFAIP8											ABLIM2
PPHLN1	TRIM5	MYO16											PGS1
ZCRB1	HEATR2	CD82											CMIP
CACNA1G	SNX24	DYNC1LI2											FAM83A
SGCE	RPS11	CAPN9											SH3PXD2A
PEG10	ASGR2	ST5											MYLK3
SERPINI1	SPEG	ZBTB7B											ATP6V1C2
CDC42	IGDCC4	MAP2											DIP2B
YWHAH	TAF4	TRIT1											TBCD
C22orf24	NDRG2	STPG1											VWF
PCMTD2	RAVER1	NHSL1											GREB1L
ZBTB7A	ICAM3	CSGALNACT1											RAMP1
OLR1	PRR5-ARHGAP8	FOXN1											RGS10
YWHAG	LMNA	ADH1A											TULP4
C6orf136	DIRC3	LOC100507053											RARA
PGM3	CENPB	GJA4											UXS1
RWDD2A	SERPINF2	PKIB											PACS2
PPP3CB	HOXA3	GIGYF1											GALNT2
STMN1	ZBTB38	TCEA2											SYTL1
C6orf138	CYR61	MIR662											JAG1
VCAN	IFITM1	PGGT1B											USP6NL
TSPYL4	TTYH2	PKP4											ADAP1
NCAM2	MGC16275	PLOD1											MFSD6
ELOVL7	AQP6	PVRL2											AKAP1
ABCE1	ZNF423	ACKR2											ITPK1
ANAPC10	PRELP	RNU6-71P											TNIP1
RCE1	ALDH2	DST											ASB4
C11orf80	GPR124	TBC1D22A											BAHD1
OCIAD1	PTDSS2	RALGDS											ATXN7L1
CTNNA1	ADAM33	NRSN1											NOL9
LRRTM2	CORO6	ACER3											CBFA2T3
USP32	GALR3	SNRNP40											MICALL2
RAB7A	SNRK	MAST2											SKI
ICT1	HIPK2	CTSD											CDH5
GOLSYN	ICAM2	CD68											SSH3
CHID1	ECHDC2	HMGXB3											NAT14
SART3	PLEKHO2	TECR											SSC5D
TUBB4	TMEM132E	RPRD1B											SLC4A11
GTF2E2	CSF3	ADAMTS17											SGK3
STBD1	SLC37A4	RAB37											LYN
MRPL50	ZDHHC3	FA2H											FAM198A
ZNF189	IL4I1	SLC17A8											DCDC2
THUMPD2	LCAT	LHFPL2											ESF1
MPDZ	ROR2	ZMIZ1											APOA1
A2BP1	NSMCE1	SLC2A10											SERPINF2
RPS26	SLC8A2	TK2											ICAM2
YPEL1	UCN	MBD3											HIVEP2
B4GALT6	MOBKL2C	COL18A1											WDFY4
SEMA5B	SGK3	RANGAP1											PEPD
OSBPL8	PTGDS	IGSF8											EEFSEC
FYB	PTGES	MSANTD3											IL6R
DLGAP1	MYO10	VAC14											KLC3
DOCK1	SLC9A3R1	SLC35F1											SNED1
FAM196A	RLTPR	CNR2											MED24
ENTPD7	SLC39A12	NOSIP											MGAT3
ELAVL4	SRRM3	NEDD4L											SQRDL
PAR5	ZBTB20	KLC1											C1orf226
SNORD64	PLEKHB1	ARSG											PDLIM2
PHACTR1	PRKCA	BIK											SORCS3
BIRC6	SLC12A7	ATXN1											SPTBN1
MIR558	HYAL2	HIP1											LOXL2
COG5	KRT83	NEDD4											AQP1
GPR22	STXBP6	PGPEP1L											TET3
TOP2B	SORCS2	ASCL2											DOCK9
CUGBP1	IFLTD1	PRSS21											MIR548H4
ZNF167	GDF7	WDR33											TRPM3
AMDHD2	SLC22A7	GRHL2											HERC3
NCAPD3	GNG7	NDUFA12											PEBP4
LOC100126784	LRRN4	DLGAP4											PODXL
FAM3C	C14orf43	BCAR3											PCGF3
PREX2	TGFBR2	ZNF804B											STARD13
SGK3	POU2F2	PPARGC1B											AGAP1
PIGL	NPAS3	KIAA1467											SH3BP2
GTF2F2	RIN3	EPN1											RIN2
GRIA1	SEMA3G	RALA											LIMK2
CDH13	LTB4R	DKFZP434A062											KDM2B
ALS2CR8	GLI2	GPSM1											RAPGEFL1
WDR12	DPEP1	YARS											HGFAC
COX6C	FAM65A	PDZK1											NRP2
RRAGD	SRMS	NBPF20											R3HDM2
GABRG2	LHPP	NBPF10											GDPD5
UBE2CBP	WFDC1	P4HA2											NEUROG3
SHANK2	CCND1	KLF13											HM13
DPYSL2	VWF	OTULIN											ACOX3
PLEKHA5	C12orf27	ZFP36L1											CDC14A
HELZ	CDRT4	KLK6											CCNJL
TTC39C	SERTAD1	MEAF6											LPIN1
FAM5B	ARSG	ACOT7											ALDH3B1
CLVS1	FAM38A	SCUBE2											GNG7
SYNGAP1	MLLT1	LRRFIP1											FADS2
EPS15	GNL1	ARAP1											MYO18A
SHF	HIBADH	LFNG											RMST
OTUD3	TTC22	SH3KBP1											MACROD1
CBX3	CA13	SNORA71B											PBX1
G6PC3	IL21R	SNHG17											YPEL2
LAMC1	CPLX3	EVL											TIMP2
DCLK3	CHST3	CHCHD3											CLEC16A
PNMA1	C3orf21	TM9SF4											SLC12A4
MAP2	SUFU	MGRN1											SNX29
DIP2C	RAB37	RRBP1											TANC1
GAS5	FES	EXOC5											DIP2C
SNORD78	KCNQ4	PAPSS2											C1QTNF6
SNORD76	TIMP4	PLCD3											ITGB5
SNORD77	SYN2	PDK2											CHDH
SNORD44	ROR1	ABCB8											IGSF9B
SNORD79	TGFB2	WWTR1											MIR563
AFAP1	CDH22	STRA6											PDGFA
FBXL16	FLJ36777	MAPK8IP3											VAV2
KSR2	PPP1R13L	PIP5K1C											UCN2
SRPK1	SIGLEC15	EMD											MSI2
DIMT1L	RFFL	SCOC											DMKN
UBE2V1	BSX	MEGF6											EPHA2
TMEM189-UBE2V1	CILP2	LOC101928163											NCKAP5L
VPS13D	C3orf27	E2F2											LIPG
SNORD11B	TMEM109	TBC1D9											ZNF395
NOP58	CUEDC1	ST3GAL3											MCM2
GPR6	MSI2	TBC1D14											MICAL3
CLEC16A	LHCGR	CELSR1											LMNA
VPS53	SLC45A3	SRP68											YAP1
SLC2A11	CLDN5	HECW2											RAC2
MYADM	NFIX	RAD54B											CLCN1
MRPL55	RHBDL2	ADCK3											HK1
UBR3	CASKIN2	PSORS1C1											GRK5
ARHGEF18	C1QTNF5	SIK1											MATK
TEX2	MFRP	ASIC3											TINAGL1
PRDM10	CMYA5	FBLIM1											CHD9
NGEF	SYT8	CDH8											IRS2
GNAI3	MYO9B	DNAJB6											FNBP1
SLAIN1	LRFN1	PXDN											CD59
KL	GPR123	MIR3611											C19orf57
PYROXD1	DENND3	CUL2											PLEKHG4
TPST1	JARID2	REEP6											FAM53B
MRPS26	VWCE	BIN2											ITGAE
LDB2	C16orf74	ARHGEF10L											FAM167A
MAP1B	SLC11A1	HPCAL1											MKL2
EIF3E	LOC150185	LOC101927588											CACNG6
NFASC	RORA	NTHL1											RBM19
TBCK	MYH6	LINC01135											DUSP13
SERGEF	MIR208A	MIR4314											FXYD3
SEPW1	ERI3	ALOX12B											CCNY
DHPS	FCHO1	IRAK2											ABCC1
KCNA4	KRT72	RASSF3											SCNN1D
FAAH	KCNE3	MVB12B											PFDN1
ANGPTL5	STRA6	NFATC1											TUBB3
KIAA1377	KCP	PARD3											DISC1
DNAH7	EPHA2	TNS3											TSNAX-DISC1
BSN	ADORA3	ARID3A											SMAD6
GUCY1A3	BAHCC1	LRRC8A											RXRA
PDHX	SMAD6	COMMD3-BMI1											TRAF3
APIP	LRCH1	COMMD3											MTA1
FDXR	ATP2A3	AATK-AS1											NADK
NKX6-2	CALD1	AATK											ITPKB
OBFC2A	SERPINA12	ABLIM2											NPC1
ZNF280B	CTNNBIP1	CABIN1											INF2
ASB7	LOC84931	PGS1											TUBA1C
SYN2	PLEKHA7	MGAT4B											PDE1A
SLIT2	HRNBP3	CMIP											SERPINA1
KHDRBS1	CCDC80	FAM83A											TOM1L2
LARP4B	MAP3K14	SH3PXD2A											MPG
OSBPL3	C1orf94	ZSWIM1											IL1RN
FYTTD1	CSMD2	MYLK3											FHAD1
KIAA0226	SH3PXD2A	RMDN3											ADCY2
SNORD109B	SLC22A8	ATP6V1C2											GMDS
SNORD109A	C7orf68	DIP2B											C2orf54
HLA-DPB1	CPT1B	ADORA1											ARF1
CCDC141	CHKB-CPT1B	CENPP											KLF12
ACOT13	ZNRF3	FLJ42969											C15orf62
NFYC	LOC145814	TBCD											DNAJC17
LOC100130557	ESRP2	VWF											POLRMT
ZNF548	RNU5E	LOC100506860											SORCS2
ANKH	RNU5D	GREB1L											MLXIPL
BRE	CKMT2	RAMP1											KRT80
RBKS	HES2	FAXDC2											MST1R
LOC100302650	TMEM190	RGS10											ZCCHC24
PFKFB2	MST1R	PIGT											APBB2
YOD1	SIPA1	LINC01599											SPATS2L
RPS27A	UNC80	TULP4											EXT1
C2orf63	ASAM	RARA											C6orf132
RASA2	PREX1	KDM6A											LY6D
LINS1	ASB2	UXS1											PTGER1
SNORD108	FLJ42875	PACS2											RNF207
CYTH3	TSKU	GALNT2											SOST
MSRA	ACADS	SYTL1											KDM4B
LNX1	IQSEC1	JAG1											RXFP4
VPS52	C14orf93	USP6NL											PPAP2A
PPP1R12B	SEMA3B	ADAP1											MFHAS1
ZNF454	PAK6	SHROOM2											DNMBP
TRAF6	C15orf56	URB1											DOK7
MEGF9	HDAC11	PRKAR2A											XPNPEP1
HSPE1	CD34	MFSD6											CHST11
HSPD1	CHRNA4	LOC101929268											LRP11
UNC5D	JUB	AKAP1											EIF4E3
ACCN2	BSG	ITPK1											SLC12A7
CTSL1	SNX8	TNIP1											PRDM15
GART	KIF21B	ASB4											PARD3B
SON	ZMIZ1	BAHD1											EPHA6
ARNTL	HES3	ANKRD40											ARNT2
KIAA1033	PLEKHH3	TTC39C											SLC7A2
FARS2	MAMSTR	ATXN7L1											CD81
HIST1H2BD	VAC14	PPIL6											FMNL1
FAM190B	SYTL1	NOL9											CREB5
SCN8A	DDAH1	CBFA2T3											PTGES
KRT77	FGF18	LINC00265											LPP
C2orf58	CRB2	MICALL2											CAP2
PAN3	LOC100130987	SKI											SLC16A5
LRRN4CL	CLCF1	PIGS											EFCAB2
LHFP	CCM2	CDH5											RBMS1
UCHL1	PKP1	SSH3											EIF2AK4
C1orf21	CHST11	NAT14											C15orf41
CALM2	NOTCH1	SSC5D											DLG2
NMNAT2	GRM4	SSR3											SDC4
FOS	GMPPA	LINC01307											SREBF1
ARFGAP3	OPLAH	SLC4A11											TACC2
SCNM1	SRL	CCDC58											PLXNB2
LYSMD1	CGNL1	C8orf44-SGK3											SYN3
RPP30	PRKCDBP	SGK3											FOXJ3
MSL2	BLCAP	MROH1											MICALL1
PITPNC1	RHOD	LYN											MYO5C
6-Mar	ABL1	FAM198A											IFFO2
DTNBP1	ADCY4	DCDC2											RFX4
IRF6	IFITM5	ESF1											RGS12
MINK1	ERICH1	APOA1											TSPAN14
KIF3B	AQP1	APOA1-AS											PPP1R16B
KRR1	WISP1	SERPINF2											MAST4
NPC1	PLCB2	KRT13											PRKCE
GPM6A	SKAP1	ICAM2											SLCO3A1
C16orf72	SCARF1	CEP128											PTTG1IP
RAPGEF4	PDLIM4	HIVEP2											STEAP4
LOC91149	ANKRD11	SMIM1											TMPRSS4
MAP3K9	ADAMTS7	WDFY4											PDLIM5
WDTC1	NCF4	SGPL1											TBC1D10C
RBM18	WNT7B	PEPD											AGFG1
MRRF	EIF2C2	LOC101927787											PRKCD
SNAPC5	RAD51L1	ACTN4											SYTL2
ADCK5	MOCOS	EEFSEC											SYT1
DHRS12	CPXM2	GRIK2											PACSIN2
REEP1	SNCG	RBM5											PMEPA1
FAM92A1	FCGRT	IL6R											BBX
LOC145474	BRUNOL5	TDP2											EXOSC7
ARPP19	RAC2	KLC3											RAB30
HRK	LOC389333	KRBOX1											ABCB9
FRY	SYT7	KRBOX1-AS1											FAM19A5
KALRN	CACNA1S	SNED1											ATOH8
TIAM2	ACOT12	MED24											SPG7
ELMO2	PSKH2	CCSER2											RALB
MLLT11	NEDD9	MGAT3											CASZ1
FMN2	EPHA10	EEA1											NFAT5
ZCWPW1	SLC38A10	MDH2											CD9
4-Mar	NCRNA00176	SQRDL											GALNT6
CADM1	ARHGAP22	C1orf226											ULK1
MAP7	DENND1C	PDLIM2											KCTD15
ZMAT4	BAIAP2L1	SUCLA2											BAIAP2L1
ALKBH2	WFIKKN2	SORCS3											MVP
GALNT12	CD6	SPTBN1											SOX2
PKIA	WNT10A	FAM214A											PLD4
CCDC112	LGALS3BP	LOXL2											PPAP2B
HECW1	MEIS3	LOC100507156											BRSK2
THG1L	ZDHHC1	AQP1											GPC5
SBF2	BTG2	CORO1C											SSBP2
HPS4	INF2	TET3											SRRM3
C14orf109	WDR85	DOCK9											PSAPL1
AKAP12	ZNF474	NINL											CCDC153
PPP1CC	PRIC285	MIR548H4											ARHGAP17
MAPT	MAN1C1	TRPM3											KIAA1683
WWTR1	CASS4	TMEM39B											ARHGEF12
KBTBD6	AATK	HERC3											CDC42EP4
LOC254559	LOC149134	TRABD2B											SLC35F2
GUCY1B3	ABCA4	FAAP20											ZNF516
WTAP	SMOC2	PEBP4											CYTH1
RPTOR	MRGPRF	LOC101927043											TBC1D10A
LRCH3	CPA5	PODXL											DPP4
SDCBP2	RNF217	TRAF3IP1											EDN2
MRPS7	USH2A	PCGF3											SCNN1A
GGA3	GRIA4	STARD13											WDR25
CCDC90A	EFEMP2	MIR4774											ANO1
PREPL	COL20A1	CERS6											FBXL18
HINT3	ODZ2	C20orf141											LMX1B
C6orf106	FLT3LG	AGAP1											FARP1
GAL3ST3	ERGIC1	SH3BP2											C1orf21
MATR3	EPS15	RIN2											RNF145
SNHG4	GLP2R	LIMK2											P2RX3
HS3ST2	DNMT3A	KDM2B											SSBP3
CLDN1	GNG12	RAPGEFL1											NTN1
SCAI	CYP27B1	C11orf49											GNAO1
TMCC3	ITGA2B	HGFAC											VARS
TRIM27	RERE	NRP2											KIAA1217
GARS	DHRS7	SLC24A3											SORL1
SHROOM3	MINK1	R3HDM2											MYLK
FAM110B	SAMD14	RAPGEF5											CHRDL2
SNW1	SLC8A1	GDPD5											SLC25A42
RBM9	CCDC109B	MED1											THPO
NEB	TBC1D10A	NEUROG3											CHRD
PDE1A	CRISPLD2	MIR378H											WWC2
GRM5	TOM1L2	CRTC3-AS1											ZNF652
VDAC1	ZNF783	HM13											SLC7A5
GALNT2	FHOD1	ACOX3											PITPNC1
TMEM120B	LEF1	CDC14A											AHDC1
SYT17	SLC22A20	AGPAT9											PWWP2B
FAM49A	PLA2G3	CCNJL											LLGL1
SRRM3	SLC43A1	PTPN22											AHNAK2
TMEM169	NOTCH4	AP4B1-AS1											SCARB1
PECR	RAPGEF3	LPIN1											TRIO
TMEM188	TRAF3IP2	ALDH3B1											P2RY2
GIT1	KLHL33	GNG7											GCOM1
GNL3	C7orf51	FADS2											DPYSL2
SNORD69	PRLR	ADGRF5											FAM129A
SCN2A	OBFC1	MTMR9LP											TMC7
KIAA1486	CACNA1C	VEZF1											FIBCD1
PHTF2	MFAP4	PCED1B-AS1											CAV3
MAGI2	SPATA24	PCED1B											MAPK10
PRRT1	PLAT	MYO18A											PITPNM2
SATB2	MT1L	UNK											CGNL1
SNX10	TAP1	DCTN1											TNFRSF13B
MGAT4C	COMT	MIR1251											SH3BP5
RIMS3	UBA7	RMST											RASAL1
BMPR1A	C2orf65	MACROD1											PADI4
MOXD1	TRIM71	GOLGA2P6											CDYL
MSH3	APOL6	PBX1											IMPDH1
MAN1C1	CCDC81	YPEL2											NFATC2
C6orf168	SLC7A5	TIMP2											KCTD1
STRA8	MAB21L1	CDK5RAP1											DLG4
WBSCR17	MIR548F5	CLEC16A											LRIG1
CDKL1	NBEA	SLC12A4											SLC28A1
RNF144A	SARDH	SNX29											CDKN1A
C17orf97	TPCN1	TANC1											TRIOBP
CHRNA7	NCOR2	DIP2C											ABCB4
KIAA0195	LARP4	C1QTNF6											RPS6KA2
SGK1	TRAPPC9	PVRL1											MACF1
SYF2	PXDN	ITGB5											IGF1R
ENPP5	KCNK4	KIAA0319L											SETBP1
MIR124-3	ENG	IFNGR2											CNKSR3
WDR36	VAV2	HSPBP1											PNKD
PPM1G	PDE8A	DAAM1											NOS1AP
RAB39	DLGAP1	VWA3B											UCMA
CAMSAP1	SLC18A3	SRSF4											APP
C17orf51	CHAT	CHDH											KIFC3
PTPRG	LDLR	IGSF9B											TMEM63C
FBXO10	UNC13D	MSANTD1											CAPN2
MLXIP	MIR585	MIR563											CSF1R
PJA2	SLIT3	NECAB1											SLC9A3R2
PELI2	ABR	PDGFA											KRT16
PCNX	LYN	HEXA											ERG
METTL3	XKR4	TANGO6											THRB
FAM171A2	MPRIP	SUSD1											IGFBP4
SNORD27	C11orf52	MIR3134											NOVA2
SNORD26	SH2B2	VAV2											PLXNA1
SNORD29	COL11A1	UCN2											MATN2
SNORD28	LOC400931	COL7A1											GPD1
SLC3A2	GRB10	MSI2											PREX1
SNHG1	CRIM1	TMEM241											TMEM40
AFF3	SCN5A	DMKN											ALDH3A1
OXSR1	PGLYRP1	MIR5095											BCL7C
CHCHD1	KIAA1161	EPHA2											ARID1B
TRIM66	AGPAT2	TAB2											MIR548F5
MYO5A	HRCT1	ARNTL											PDZK1IP1
TAF13	LCN8	NCKAP5L											KCNH2
SPCS2	LIFR	LIPG											PSD3
PAPSS1	ARAP3	OGDH											TNFRSF19
C1orf163	SEC14L1	ZNF395											CTBP2
LPPR5	ELTD1	MCM2											PTPN14
GPR3	DLGAP3	NPHP1											FAM120B
PLTP	CMKLR1	GLS2											CYTH4
ERICH1	SLCO2B1	MICAL3											TCF7L2
PHF20L1	FAM160B1	LMNA											DDA1
PEX6	IQGAP2	SMIM13											F7
MAP6D1	EPSTI1	TEN1-CDK3											IL17RE
REEP2	FGFR2	TEN1											BMP1
LONRF2	HSD3B1	YAP1											SUSD4
C12orf35	SPATA20	CORO7-PAM16											CMTM6
TTC29	PCCA	CORO7											BTBD2
SAMD12	SSTR3	RAC2											ANGPT2
PRKCB	LRP10	CLCN1											MCPH1
STRN3	PTPRN	ANXA11											DGKZ
PCBD2	MIR153-1	HK1											ANKRD28
FAM161B	TP53I13	MROH6											CCDC57
ARSJ	DAND5	GRK5											FLOT1
B3GNTL1	NDUFA4L2	MKNK1											BOK
TBC1D9	HOXB9	MATK											TMEM184B
ZFYVE28	SLC23A2	DNAJB2											LMTK3
C10orf95	FOXF2	TINAGL1											FABP5
PPP3R1	KIAA1683	CPD											SLC1A5
SLC12A5	RANBP3L	CHD9											PKP1
C14orf4	SOX2OT	IRS2											LTBP2
SND1	PRR5L	LOC105447648											C20orf195
TPT1	C2orf70	FNBP1											MVK
SNORA31	OTX2	KCMF1											RHOF
MIR557	RASSF1	CD59											SYNGR1
ZNF521	CYP11A1	C19orf57											DAZAP1
HSPH1	C6orf150	LINC01588											MTA3
DDX18	SASH1	PLEKHG4											ELL
DCHS2	GALNT9	FAM53B											INPP4B
TNPO1	DTX1	ITGAE											NOTCH1
BAT2L2	SPG7	FAM167A											SEMA3F
FAM69B	ALDH3B1	FAM167A-AS1											PHF11
NRXN1	TNFRSF8	EPS8											MYOF
TNIP1	FOXS1	PRSS23											GRID1
ATXN2L	AHNAK2	CCR5											MDGA1
WHSC1L1	CPNE5	LOC102724297											STK39
PRKAA2	TRIM6-TRIM34	IFITM10											SSPO
TTC9	TRIM34	UQCC1											RPH3AL
FBXW7	LGALS3	MKL2											SEC14L1
C3orf36	FBLIM1	CACNG6											KSR1
CACNG3	C6orf145	RBM19											SBF2
GBAP1	LOC338799	DOCK10											TTC39A
C7orf49	FRY	DUSP13											PIK3R6
STX8	ADAMTS3	FXYD3											INPP5A
WDR16	BMPR1B	LRRC59											RASSF7
TMTC3	SLC17A9	CCNY											PTER
CEP290	ACCN4	ABCC1											TRIM10
SLC36A1	L3MBTL2	SPARCL1											MAEA
SLITRK3	MNT	SIGLEC1											CCRL2
P4HA2	IL11RA	SCNN1D											DNAJC12
SAP30	TBC1D14	LINC01091											ENPP1
FLJ44817	KIAA1614	LOC101927686											SLC44A4
UBE2H	LTB4R2	PFDN1											LPCAT1
FBXO46	CIDEB	MIR1250											SPOCK1
RASSF5	NHLRC4	PALMD											ASPG
TIPARP	XKR8	TUBB3											TNFRSF1B
LOC100287227	SEPT9	DISC1											HIP1R
TRIM2	TECR	TSNAX-DISC1											ZBTB7C
CBLL1	INO80	BCOR											PDLIM7
BDP1	CEACAM6	LOC101927311											RFX8
SLC7A14	BMP1	SMAD6											WWOX
CACNA1A	SFTPC	RXRA											FLT1
KCNMA1	NYNRIN	TRAF3											MAN1C1
SHANK3	AKAP1	MTA1											CADM3
PBX1	FAM129B	EXOC3L4											SLC16A1
WDFY3	GNA13	NADK
C4orf12	C3orf45	ITPKB
FAM96A	SLC26A10	UBR5
MAML2	PRDM8	FLJ22447
CNRIP1	ECEL1P2	NPC1
LMO7	DLX4	IL27RA
PUS1	LIMS2	BCKDHA
SLC31A2	BATF2	INF2
DST	GFAP	LOH12CR1
C9orf139	C1orf64	TUBA1C
FUT7	LBX2	PDE1A
RPS11	LOC151534	SERPINA1
SLC25A37	GDPD3	TOM1L2
SORL1	LOC100271831	ZDHHC18
NAA38	HEYL	MPG
TMEM50A	ITPR3	IL1RN
ING1	ADAMTS12	UHRF1BP1
ADCK4	RTP4	LINC00332
ITPKC	CAMTA1	FHAD1
CCDC109A	MAP4K4	LRRC37A5P
FAM131A	C16orf89	ATP9A
FAM101B	CARD14	HHLA2
FBXO34	TPM4	ADCY2
NEDD4L	EPHA8	GMDS
LRRC4C	MIR152	C2orf54
FBXO16	COPZ2	ARF1
IQCB1	PIP4K2B	KLF12
EAF2	GSDMD	C15orf62
ROCK2	CCL15	DNAJC17
OPRK1	CCL14-CCL15	POLRMT
MCC	LINGO3	SORCS2
BEGAIN	C16orf88	MLXIPL
TMCC2	AGPAT3	LOC389602
HSPA6	IL10RB	KRT80
ZFC3H1	PRLHR	MOB3C
TMEM50B	WISP2	MST1R
MAGEF1	PNKD	ZCCHC24
SUSD4	TMBIM1	APBB2
SRC	PCBP3	SPATS2L
OSBPL10	CDH5	EXT1
ATP1B1	EIF4EBP3	C6orf132
MANF	ANKHD1-EIF4EBP3	LY6D
CMBL	RIPK3	PTGER1
FBXL8	FGGY	CES4A
TRADD	SOST	RNF207
CYB5D1	PAPSS2	SOST
LSMD1	MAGI1	P4HA3
PKIG	BCAS3	KDM4B
ZNF516	C2orf81	RXFP4
PRKCE	ARHGEF4	PPAP2A
ADAL	RARG	MFHAS1
MTA3	CYFIP1	DNMBP
MMS19	CTNNA1	PCDH7
UBTD1	ELOVL1	DOK7
ZNF229	NFKBIZ	CSGALNACT2
ATXN7	AGAP1	XPNPEP1
PLRG1	PHKG1	CHST11
BTRC	GRIN1	LRP11
C1GALT1	PDE3B	EIF4E3
WSB2	PSMA1	SLC12A7
MAP1A	HBM	PRDM15
NLK	LOC143188	PARD3B
GHSR	MYO1G	EPHA6
TNXB	BCL2L14	LOC105376360
CBLN2	ARID5A	ARNT2
SFRS12	LOC285768	LOC101929441
ZSCAN18	TMC6	SLC7A2
AKAP7	PLEKHG4B	CD81
TRIM9	ZNF219	FMNL1
WASF1	MACROD1	DOK4
CHCHD8	HTR3A	CREB5
PAAF1	SLC16A5	PTGES
DEK	IFIH1	LPP
GPSM1	GCK	CAP2
LOC26102	GRK5	SLC16A5
FKBP4	DAB2IP	EFCAB2
NRL	CD59	LOC101927482
CRYGA	RNF222	RBMS1
ARHGAP26	BRD3	EIF2AK4
NSMAF	FGD4	C15orf41
EPHB1	TSPO	DLG2
TRAK1	FBXL8	IRAK1BP1
KATNAL2	TRADD	SDC4
TMTC1	ZFPM1	DDX47
TRABD	ELANE	SREBF1
SRP14	CSPG4	TACC2
HECW2	PPP1R13B	PLXNB2
FXYD6	ALOXE3	SYN3
FAM60A	DEDD2	FOXJ3
TSEN15	RGS20	MICALL1
KY	DCUN1D2	MYO5C
AAK1	TFCP2L1	IFFO2
WHAMM	IL10RA	RFX4
SGCZ	MFSD7	LOC100287944
TGFB1	NFATC4	RGS12
GTF2F1	GANAB	GAPVD1
SETMAR	INTS5	TSPAN14
ENPP4	LOC100132354	RNF170
L3MBTL4	LOC440839	MLLT10
ANG	KIAA0754	C12orf79
RNASE4	EMX1	PPP1R16B
CDC42EP3	GUCA2A	DTX2P1-UPK3BP1-PMS2P11
FHOD3	TNFRSF1B	MAST4
TOR3A	NTRK1	PRKCE
DYNC1H1	INSRR	SLCO3A1
RAI1	BEST4	PTTG1IP
MPV17	SHBG	STEAP4
FLJ25006	PHGDH	TMPRSS4
LARP7	GP9	KANSL1
C4orf21	CAPN2	PDLIM5
ARHGAP10	ESR1	CCDC162P
UBE4A	ITGB7	GPR63
BTNL9	REM2	TBC1D10C
HMX2	ARHGEF15	GPRC5D
ZDHHC16	HRC	AGFG1
EXOSC1	NOS3	BCO1
C9orf41	PRKD2	PRKCD
ADNP	RASSF10	SYTL2
ADO	LYRM4	TMEM9
ABLIM1	CPT1A	SYT1
RCN2	PXN	PACSIN2
ZNF329	CSRP1	DAD1
CHML	RILP	HMCN2
OPN3	PTPRB	PMEPA1
ARHGEF10	P2RX5	BBX
USP2	EXT1	EXOSC7
ANAPC7	UMODL1	RAB30
ITGA2B	KRTAP5-9	ABCB9
CHN1	SCRT2	KMT2A
FGF12	ADAM12	LY6G6C
LAMB1	GPR133	FAM19A5
CNTN5	FGFBP2	NF1
DDN	ACER2	ATP8A1
PCOTH	ZNF710	ATOH8
MIPEP	MRVI1	SLX4IP
ARID5B	RAB35	SPG7
TUB	ADAMTS20	SUN1
FAM190A	PRKCH	RALB
ZNF184	NOSTRIN	CASZ1
BCAP29	ERMAP	NFAT5
ZNF202	TENC1	CD9
EHMT2	BNC2	GALNT6
RCOR1	SBNO2	ULK1
GNPDA2	DCI	LOC101927181
TANC2	MYADM	CDK19
APPBP2	CD300LG	KCTD15
ULK4	LOC100133991	BAIAP2L1
NCAM1	APBB1IP	PAGR1
ANO6	SMTN	MVP
GZF1	ARHGEF17	SOX2
ST8SIA5	RFX2	SOX2-OT
USP13	GP5	TBCB
SYT3	C2CD2	POLR2I
ERCC6	ERBB3	PLD4
CTNND1	B3GALT1	PPAP2B
CHRM1	PMEPA1	BRSK2
SIAE	PLCD1	GPC5
SPA17	CLEC11A	ARFGEF3
LRP1	PLCH2	ITPR1
KIF2C	CFDP1	SSBP2
LOC399959	ELL	SRRM3
NHP2	C21orf121	PSAPL1
MARS2	SLC6A6	JADE2
ADC	CYGB	YIPF6
NUBPL	PNPLA1	CCDC153
MSI2	KLF7	ARHGAP17
GSTA4	COQ10A	KIAA1683
CSMD3	DISP1	ARHGEF12
ABHD12	MYT1L	TIAM1
STAU2	GYPC	CDC42EP4
HNRNPA2B1	DUOX1	SLC35F2
EXOC7	DUOXA1	ZNF516
RFTN1	STAB1	MARK4
SATB1	TPRA1	ATAD1
WIPF2	TLE1	RFX3
TMEM91	RPTOR	SLC36A1
TP53BP1	PDE4DIP	TUFT1
ABAT	PDZD7	CYTH1
ARL15	VPS13D	TBC1D10A
ASB13	MEGF11	PLEKHA5
TNFAIP8L3	WWC1	TTC6
RREB1	CTHRC1	DPP4
CACNA2D2	C20orf54	EDN2
OVCA2	MFNG	SCNN1A
DPH1	CD58	DNAAF1
RAB11FIP3	KCNH2	WDR25
ATP2A3	PLA2G4E	ANO1
KLHL2	CDK2	LINC00243
C3orf17	SILV	FBXL18
ME3	MSLNL	LMX1B
C2orf43	PDZD2	FARP1
FNBP4	GPSM1	C1orf21
OMA1	OR9Q1	THSD7B
MPHOSPH8	SLC25A20	SLC51B
CPNE4	RBMS1	RNF145
KDM2B	PDLIM2	P2RX3
EFR3A	OTOF	SSBP3
ADCY1	SLC44A3	NTN1
NOP56	FOXO1	TFRC
SNORD110	TRIM65	CHCHD5
SNORA51	APOA4	GNAO1
GABRB3	ASCL2	VARS
FIGN	MLL3	KIAA1217
SMURF1	FBRSL1	ABCD3
MEPCE	VEPH1	ACTB
MRPS18B	SAFB2	SORL1
TFAM	XRCC3	WDR64
PCDHA7	ERC2	USP28
PCDHA12	PDE4A	MYLK-AS2
PCDHA6	BCAR1	MYLK
PCDHAC1	IFT140	LINC01507
PCDHA10	CD40	CHRDL2
PCDHA4	C17orf55	SLC25A42
PCDHA11	ZNFX1	THPO
PCDHA8	PLCG1	CHRD
PCDHA1	PRKACA	WWC2
PCDHA2	SUPT6H	ZNF652
PCDHA9	LRRC32	MIR6775
PCDHA13	DHRS12	SLC7A5
PCDHA5	PTTG1IP	APOO
PCDHA3	SNTG2	PITPNC1
CTNNBIP1	TRIM45	AHDC1
CACNA1B	PGCP	PWWP2B
ISCA1	MOG	CRYBB2P1
CAMK2G	APOBEC3F	LARGE
JTB	RP1L1	SLC22A5
PTPRC	VPS37B	LLGL1
KLF14	KRT17	AHNAK2
SEC22C	ATP8B2	SCARB1
NFYA	LPIN1	MYBPHL
C6orf130	ZBTB42	TRIO
ACVR1B	NEAT1	P2RY2
OSGIN2	PLXND1	TAF3
C16orf70	DDN	NYAP1
ZNF841	PVT1	GCOM1
C1orf203	PITPNC1	MYZAP
AURKA	C10orf105	DPYSL2
CSTF1	SCG5	ENDOU
SACM1L	ACVR1	GSE1
EGFLAM	NINJ2	DNAJA1
DSN1	CACNG4	FAM129A
CCHCR1	NTM	TMC7
TCF19	S1PR1	LSMEM1
FABP3	MIR548F3	FIBCD1
IFFO2	CNTNAP2	FRRS1
GGT7	LRRC2	CAV3
AP1AR	TDGF1	MAPK10
ICA1L	STAP2	PITPNM2
EIF2S1	HIVEP2	CGNL1
MALAT1	SH3GL1	GTF2F2
KCNC2	SLC26A11	TNFRSF13B
CYFIP2	SGSH	SH3BP5
CYB5R4	ATP6V0D1	RASAL1
ATIC	LRRC15	PADI4
ZNRD1	STK11	GPD1L
NCRNA00171	SULT1C4	CDYL
BASP1	HECA	IMPDH1
MIB2	DAPK2	CELSR2
KITLG	ADAMTSL3	NFATC2
YEATS2	FXYD5	KCTD1
SLC29A2	CLSTN3	RBL2
JPH1	RBP5	CTRB2
C11orf84	NUAK2	VPS37C
CHL1	DAP	SFXN1
C10orf75	PPT2	ENPP3
PRAGMIN	PRRT1	NEK10
CYP1A1	KCNB1	DLG4
GLRX5	NRM	JPH1
SNHG10	C19orf38	LRIG1
SCARNA13	MED24	SLC28A1
LEPRE1	SNORD124	CDKN1A
PREP	SHISA6	ATXN10
TBC1D4	ESPNP	TRIOBP
HTR4	CCDC134	ABCB4
NAA15	TGM2	RPS6KA2-IT1
MAPK1	KRT23	RPS6KA2
TFAP2A	FER1L6	MACF1
UBR5	PMM2	IGF1R
SYT1	PDE4B	LOC101927795
ISM1	HPN	AOX2P
FAM189A1	LSP1	SETBP1
ADAMTS6	CALCA	CNKSR3
ADORA1	GPR172B	SLC44A1
GSTCD	GLYCTK	PNKD
SMAD5	WWC2	CRACR2A
SMAD5OS	PITPNM1	NOS1AP
SUSD1	ACCN2	UCMA
SPATS1	C19orf77	APP
DIRAS2	BCAM	KIFC3
ZWINT	PLXNA1	GSPT1
MCTP1	GRIK3	TMEM63C
STK38L	MIR330	CAPN2
ZCCHC3	EML2	MAP6
C3orf59	DIDO1	MSS51
PRDX1	TBC1D16	CSF1R
KATNB1	GPR152	LINC01413
STMN3	ZCCHC24	SLC9A3R2
LYSMD3	KCNH3	KRT16
LOC646851	RBPMS	C12orf10
CBY1	C9orf167	PFDN5
ADAMTS19	MAST1	ERG
PEX26	VCAM1	TOMM22
GSTK1	SSH1	LOC101927854
CLSTN2	ANKRD44	THRB
ZNF709	MAP3K6	PCDH19
PFDN4	CLEC4G	IGFBP4
KIAA0240	MOBKL2A	NOVA2
SLC2A3	KSR2	NYAP2
ARL8B	LHX3	PLXNA1
LHPP	MLXIP	MATN2
PFN1	PLD2	GPD1
LOC285074	CD300A	PREX1
TDRD3	MFI2	SAMD9
RBMS1	LOXL2	PUM2
FUT9	GNB1	EXOG
LOC100216545	TLR5	TMEM40
ATF6B	PEMT	ABCA1
FKBPL	PRRT4	RPIA
IGF1	PASK	NREP-AS1
DHX16	IL32	ATRNL1
FASTKD2	SORL1	E4F1
MDH1B	TMEM71	ALDH3A1
CCBL2	IQSEC3	LOC101929584
RBMXL1	TWIST2	MIR99AHG
PGBD3	ALX3	TWSG1
NME1	SGMS1	FAM207A
NME1-NME2	CHST12	BCL7C
KIDINS220	G3BP1	ARID1B
TTLL13	LHFPL2	MIR548F5
MTNR1A	ARID1A	DCLK1
TXNDC12	NEURL	PDZK1IP1
BTF3L4	C20orf177	ABHD5
DOHH	PPP1R3D	KCNH2
FAM195B	C1QC	LOC643339
C19orf20	KCNQ1	RAB2A
PDCD2L	FAM65C	PSD3
C14orf115	TNXB	TNFRSF19
RBBP6	LYL1	CTBP2
CCR10	C3orf52	PTPN14
CNTNAP1	MIR567	MZB1
PSMD14	LRIT1	FAM120B
CLCN3	C15orf52	CYTH4
SLC2A13	GAB1	TCF7L2
APH1B	KLC1	DDA1
ZBED4	FYN	F7
SNX29	IL17RA	IL17RE
SCN1A	C4orf49	BMP1
HOPX	COL16A1	SUSD4
C21orf34	SOX7	CMTM6
MIR125B2	FARP1	BTBD2
CALB1	LOC100132215	ANGPT2
GPR108	MLEC	MCPH1
COX6B1	METTL7A	DGKZ
ATP5G1	PIPOX	ANKRD28
CAPN10	TMEM121	CCDC57
PAIP1	PLCH1	AGTPBP1
JUND	UPP1	FLOT1
GLT8D1	PITPNM3	EEF1E1-BLOC1S5
ITGA8	FCHO2	EEF1E1
PLS1	POR	BOK
WDR19	ADAMTS16	TMEM184B
SMARCA5	TGFBR3	LMTK3
DLG4	FSTL4	FABP5
ACADVL	MAFF	SLC1A5
CCDC46	TINAGL1	PKP1
NTRK3	SLC34A1	LINC00673
PGBD2	ISLR2	LTBP2
KLHL7	ZHX2	C20orf195
ATOH7	SCARA5	MVK
C19orf40	GALNTL2	GATAD2A
CCDC123	NTN3	RHOF
FBXL13	MTMR10	SDHB
RAPGEF6	SERPINB6	SYNGR1
LHFPL2	MYO16	SAMD10
FLJ43663	HOXB7	DAZAP1
HSP90AA1	C17orf101	SAMSN1
ACBD6	C19orf76	MTA3
LSM12	PRMT1	TRMT44
TMEM217	C10orf128	ELL
TBC1D22B	REST	INPP4B
LOC645851	UNC45A	PI4K2A
CTSO	MYEOV2	NOTCH1
NXPH3	A2LD1	RAB31
MATN2	NID1	SEMA3F
CHCHD6	MMP15	FLNA
RGS4	KIAA1751	CCBL1
FGF9	HVCN1	BRD8
TBC1D2B	PTK2	PHF11
PTPRS	GPR4	MYOF
MYL6B	DDC	GRID1
ANKS4B	PTPRN2	MDGA1
PRKAR1B	RAB32	STK39
KRT222	HOXA2	SSPO
POU6F2	PPP2R4	RPH3AL
FDFT1	FLT1	SEC14L1
HIST2H2AB	KIAA1026	KSR1
HIST2H2BE	CES3	LOC101928008
DAXX	ZNF697	SBF2
MIR29B2	TRIM67	TTC39A
TMEM220	NFATC1	PIK3R6
BLM	CAPS	INPP5A
SNORD30	KLHL25	MAP2K2
SNORD31	MIR1276	MRPL13
MEX3B	KIF19	RASSF7
CDH18	CD9	L2HGDH
MYH10	WT1	PTER
B3GALNT2	NTF3	TMEM220-AS1
SYT12	EXPH5	TRIM10
KIF13A	MMP14	MAEA
KCNV1	THBD	CCRL2
RUSC2	UXS1	CSDC2
EBAG9	HTRA1	DNAJC12
ZC3H14	TSC22D4	ENPP1
PWP2	CFB	CASC15
TAS2R14	DNAH10	CCDC150
PRR4	OSTalpha	SLC44A4
PRH1	HOXA1	LPCAT1
CKAP5	APOLD1	SPOCK1
SNORD67	BTBD11	PLA2G4B
RPL11	SH3BP4	JMJD7-PLA2G4B
LOC729991-MEF2B	DRAM1	TCEA1
LMO4	ATP8B4	SH3RF1
LSM6	FMN1	MYO1B
MDK	T	ASPG
PURG	MLC1	PAFAH1B1
WRN	BCL2L1	TNFRSF1B
COMMD9	MBP	HIP1R
HPCAL1	AMIGO3	ZBTB7C
TCOF1	RNF123	KLHL8
ARHGEF3	CCDC40	LINC00514
KIF5A	NRAP	PDLIM7
KIAA0100	KCNJ1	RFX8
C5orf27	SNX21	MLK7-AS1
GNPTAB	PDK4	ZNF407
SCG3	SERPINE1	WWOX
ZNF121	GLP1R	TSC1
CDK14	NEUROD1	FLT1
BAALC	SLC35C1	MAN1C1
C8orf56	PIK3R5	PKM
MBNL2	C17orf72	CADM3
ATP8A1	ADCY3	YWHAG
MYO9A	CENPO	SLC16A1
RCC2	AGFG1	LGR4
TTC31	S100A16
CCDC142	EVC
KCND2	NR2E1
OGDH	ADH1B
D4S234E	CERK
ZBTB38	ALOX12B
ENTPD4	ACOT11
PHF19	FAM151A
CRTC3	SKI
DLG1	FSCN2
DLEU7	TTC25
SF3B5	IFI27
AP1S1	C5orf49
LEPREL1	DOK7
NOVA2	RAB11FIP3
CTBS	SPI1
ABTB2	RTKN
SLC6A11	AMZ1
PKNOX2	NPEPL1
ADAMTSL5	ZNF704
DCBLD2	SNX29
ZFHX3	BRI3
MINPP1	EPPK1
TP53RK	RASGEF1C
C19orf24	EEF1D
NUDCD3	MTA3
PDE6H	DAAM2
DCAF5	SETDB1
PRDM16	MAPK3
CUX2	GTF3C1
CECR2	RNF144B
CYP4X1	NEK6
ATF7	NGB
TUBGCP2	PAX2
PAFAH1B3	FILIP1
PRR19	RAP1GAP2
WRNIP1	DGKI
SYNRG	INPP5A
AUTS2	PSMF1
ZNF675	PCNT
RASA1	LPAR2
MAPK10	PDPN
MXD4	THADA
CCDC109B	ARSJ
C2CD3	ZBTB10
PPME1	SLC22A11
MDH2	LAYN
STYXL1	MYOG
PDE8B	PCSK2
C13orf37	CREB3L1
C13orf34	CCNJL
PRC1	GPR144
PSTPIP2	MTUS1
IRF2	ZFHX3
ANXA4	TM4SF5
JPH4	FKBP2
GGA2	SMAD7
CAMTA1	RHBDL3
PRICKLE1	ADAMTS2
IFFO1	LMNB2
DAPK1	TIMM13
CD68	LOC285370
PTPRN2	ANGPTL2
VWA5B2	RALGPS1
MBOAT7	RANGAP1
TSEN34	IFI35
ARPM1	GPR25
KRIT1	C9orf25
ANKIB1	DNAI1
LDLRAD2	ADARB2
HSPG2	UBE2C
RWDD4A	SERPINA1
C4orf41	SPINT1
PAK2	ST6GALNAC1
CRMP1	MTNR1B
CYGB	LTBP4
VPRBP	CHN2
PLEKHA6	ATP10A
DNAH9	ZFP36L2
MTMR7	LOC100129726
GABARAPL2	MFSD3
NCK2	ID1
ARIH1	SLC45A4
RARA	CKAP2L
TSPAN13	SLC13A3
FSTL1	LOC253724
C8orf51	VARS2
RHPN1	GTF2H4
AP3S2	KCTD10
MUM1	IGF1R
LGI2	ATG7
CLUL1	ST6GAL1
C18orf21	CHRDL2
NUP85	SPATA13
RPS13	METT5D1
CAMLG	ACAP3
EML5	EXOSC2
CCND2	CNNM2
EIF1B	TEAD3
PRKAR2B	CISH
PTDSS2	NTNG2
HTT	FBLL1
SNX8	TNFRSF1A
MFAP3L	LOXL1
THUMPD1	SLC7A11
PPM1E	KIAA0556
SAE1	ZNF611
GINS2	TDRD10
FBXO31	EMP2
DVL3	MRAP2
PIP5K1C	MYO1C
PIK3R5	SLC43A2
MTERFD1	GRID1
PTDSS1	DDX60L
TMEM60	PSD3
OR4K5	C10orf26
DOCK4	MMP9
MTERF	C16orf86
USF2	C16orf48
LMBRD1	ANKRD24
TBPL1	ITPRIPL2
RAB4A	LRRC17
SPHAR	FBXL13
AMD1	GFRA2
GNB5	EFS
CAPZA2	KIAA0513
LRRC4	COL9A2
EPB41L5	MS4A15
KIF1B	CLNK
DYNC1I2	NAPRT1
SCML4	ARHGEF10
C20orf160	CLIC1
C12orf23	TNRC6C
CHST13	SIGLECP3
EPB41L2	DNAH12
AFF1	MN1
STOX2	RPS6KA4
ACAP2	KISS1
LOC729082	SOAT2
RGPD8	BCAR3
RGPD5	FAM83H
GLCCI1	MIR184
C16orf73	RAPGEF1
DDX58	SMURF1
UBP1	ACTC1
DOPEY2	TP53INP2
CBLN4	CLDN11
C10orf67	SDK1
ASPSCR1	SLC25A42
HMOX2	TMEM140
NMRAL1	ZNF575
ZWILCH	FMNL1
SNORD18A	KLB
RPL4	GLTSCR2
ZNF365	ASH1L
IER5	KLHDC7B
SCUBE2	MTMR15
OPCML	PRR5
DZIP1L	SPTBN1
WDR81	RUNX3
C17orf91	BANF2
SEMA6A	ARID1B
KLHDC2	ADAR
HS3ST3B1	HPSE2
MGC12916	FAM178B
WHSC1	NRXN2
FBLL1	ANP32A
HDAC4	SULT2B1
MCF2L2	MARVELD2
MARK3	NAV2
AKAP6	GAPDHS
PPP2CA	GRRP1
EHD3	CACNG7
CHD5	CTNS
AGL	VWA5A
IDH3B	HTR3C
MTMR11	BAIAP2L2
IRX4	CDCP1
SLC4A4	CACNA1I
HRASLS5	C6orf10
MRPL33	MIR1257
SALL1	WFDC12
C7orf42	KDM4B
AKAP8L	PCSK1
AKAP8	LGI4
RFC4	CASP1
NCBP2	NAV3
SFMBT1	RRBP1
C16orf5	LOC339674
EIF4G3	PARP9
P4HTM	DTX3L
TXNDC17	IQCK
KIAA0753	EMID2
TMEM136	RRP1B
ATP6V0A1	HSF2BP
NCKAP5	CACNG8
PLEKHG4	MIR935
CMTM2	GUCA2B
HIST2H2AA4	PPAP2C
HIST2H2AA3	TRIM72
TEKT1	DES
TRIO	S100A2
MME	KIAA0146
IFT172	SP110
SIRT5	FKBP10
SYTL2	SC65
NMT1	LMX1A
DCAKD	TMEM100
MGC23284	BAZ2A
MVD	KDELR3
KCNQ1	NDEL1
PDZD8	GPR153
PTGS2	OBSCN
COL12A1	UNC5B
SIRT2	DLC1
NFKBIB	SQSTM1
SPRED2	MYST3
ARID1B	SYNM
MTSS1L	HDAC1
PDE4DIP	GSX2
PANK1	TAF1C
SYVN1	AGRN
GRP	CNFN
CAB39L	INSR
PCDH7	TMPRSS2
CPE	C8orf31
RPL5	FLNB
SNORD21	TLN2
MTBP	SRGAP3
MRPL13	ALDH1A3
COPS7B	RFX8
ROMO1	PRX
NFS1	CLEC3B
CLP1	ATG9B
TBC1D20	FAM195A
PHOX2A	C15orf42
LYRM7	FHAD1
NRG2	DDR2
TMEM178	PRKCZ
SENP8	APOB
AARSD1	ST18
RUNDC1	CORO1B
C1orf144	EXOC3L
EXOG	TOMM20L
VSNL1	HIP1R
AKR1B10	SEMA5B
DCP1A	TNFSF10
PSMB4	SLC35D2
INSR	TMEM106A
ARNTL2	DHRS4L1
LOC285205	TAP2
KEAP1	AMOTL2
APP	SDCBP2
GLS2	HAAO
CD38	FHL3
FKBP10	SMAD3
SC65	HPGD
OLFM2	KIAA1274
MEF2D	TNK2
SIAH3	SPEN
C1orf61	IQCE
VEZF1	SNORA60
C22orf41	SNHG11
ARF3	FOSB
HNRPLL	AIFM2
FAM76A	NPPB
C20orf117	UBR4
ESPNL	COX6B2
DEDD2	OAS2
GPR155	SLC5A5
KCTD13	DBX2
SNTG1	C6orf47
TCF25	NFAM1
PSPH	CCRL2
CCT6A	MSMP
CCDC85A	TBX10
CHRM2	TSPAN14
LACE1	TRAK1
LOC100190938	HNRNPF
RAMP2	TMEM204
TRPC3	RHOB
AKAP10	TMEM220
RASSF1	WNT10B
SETD7	GPRC5B
GRM7	CD19
HIST1H1E	NPDC1
PCDHAC2	HIVEP3
ATP2B1	JAKMIP3
APC	BST2
SKIL	APOBEC3G
PIGK	HFE
ATP2B2	P4HA2
CADM3	ZZZ3
ARHGEF11	PHLDB1
SLC25A42	GSTM2
GNPDA1	CACNA2D2
ZRANB1	FZD4
KIAA1409	HOXC4
SKIV2L	NGFR
RDBP	DUOXA2
GFOD2	C16orf80
ATXN7L1	DNAJA4
GPR172A	C1R
FBXL6	ABHD6
NPC2	CRTC1
ISCA2	CCL24
UFSP2	TCF7L1
SLC39A7	OTOP3
RXRB	C3orf74
ZNF764	SIGLEC6
KIAA0907	MATN4
KIAA1009	SYT5
C22orf9	KIF26B
LIX1L	MTA1
EXOSC9	TNFRSF10D
SEC31A	WNT7A
ANKS1B	VAMP8
AGXT2	C20orf118
VWC2	NADK
ZNF384	CMTM7
COL4A3	SNX22
COL4A4	ESAM
CTDP1	PPFIBP2
PCNXL2	SOX8
MTX1	BEST1
THBS3	PARVB
ETV3	MYOM2
FHL2	DEFB136
MTUS2	ARID3A
CCDC90B	BTBD19
MRPS27	TCTEX1D4
AKT1	C11orf48
DUSP27	C11orf83
GABARAP	ECH1
PRSS16	HPD
SPTBN4	C1QL1
BLVRB	KHNYN
MTA2	CBLN3
DPP6	ARHGEF16
ZMYM5	ARAP1
METTL2A	EPHB2
DDR1	SIM1
NIN	DCAF4L1
DPP8	PON2
KIF21B	C1QTNF6
ELOVL4	CHST8
CTNNB1	C1QTNF1
ZNF576	MCTP2
YIPF3	TRPV6
POLR1C	SLC7A5P2
RIMKLA	FAM176B
ELK4	TNFRSF10B
KIN	SCARB2
ATP5C1	LAMB3
THRAP3	SSH2
YBX2	COL23A1
ZSWIM6	C21orf84
FAM110C	MYO15B
FAM151B	B3GNT9
BSCL2	R3HDML
GNG3	NAALADL1
UTP11L	ULBP1
NCALD	MUC2
DDHD2	GPBP1L1
NDUFS6	ZHX3
SHC3	BCL9L
UBLCP1	C1orf54
SNRK	TFEB
PPM1L	HIP1
EMILIN3	OSBPL2
PROSC	RCL1
TUBA1B	UBE2J2
TRERF1	LOC100128842
SGTB	PRKAR1B
NLN	CXCR5
SGIP1	FBLN2
AKR7A2	IGDCC3
GPR126	MMP2
PAPOLG	MT2A
KCTD16	BCAT2
SYT4	C11orf91
FOXP1	YAP1
CCDC14	KIF26A
SFTA1P	DKFZp434J0226
PCGF6	MCF2L2
TMCO1	B3GNT5
SNORA7A	NMB
RPL32	LRRC8D
PPP1R8	RB1CC1
STXBP1	ZDHHC19
OSR2	SPTB
KBTBD4	ANUBL1
NDUFS3	EPS15L1
ZNF438	KIF1B
LOC389332	CCDC57
ZNF498	NACC2
IL12RB2	ITGB4
ZNF778	IRF5
KLHL26	PTPRG
FAM111A	LOC388588
GATSL2	ACSL5
DENND3	TSPAN10
TAF3	PVALB
RIMKLB	LIMK1
OSBPL9	DDR1
RBL1	PIRT
NPLOC4	PHYHD1
PIGT	HOXA5
POU2F1	PTK7
EZH1	TBC1D4
CLIP3	EFCAB4A
ALKBH6	EMP1
KLHDC5	FGF19
PTPRJ	PRPH
PTGFR	GFM1
GOLGA7	LXN
CACNA2D3	WFDC5
NOTCH3	SMOC1
CDH2	ABLIM3
BCL6	PGF
WNT5A	CMTM5
GTF2A2	USP44
FAM43B	SUGT1P1
ABLIM3	AQP3
TAF1D	MAD1L1
ARHGAP24	GPR62
FAM175A	SORBS2
SNAP91	SLC25A45
ITPR3	ZC3H11A
STX7	VWA5B1
MBNL1	CCNO
PCDHB1	CCR10
CNPY3	FUCA2
ZBTB8B	INHBE
FAM118A	ATN1
TADA2A	HYLS1
SLC17A5	BEAN
MCM6	EGFL7
EGR4	MIR126
FBXO42	SLC22A18AS
AMIGO2	CETP
ARMC9	FAM69C
ENSA	KIF11
ZCCHC14	CLDN10
TTC17	CSNK1G2
C5orf28	GRM5
ITSN1	CIRBP
CRYZL1	C19orf23
TBC1D9B	C2orf55
CTTNBP2	NR5A1
RTN4	AKAP2
DAAM1	PALM2-AKAP2
MREG	KCNAB2
TJP1	PGAM2
USP39	PAMR1
MFSD4	KIAA0427
VSIG10	LRRC10B
RIT2	NLRP14
C19orf25	SLC5A6
PHC2	C11orf9
ARL4D	TCN2
ProSAPiP1	SPOCD1
DUS4L	TCF23
RCL1	LAX1
FAM108C1	CRADD
FLRT2	NDE1
LIMCH1	LOC154822
ZRANB2	LOC100129066
DAB1	GALNT14
MAP3K4	LAMA4
TMEM155	LRRFIP1
GCC2	MKL2
PRICKLE2	NBEAL2
CTSB	PLVAP
RRP15	SLC18A2
TTK	AGPAT4
RORA	SPN
PSMD9	P2RX3
TP53BP2	GPR1
RBM11	BLOC1S1
SLC8A3	NPHP3
GRLF1	NCRNA00119
GRID2	WBP2
ANK2	LZTS2
TULP2	FOXN1
NUCB1	PEBP4
ITGB1BP3	SREBF1
BRD1	C1orf86
LOC90834	WEE1
ECE1	LOC146880
RALGAPA1	KCTD12
COMMD7	DNM1
MYST3	LOC285780
LMF1	GAS2L2
SR140	HDAC4
SH3RF1	SLC1A4
BHLHE41	SFRP5
CSMD1	CHST9
TMEM132C	MIR183
LYNX1	MIR96
LOC100128164	ESPN
SEC62	KLF15
LONRF1	NEURL3
MAD1L1	METTL7B
RPE	C5AR1
LOC728723	CBFA2T3
IFNGR2	GALNT5
AIG1	DEF6
COMMD3	SYT6
SRI	KIAA1462
ZNF408	TGIF2
ARHGAP1	FAS
APOC1	ACTA2
LOC84989	RICH2
B3GNT2	LY6G5C
WDR92	SCNN1D
PNO1	RBM20
RGS20	CHD5
ISOC1	COL11A2
PRRT2	FOXI2
ORAOV1	FITM1
RPS6KC1	NEB
CNNM4	ASAP2
C10orf99	POU3F1
ZNF655	TMEM132A
AP1S3	SLC15A3
TLK1	C5orf4
SCRT2	LRTM2
PCP4L1	CACNA2D4
KNDC1	RAPGEFL1
ZNF697	PIK3AP1
PDGFC	CHRND
ATP2A2	SH3TC1
RNF24	UGGT1
SMARCC1	NOD2
PRKG1	COL2A1
CSTF2T	CMAH
RB1	BRE
CD320	SCUBE1
POMGNT1	AP3B2
C1orf190	TRPV3
PADI2	COL13A1
ATP6V0D1	KLHL26
CACNB2	ATXN7
SLC25A24	MT1G
SH3BP5L	FAM155A
FOXK2	KPTN
NSF	SAG
ADRBK2	SSRP1
SCARF2	TNKS1BP1
LRRFIP2	MPP3
C2orf77	CRYGB
PHOSPHO2	KRT78
KLHL23	STX3
MRPL16	CLVS1
SCGN	GRID2
GTF2B	SGK1
LMTK2	PANX2
PHKB	LOC285830
SEL1L	PDE6B
SLC39A1	WDFY4
CREB3L4	JAK3
DDX10	FLT4
RPL6	RPS6KL1
CENPK	LMCD1
PPWD1	FAM83F
IL34	GRASP
SPHK1	GOLT1A
NMNAT1	EMILIN1
LZIC	APBA1
HNRNPUL2	TAPBPL
TTC9C	LOC678655
CNTNAP5	KCNJ5
CNNM1	C11orf45
SPATA13	FXYD7
PSAP	TGIF1
ITGA2	MMP28
LRRC4B	C6orf147
NCOA1	FOXN3
IGHMBP2	SLC2A7
MRPL21	GRIN2C
MSGN1	BOC
PARD6B	TNFAIP8L1
EIF4A2	CNPY1
RUSC1	NUDT19
NKIRAS1	PIK3CD
RPL15	GLTSCR1
NTM	FGF1
TNFRSF19	MDN1
FUZ	ISG20
HLA-L	RNF135
SORBS2	COBL
ARL16	PLIN4
HGS	LOC285205
C14orf37	EMX2
C4orf34	MAPKAPK3
SMPDL3A	VWA1
EVI5L	IL28A
TMEM131	MAP2K3
KIAA1310	ANKRD33B
STX6	CD79A
DPY30	C17orf99
DUSP19	GJA4
UBN1	IL23A
GLYR1	NCAN
MTHFSD	SOBP
MKX	NBR1
GATAD2B	CFLAR
C18orf56	DIO3OS
TYMS	GSN
MRPL18	AGTRAP
GPX6	C15orf27
CDH9	PECAM1
GALNT7	DPF3
CEP68	FAM19A3
RNF169	C4orf19
RASGEF1B	C2
FZD5	CD248
PDS5A	MUC4
FRS3	FBXL22
PRICKLE4	PKLR
DEDD	RFX4
PLEKHH3	LSAMP
ADCY2	UNC5CL
PKNOX1	KCNAB3
11-Mar	MIRLET7A3
RBM15	AHCYL2
MPV17L2	IGFBP7
PDPK1	HDLBP
SLC8A1	TYRO3
LRRFIP1	CLEC4GP1
GPD2	GALNT2
PBX2	WIF1
ADARB1	HES5
PFDN1	P2RY2
LSM10	MGLL
BRAF	RARRES3
TNFRSF21	CYP1A1
SORT1	LRP1
ARHGAP20	NFATC2
PAPD5	RASSF3
RPN1	CCNI2
RPRM	CPNE7
MIR423	IRS2
CCDC55	INPP5D
PSMA5	VIP
HRNBP3	GIMAP2
BAD	ANKRD53
GPR137	TMEM104
IGSF9B	GSDMC
DKK3	MGC23270
CNTROB	CEACAM3
TRAPPC1	FLOT2
BTD	POLDIP3
HACL1	APC2
PLK4	ARHGAP23
PRIM1	CCR1
MSX1	LRRC8E
LBH	LHFPL4
PDLIM5	WNT2B
LOC100288730	NKD1
KCNQ5	FGFR1
ZNF677	SERF2
PPAP2A	MIR1282
DCLRE1A	RAB11FIP4
RTN4RL1	C13orf33
TTBK1	ZDHHC7
MAP2K5	POMT2
TMEM9B	KDM1B
VASH1	SOX5
ANKRD11	GPR20
TMEM194A	PTCH1
TMEM86A	LOC399959
CALM1	ASXL1
ATF7IP	C9
ENTPD8	HCCA2
COMT	FLVCR2
TXNRD2	KIF13B
FAM78B	FLJ22536
FANCF	PGC
RELB	S100A3
SIRT1	GPX1
RPRD2	F12
ADARB2	AZI1
PAFAH2	NPAS1
TM7SF4	PHF11
ZMPSTE24	TRIM26
ROD1	KANK1
PARK7	C5orf32
SHMT2	APOL3
MAFB	ACSL6
LRP11	TAS1R1
CNGA3	NOL9
EME1	MT1F
MRPL27	WSCD2
SLC37A4	SSPO
HCN1	TMEM88
KLHL29	NANOS3
LOC400027	LOC100130872
TBC1D12	LOC100130872-SPON2
SEMA3F	ZMYND10
C19orf39	KCNQ5
WDR33	DPM2
FBXO7	IL18BP
AMPH	FLJ37543
MIR618	PVRL2
LIN7A	ECEL1
CALHM1	RARRES2
PRR16	MRGPRE
ZNF777	CCHCR1
MAD2L1BP	ST5
GTPBP2	EXD3
MAP3K5	MAP3K3
GRIN2A	CYP4F2
BMPER	ECE1
SLC43A1	SH2D4A
MPRIP	CD96
EML6	PRSS27
MACROD2	MAFK
CNOT8	FAM171A1
USP48	C1orf70
MPHOSPH10	TRERF1
MCEE	EPN2
FAM177A1	TULP4
ARAP2	CYP27A1
ATAD5	FGF12
LYSMD2	MT1X
TMEM25	C10orf79
ECE2	GABRR2
TBCEL	ACOX2
VSTM2A	CACNA1A
CPSF6	SLC6A1
SIK2	RFTN2
RAB10	AGBL2
ACACA	SCRT1
BRCA1	RAB34
NBR2	BOP1
ZFAT	GPN1
GSPT1	CCDC121
KIAA0802	C9orf24
GRIP1	SEZ6L2
KIAA0247	ODF3L2
NSMCE2	SCGB3A1
MMP15	C5orf27
MAPK13	SLC16A8
RAD51	ZFP36
SLC39A9	LOC100133612
ERH	C1orf174
C7orf20	TSPAN32
SLC22A5	C10orf75
TAF4B	DNALI1
ANAPC11	TEKT4
THOC4	SMTNL2
PQLC3	LOC91450
SH2B3	LOC115110
LCLAT1	CREB5
C4orf45	CSF2
EED	LOC404266
SLAIN2	HOXB6
SSU72	ABTB2
C3orf64	MMP23A
FOXM1	MMP23B
C12orf32	DNAJC17
TRIM41	C15orf62
RPL13AP3	MDFI
RBM17	RNF157
SUV420H1	TLE2
ZNF749	WDR81
SNAPC1	NKAIN3
ZNF250	ITPRIPL1
DGKA	AMOTL1
PCCB	ZMAT3
SEMA4F	SGMS2
CCL17	ZC3H18
CHRM3	MYH9
ADRBK1	PYROXD2
LRRC41	HTA
UQCRH	CPNE2
CCDC25	PDGFB
CLU	PROCR
TLN2	ITIH3
SYNGR1	CRABP1
UBAC2	HMCN1
MMP16	KIAA1949
PIAS2	FAM38B
HSF2	MYOD1
STAC2	FLJ43860
FANCG	CLU
TMEM132B	RCSD1
SORBS1	SHD
FAM57A	SFRP4
DDX49	SLC30A2
COPE	SOX13
VWA3B	ALDH3A1
PPID	LRRK1
C6orf125	ARHGEF10L
FADS2	AGT
OR8D1	FAM64A
HDGF2	NINJ1
NOL4	SLC9A3
MRPL43	MYO7B
C10orf2	KCNJ10
C1orf174	SMO
LOC100133612	RASSF2
SUPT7L	ERBB2
LRP6	FKBP4
LPXN	MICB
ZFP91-CNTF	C8orf58
ZFP91	SDPR
RNF8	DYDC1
P2RX7	DYDC2
C3orf10	PDE10A
DPP9	HAPLN3
ATMIN	ASGR1
TANK	LFNG
ZNF267	IL1R2
DYNC2LI1	NOB1
CCNH	TRPV4
HCG18	XAF1
C1orf228	COL5A1
CPNE5	SYNPO2L
CCNE1	CD72
KIAA1407	LSM4
GNS	IL10
LIN54	KRT7
SOX8	TMEM51
ARL9	GNAS
LOC285830	MEI1
SNED1	F11R
C19orf61	TPM1
COG4	C6orf155
SF3B3	SCUBE3
CHAC1	NMT1
HERC3	SH3RF3
CNP	MAP1LC3C
ADAMTS2	ACHE
RICTOR	ARHGEF19
ILDR2	FBXO41
BRUNOL5	C15orf41
LY6H	LOC285375
GPI	GGT5
APBA2	GLB1L2
EFHD1	PCSK9
IPO9	HHIPL1
BSDC1	SPTBN5
FADS6	PPARA
ELF2	PDE6A
C2orf3	DDIT4L
NRXN2	CLDN9
ANKRD9	MMP21
EFNA3	CD244
NCOA6	S1PR3
LIMK1	C9orf140
SLC16A13	GRWD1
ZBTB37	CSGALNACT1
SNORD75	FAM55C
MIR1181	TBC1D10C
CDC37	CRYBA2
CRKL	EFHD1
SMTN	KRTAP5-5
C1orf43	RAB13
UBAP2L	ABHD2
C1orf187	LIMD1
MAD2L2	C1orf175
DAP	AMT
PGS1	NICN1
PLEKHO1	AGBL1
BCL2L11	ELOVL7
MED10	NCRNA00111
KRTAP25-1	LOC400794
ENO2	LRRC52
C12orf47	CBX2
MAPKAPK5	SHH
[truncated: 7,034 more rows]
